# Supplementary material for: Protein Profiling of Arabidopsis Roots Treated With Humic Substances: Insights Into the Metabolic and Interactome Networks
Source: Front Plant Sci. 2018 Dec 12;9:1812. doi: 10.3389/fpls.2018.01812 (PMC6299182; doi:10.3389/fpls.2018.01812)
Supplement: TABLEE S1 — List of differentially abundant proteins. Table lists all proteins with a significantly different abundance in HS vs CTRL samples. Uniprot accession number, gene name, protein description, quantification values relative to the 3 replicates, fold change, and p value are reported. [file Table_1.xlsx]

## Sheet: Foglio1
Accession	Gene Name	Description	Repl1: HS/CTRL	Repl2: HS/CTRL	Repl3: HS/CTRL	Fold Change	p Value
Q9XI10	F8K7.10	DPP6 N-terminal domain-like protein OS=Arabidopsis thaliana GN=F8K7.10 PE=2 SV=1 - [Q9XI10_ARATH]	1.75774	2.85584		2.30679	0.000886459
Q56ZI2	PATL2	Patellin-2 OS=Arabidopsis thaliana GN=PATL2 PE=1 SV=2 - [PATL2_ARATH]	2.48349	3.14553	1.20293	2.27732	0.00980996
Q84WU7	AT3G51330	Aspartyl protease family protein OS=Arabidopsis thaliana GN=AT3G51330 PE=2 SV=1 - [Q84WU7_ARATH]	2.31082	3.28869	1.20668	2.26873	0.0118825
Q9ZPI1	At3g11710	Lysine--tRNA ligase OS=Arabidopsis thaliana GN=At3g11710 PE=2 SV=1 - [SYK_ARATH]		2.65135	1.52639	2.08887	0.0113476
Q9C8Y9	BGLU22	Beta-glucosidase 22 OS=Arabidopsis thaliana GN=BGLU22 PE=2 SV=1 - [BGL22_ARATH]	1.77352	2.66765	1.81399	2.08505	6.33931e-08
F4J9K9	AT3G05900	Neurofilament protein-related protein OS=Arabidopsis thaliana GN=AT3G05900 PE=2 SV=1 - [F4J9K9_ARATH]	2.08348	2.7708	1.28037	2.04489	0.00309152
P51418	RPL18AB	60S ribosomal protein L18a-2 OS=Arabidopsis thaliana GN=RPL18AB PE=1 SV=2 - [R18A2_ARATH]	1.27426	2.89128	1.94835	2.03796	0.0054826
F4HV16	BGLU34	Myrosinase 4 OS=Arabidopsis thaliana GN=BGLU34 PE=2 SV=1 - [F4HV16_ARATH]		2.65876	1.41637	2.03757	0.035249
Q8RX87	RFS6	Probable galactinol--sucrose galactosyltransferase 6 OS=Arabidopsis thaliana GN=RFS6 PE=2 SV=2 - [RFS6_ARATH]		2.66547	1.393	2.02924	0.0432203
Q9M8T0	At3g02880	Probable inactive receptor kinase At3g02880 OS=Arabidopsis thaliana GN=At3g02880 PE=1 SV=1 - [Y3288_ARATH]	1.5397	3.21485	1.29855	2.0177	0.0257731
Q9FJ62	GPDL1	Probable glycerophosphoryl diester phosphodiesterase 1 OS=Arabidopsis thaliana GN=GPDL1 PE=1 SV=1 - [GLPQ1_ARATH]	2.1611	2.80669	1.01058	1.99279	0.048525
Q9SZ51	AT4g31840	Early nodulin-like protein 15 OS=Arabidopsis thaliana GN=AT4g31840 PE=2 SV=1 - [Q9SZ51_ARATH]	2.08931	2.43142	1.4128	1.97785	4.86405e-05
O82762	AT2G25970	F17H15.1/F17H15.1 OS=Arabidopsis thaliana GN=AT2G25970 PE=2 SV=1 - [O82762_ARATH]	1.28458	3.17893	1.42766	1.96373	0.0399441
Q9STW6	HSP70-6	Heat shock 70 kDa protein 6, chloroplastic OS=Arabidopsis thaliana GN=HSP70-6 PE=1 SV=1 - [HSP7F_ARATH]	1.65104	2.15329		1.90217	1.79035e-06
Q56WK6	PATL1	Patellin-1 OS=Arabidopsis thaliana GN=PATL1 PE=1 SV=2 - [PATL1_ARATH]	1.66503	2.74397	1.26971	1.8929	0.0094185
Q9S791	F5A18.5	AT1G70770 protein OS=Arabidopsis thaliana GN=F5A18.5 PE=2 SV=1 - [Q9S791_ARATH]		2.15996	1.58667	1.87332	6.51739e-05
Q9SR37	BGLU23	Beta-glucosidase 23 OS=Arabidopsis thaliana GN=BGLU23 PE=1 SV=1 - [BGL23_ARATH]	1.78254	2.62136	1.09383	1.83257	0.0315238
Q9M9K1	At3g08590	Probable 2,3-bisphosphoglycerate-independent phosphoglycerate mutase 2 OS=Arabidopsis thaliana GN=At3g08590 PE=2 SV=1 - [PMG2_ARATH]	1.50232	2.05431		1.77832	0.000316651
F4K0F7	PDIL1-4	Protein disulfide-isomerase A1 OS=Arabidopsis thaliana GN=PDIL1-4 PE=2 SV=1 - [F4K0F7_ARATH]	1.5708	2.47501	1.27145	1.77242	0.00671565
O22126	FLA8	Fasciclin-like arabinogalactan protein 8 OS=Arabidopsis thaliana GN=FLA8 PE=1 SV=1 - [FLA8_ARATH]	1.59429	2.35409	1.35362	1.76733	0.00096332
Q9C525-2	BGLU21	Isoform 2 of Beta-glucosidase 21 OS=Arabidopsis thaliana GN=BGLU21 - [BGL21_ARATH]	1.77105	1.95211	1.48201	1.73505	1.46167e-11
F4J110	AT3G63460	Protein transport protein SEC31 OS=Arabidopsis thaliana GN=AT3G63460 PE=2 SV=1 - [F4J110_ARATH]		1.51458	1.79771	1.65614	5.07467e-09
F4JBY2	AT3G60750	Transketolase OS=Arabidopsis thaliana GN=AT3G60750 PE=2 SV=1 - [F4JBY2_ARATH]	1.18637	2.36396	1.33535	1.62856	0.0386579
O23006	LYM2	LysM domain-containing GPI-anchored protein 2 OS=Arabidopsis thaliana GN=LYM2 PE=1 SV=1 - [LYM2_ARATH]	1.17095	2.198	1.49625	1.62173	0.0141923
Q9SRH6	HIR3	Hypersensitive-induced response protein 3 OS=Arabidopsis thaliana GN=HIR3 PE=1 SV=1 - [HIR3_ARATH]	1.56749	2.07384	1.14045	1.59393	0.0114549
Q39043	MED37F	Mediator of RNA polymerase II transcription subunit 37f OS=Arabidopsis thaliana GN=MED37F PE=1 SV=2 - [MD37F_ARATH]	1.19743	1.40005	2.14873	1.58207	0.014514
F4JWM1	AT5G18380	40S ribosomal protein S16-3 OS=Arabidopsis thaliana GN=AT5G18380 PE=3 SV=1 - [F4JWM1_ARATH]	1.03815	2.11871	1.53524	1.56403	0.0492122
Q42560	ACO1	Aconitate hydratase 1 OS=Arabidopsis thaliana GN=ACO1 PE=1 SV=2 - [ACO1_ARATH]	1.63118	1.63903	1.37227	1.54749	1.21135e-13
Q9FVT2	At1g57720	Probable elongation factor 1-gamma 2 OS=Arabidopsis thaliana GN=At1g57720 PE=2 SV=1 - [EF1G2_ARATH]	1.41577	1.80696	1.32566	1.51613	1.55579e-05
Q9SMT7	4CLL10	4-coumarate--CoA ligase-like 10 OS=Arabidopsis thaliana GN=4CLL10 PE=2 SV=1 - [4CLLA_ARATH]	1.16107	2.1091	1.2777	1.51596	0.0399568
F4IB69	AT1G51850	Leucine-rich repeat protein kinase family protein OS=Arabidopsis thaliana GN=AT1G51850 PE=2 SV=1 - [F4IB69_ARATH]	1.70696		1.31917	1.51307	0.00163421
Q9FXA2	PAB8	Polyadenylate-binding protein 8 OS=Arabidopsis thaliana GN=PAB8 PE=1 SV=1 - [PABP8_ARATH]	1.18221	2.0846	1.25458	1.50713	0.0365695
O50008	CIMS	5-methyltetrahydropteroyltriglutamate--homocysteine methyltransferase OS=Arabidopsis thaliana GN=CIMS PE=1 SV=1 - [METE_ARATH]	1.16375	1.91723	1.38663	1.4892	0.0100409
Q56ZQ3	VSR4	Vacuolar-sorting receptor 4 OS=Arabidopsis thaliana GN=VSR4 PE=2 SV=2 - [VSR4_ARATH]	1.5076	1.77072	1.18286	1.48706	0.00108055
Q680P8	RPS29A	40S ribosomal protein S29 OS=Arabidopsis thaliana GN=RPS29A PE=2 SV=2 - [RS29_ARATH]	1.51695	1.79725	1.08793	1.46738	0.0139626
C0Z361	CPN60B3	Chaperonin 60 subunit beta 3, chloroplastic OS=Arabidopsis thaliana GN=CPN60B3 PE=1 SV=1 - [CPNB3_ARATH]		1.62683	1.23791	1.43237	0.0103983
P42731	PAB2	Polyadenylate-binding protein 2 OS=Arabidopsis thaliana GN=PAB2 PE=1 SV=1 - [PABP2_ARATH]	1.33526	1.73127	1.19612	1.42088	0.00198339
Q9FJI5	ACG12	Glucose-6-phosphate 1-dehydrogenase, cytoplasmic isoform 2 OS=Arabidopsis thaliana GN=ACG12 PE=1 SV=1 - [G6PD6_ARATH]	1.15081	1.73486	1.37207	1.41925	0.00472407
Q9SRG3	PDIL1-2	Protein disulfide isomerase-like 1-2 OS=Arabidopsis thaliana GN=PDIL1-2 PE=2 SV=1 - [PDI12_ARATH]	1.37106	1.37498	1.48211	1.40938	3.94196e-41
P0DH99	A1	Elongation factor 1-alpha 1 OS=Arabidopsis thaliana GN=A1 PE=1 SV=1 - [EF1A1_ARATH]	1.05224	1.81698	1.34522	1.40481	0.0462053
Q1H583	At1g54000	GDSL esterase/lipase At1g54000 OS=Arabidopsis thaliana GN=At1g54000 PE=2 SV=1 - [GDL18_ARATH]	1.31945	1.56397	1.29296	1.39213	5.89731e-08
F4KHS2	SBT4.12	Subtilase 4.12 OS=Arabidopsis thaliana GN=SBT4.12 PE=2 SV=1 - [F4KHS2_ARATH]	1.14356	1.4308	1.5521	1.37549	0.000670114
P22953	MED37E	Probable mediator of RNA polymerase II transcription subunit 37e OS=Arabidopsis thaliana GN=MED37E PE=1 SV=3 - [MD37E_ARATH]	1.23848	1.50997	1.32856	1.359	1.71047e-07
Q8L7E3	VSR7	Vacuolar-sorting receptor 7 OS=Arabidopsis thaliana GN=VSR7 PE=2 SV=2 - [VSR7_ARATH]	1.16004	1.66588	1.20985	1.34526	0.0132327
P59223	RPS13A	40S ribosomal protein S13-1 OS=Arabidopsis thaliana GN=RPS13A PE=2 SV=1 - [RS131_ARATH]	1.11928	1.70121	1.18505	1.33518	0.0384936
P53492	ACT7	Actin-7 OS=Arabidopsis thaliana GN=ACT7 PE=1 SV=1 - [ACT7_ARATH]	1.47374	1.46714	1.05841	1.3331	0.0118092
Q9LTF2	RPS10C	40S ribosomal protein S10-3 OS=Arabidopsis thaliana GN=RPS10C PE=2 SV=2 - [RS103_ARATH]	1.26293	1.58173	1.13166	1.32544	0.00580268
Q9LX13	T31P16_150	(3R)-hydroxymyristoyl-[acyl carrier protein] dehydratase-like protein OS=Arabidopsis thaliana GN=T31P16_150 PE=2 SV=1 - [Q9LX13_ARATH]	1.28985	1.35011		1.31998	5.88362e-34
Q9FKK7	XYLA	Xylose isomerase OS=Arabidopsis thaliana GN=XYLA PE=2 SV=2 - [XYLA_ARATH]	1.35946	1.51804	1.07025	1.31592	0.0104551
O65719	HSP70-3	Heat shock 70 kDa protein 3 OS=Arabidopsis thaliana GN=HSP70-3 PE=1 SV=1 - [HSP7C_ARATH]	1.01936	1.57702	1.34592	1.3141	0.0436693
Q9SE60	MTHFR1	Methylenetetrahydrofolate reductase 1 OS=Arabidopsis thaliana GN=MTHFR1 PE=1 SV=1 - [MTHR1_ARATH]	1.1772	1.20087	1.56152	1.31319	0.00374026
Q9SVG4-2	At4g20830	Isoform 2 of Reticuline oxidase-like protein OS=Arabidopsis thaliana GN=At4g20830 - [RETOL_ARATH]	1.02284	1.6004	1.30911	1.31079	0.0496984
Q94C59	PATL4	Patellin-4 OS=Arabidopsis thaliana GN=PATL4 PE=1 SV=2 - [PATL4_ARATH]	1.3717		1.24516	1.30843	3.1805e-08
O80517	At2g44790	Uclacyanin-2 OS=Arabidopsis thaliana GN=At2g44790 PE=1 SV=1 - [BCB2_ARATH]	1.40389	1.49156	1.02269	1.30605	0.0300582
Q9SIB9	ACO2	Aconitate hydratase 2, mitochondrial OS=Arabidopsis thaliana GN=ACO2 PE=1 SV=2 - [ACO2M_ARATH]	1.15747	1.53525	1.22263	1.30511	0.00278373
Q94A28	ACO3	Aconitate hydratase 3, mitochondrial OS=Arabidopsis thaliana GN=ACO3 PE=1 SV=3 - [ACO3M_ARATH]	1.15735	1.49726	1.25168	1.3021	0.000707866
O48773	PDIL2-3	Protein disulfide-isomerase 2-3 OS=Arabidopsis thaliana GN=PDIL2-3 PE=2 SV=1 - [PDI23_ARATH]	1.20128		1.38215	1.29171	0.000300356
F4JMJ1	HSP70-17	Heat shock 70 kDa protein 17 OS=Arabidopsis thaliana GN=HSP70-17 PE=2 SV=1 - [HSP7R_ARATH]	1.12829	1.46292	1.26016	1.28379	0.00117878
Q9SGH6	DOX1	Alpha-dioxygenase 1 OS=Arabidopsis thaliana GN=DOX1 PE=1 SV=1 - [DOX1_ARATH]	1.18596		1.37241	1.27918	0.000849537
Q9LZ66	SIR	Sulfite reductase [ferredoxin], chloroplastic OS=Arabidopsis thaliana GN=SIR PE=1 SV=1 - [SIR_ARATH]	1.05108	1.53415	1.24419	1.27647	0.033839
Q56YU0	ALDH2C4	Aldehyde dehydrogenase family 2 member C4 OS=Arabidopsis thaliana GN=ALDH2C4 PE=1 SV=2 - [AL2C4_ARATH]	1.38821	1.07227	1.34282	1.26777	0.00442452
Q9FLQ4	At5g55070	Dihydrolipoyllysine-residue succinyltransferase component of 2-oxoglutarate dehydrogenase complex 1, mitochondrial OS=Arabidopsis thaliana GN=At5g55070 PE=1 SV=1 - [ODO2A_ARATH]		1.18031	1.35178	1.26604	0.000572723
P52410-2	KAS1	Isoform 2 of 3-oxoacyl-[acyl-carrier-protein] synthase I, chloroplastic OS=Arabidopsis thaliana GN=KAS1 - [KASC1_ARATH]	1.17148	1.47713	1.12187	1.25683	0.00962582
Q96300	GRF7	14-3-3-like protein GF14 nu OS=Arabidopsis thaliana GN=GRF7 PE=1 SV=1 - [14337_ARATH]		0.783679	0.783038	-1.27655	0
P50700	OSM34	Osmotin-like protein OSM34 OS=Arabidopsis thaliana GN=OSM34 PE=2 SV=2 - [OSL3_ARATH]	0.958859	0.598229	0.77565	-1.28604	0.0478377
Q8LD03	RPS7C	40S ribosomal protein S7-3 OS=Arabidopsis thaliana GN=RPS7C PE=2 SV=2 - [RS73_ARATH]	0.620822	0.762079	0.945155	-1.28863	0.0270456
P94014	GLP4	Germin-like protein subfamily 2 member 1 OS=Arabidopsis thaliana GN=GLP4 PE=2 SV=2 - [GL21_ARATH]	0.932383	0.603186	0.780262	-1.29543	0.0298672
Q9SMW7	btf3	BTF3b-like factor OS=Arabidopsis thaliana GN=btf3 PE=1 SV=1 - [Q9SMW7_ARATH]	0.811842		0.721658	-1.30421	5.614e-06
O49499	CCOAOMT1	Caffeoyl-CoA O-methyltransferase 1 OS=Arabidopsis thaliana GN=CCOAOMT1 PE=1 SV=1 - [CAMT4_ARATH]	0.859389	0.59974	0.83272	-1.30899	0.0142293
O04331	PHB3	Prohibitin-3, mitochondrial OS=Arabidopsis thaliana GN=PHB3 PE=1 SV=1 - [PHB3_ARATH]	0.696605	0.883897	0.692877	-1.31962	0.000404895
Q9SIP1	AT2G31670	At2g31670 OS=Arabidopsis thaliana GN=AT2G31670 PE=2 SV=1 - [Q9SIP1_ARATH]	0.833664	0.562506	0.849749	-1.33576	0.0225321
A8MR12	AT5G23540	26S proteasome non-ATPase regulatory subunit 14 OS=Arabidopsis thaliana GN=AT5G23540 PE=4 SV=1 - [A8MR12_ARATH]	0.759398		0.733995	-1.33923	0
Q42342	CYTB5-A	Cytochrome b5 isoform A OS=Arabidopsis thaliana GN=CYTB5-A PE=1 SV=2 - [CYB5A_ARATH]	0.61897	0.841477	0.752351	-1.35575	0.000500967
P17745	TUFA	Elongation factor Tu, chloroplastic OS=Arabidopsis thaliana GN=TUFA PE=1 SV=1 - [EFTU_ARATH]	0.678768		0.790528	-1.3612	4.42157e-05
Q9ZUG4-2	At2g05830	Isoform 2 of Methylthioribose-1-phosphate isomerase OS=Arabidopsis thaliana GN=At2g05830 - [MTNA_ARATH]	0.737218		0.720709	-1.37181	0
Q9C505	At1g69410	Eukaryotic translation initiation factor 5A-3 OS=Arabidopsis thaliana GN=At1g69410 PE=2 SV=1 - [IF5A3_ARATH]	0.723785		0.725488	-1.38	0
Q9FWR4-2	DHAR1	Isoform 2 of Glutathione S-transferase DHAR1, mitochondrial OS=Arabidopsis thaliana GN=DHAR1 - [DHAR1_ARATH]	0.807986	0.545696	0.803409	-1.39076	0.00773917
Q41931	ACO2	1-aminocyclopropane-1-carboxylate oxidase 2 OS=Arabidopsis thaliana GN=ACO2 PE=1 SV=2 - [ACCO2_ARATH]	0.642646	0.562074	0.934243	-1.40255	0.0172375
Q9ZRW8	GSTU19	Glutathione S-transferase U19 OS=Arabidopsis thaliana GN=GSTU19 PE=2 SV=1 - [GSTUJ_ARATH]	0.666098	0.643377	0.81026	-1.41527	9.05743e-07
Q9SRY5	GSTF7	Glutathione S-transferase F7 OS=Arabidopsis thaliana GN=GSTF7 PE=1 SV=3 - [GSTF7_ARATH]	0.863069	0.582562	0.65417	-1.42871	0.00147902
O80858	At2g30930/F7F1.14	Expressed protein OS=Arabidopsis thaliana GN=At2g30930/F7F1.14 PE=2 SV=1 - [O80858_ARATH]	0.828998	0.630559	0.587986	-1.46517	0.00017557
Q96522	PER45	Peroxidase 45 OS=Arabidopsis thaliana GN=PER45 PE=1 SV=1 - [PER45_ARATH]	0.688693	0.700569	0.635652	-1.48154	0
B3H778	AT4G24830	Argininosuccinate synthase OS=Arabidopsis thaliana GN=AT4G24830 PE=3 SV=1 - [B3H778_ARATH]	0.540596		0.775132	-1.52007	0.0157911
P42760	GSTF6	Glutathione S-transferase F6 OS=Arabidopsis thaliana GN=GSTF6 PE=1 SV=2 - [GSTF6_ARATH]	0.759616	0.607433	0.582395	-1.5389	1.07703e-07
Q43725	OASC	Cysteine synthase, mitochondrial OS=Arabidopsis thaliana GN=OASC PE=1 SV=3 - [CYSKM_ARATH]	0.542957		0.689754	-1.62244	4.05816e-05
Q42338	AT3G48140	AT3G48140 protein OS=Arabidopsis thaliana GN=AT3G48140 PE=4 SV=1 - [Q42338_ARATH]	0.623534		0.595198	-1.64105	0
P24704	CSD1	Superoxide dismutase [Cu-Zn] 1 OS=Arabidopsis thaliana GN=CSD1 PE=1 SV=2 - [SODC1_ARATH]	0.410835	0.517734	0.875592	-1.66282	0.0123345
Q9FMA8	At5g38940	Germin-like protein subfamily 1 member 11 OS=Arabidopsis thaliana GN=At5g38940 PE=2 SV=1 - [GL111_ARATH]	0.715519	0.474478	0.5482	-1.72593	3.18782e-06
Q9SFF9	At3g05950	Germin-like protein subfamily 1 member 7 OS=Arabidopsis thaliana GN=At3g05950 PE=2 SV=1 - [GL17_ARATH]	0.727651	0.460391	0.54316	-1.7329	2.1936e-05
Q9FMA9	At5g38930	Germin-like protein subfamily 1 member 10 OS=Arabidopsis thaliana GN=At5g38930 PE=3 SV=1 - [GL110_ARATH]	0.670426	0.473779		-1.74794	0.000955097
Q9FIC6	At5g39150	Germin-like protein subfamily 1 member 17 OS=Arabidopsis thaliana GN=At5g39150 PE=2 SV=1 - [GL117_ARATH]	0.571959	0.23139	0.555283	-2.20811	0.00337319
P43296	RD19A	Cysteine proteinase RD19a OS=Arabidopsis thaliana GN=RD19A PE=2 SV=1 - [RD19A_ARATH]	0.331687	0.348203	0.664816	-2.23097	0.000134712
