# Supplementary material for: Protein Profiling of Arabidopsis Roots Treated With Humic Substances: Insights Into the Metabolic and Interactome Networks
Source: Front Plant Sci. 2018 Dec 12;9:1812. doi: 10.3389/fpls.2018.01812 (PMC6299182; doi:10.3389/fpls.2018.01812)
Supplement: TABLEE S2 — List of all identified peptides. Table lists all peptides identified by the LC-MS/MS analysis together with all relevant parameters required to assess peptide identification and quantification confidence. [file Table_2.XLSX]

## Sheet: Sheet1
Repl1 Confidence	Repl2 Confidence	Repl3 Confidence	Sequence	PSM Ambiguity	# Proteins	# Protein Groups	Protein Group Accessions	Modifications	Activation Type	ΔScore	ΔCn	Rank	Search Engine Rank	QuanResultID	Quan Info	Quan Usage	Repl1 117/114	Repl2 116/117	Repl3 115/116	q-Value	PEP	IonScore	Exp Value	# Missed Cleavages	Isolation Interference [%]	Ion Inject Time [ms]	Charge	m/z [Da]	MH+ [Da]	ΔM [ppm]	RT [min]	First Scan	Last Scan	MS Order	Ions Matched	Spectrum File
		High	sGGGGGYSGGGGSYGGGGGR	Unambiguous	1	1	Q03250	N-Term(iTRAQ4plex)	CID	1	0	1	1	56025	Unique	Used			1.08115	0	6.37949e-18	164.57	3.48313e-17	0	2.1075	13	2	852.877	1704.75	1.13162	13.4779	922	922	MS2	32/176	06Nov2013_Radici_MIX_3_SCX_2_10ul.RAW
		High	sGGGGGYSGGGGGGYSGGGGGGYER	Unambiguous	1	1	Q03251	N-Term(iTRAQ4plex)	CID	1	0	1	1	56205	Unique	Used			1.45693	0	8.395e-18	163.58	4.37492e-17	0	0	63	2	1084.46	2167.92	1.77144	17.5925	1342	1342	MS2	19/238	06Nov2013_Radici_MIX_3_SCX_2_10ul.RAW
		High	dAPALVDLATGQEILATGIk	Unambiguous	3	1	P83483	N-Term(iTRAQ4plex); K20(iTRAQ4plex)	CID	1	0	1	1	57575	Unique	Used			0.91942	0	1.235e-11	146.46	2.32722e-14	0	5.13372	100	2	1142.66	2284.3	1.39084	52.2899	4542	4542	MS2	17/200	06Nov2013_Radici_MIX_3_SCX_2_10ul.RAW
		High	lVGGVTNLVSGASSSTVANR	Unambiguous	1	1	O80858	N-Term(iTRAQ4plex)	CID	1	0	1	1	55234	Unique	Used			0.407508	0	6.018e-11	136.13	3.29104e-13	0	1.30256	67	2	1017.06	2033.11	0.566509	40.1624	2762	2762	MS2	17/198	06Nov2013_Radici_MIX_3_SCX_1_10ul.RAW
		High	gVTTIIGGGDSVAAVEk	Unambiguous	3	2	F4I3L1;Q9SAJ4	N-Term(iTRAQ4plex); K17(iTRAQ4plex)	CID	1	0	1	1	56986	Not Unique	Not Used			0.917263	0	1.658e-15	136.02	3.46298e-13	0	7.46281	42	2	931.528	1862.05	1.0562	35.2258	3164	3164	MS2	16/154	06Nov2013_Radici_MIX_3_SCX_2_10ul.RAW
		High	fSITTFSPAGVAITSTGTk	Unambiguous	1	1	Q9SRH5	N-Term(iTRAQ4plex); K19(iTRAQ4plex)	CID	1	0	1	1	57362	Unique	Used			0.797307	0	1.15e-11	132.98	6.52033e-13	0	5.07572	32	2	1087.6	2174.2	1.39095	45.1019	4042	4042	MS2	28/176	06Nov2013_Radici_MIX_3_SCX_2_10ul.RAW
		High	nNPTADASAQQAFVTSVTNk	Unambiguous	1	1	Q1H583	N-Term(iTRAQ4plex); K20(iTRAQ4plex)	CID	1	0	1	1	56930	Unique	Used			1.37161	0	8.498e-13	132.71	5.89376e-13	0	0	16	2	1176.61	2352.21	1.12872	33.7694	3034	3034	MS2	16/218	06Nov2013_Radici_MIX_3_SCX_2_10ul.RAW
	High		gVTTIIGGGDSVAAVEk	Unambiguous	3	2	F4I3L1;Q9SAJ4	N-Term(iTRAQ4plex); K17(iTRAQ4plex)	CID	1	0	1	1	46673	Not Unique	Not Used		0.970175		0	9.415e-14	132.21	8.38637e-13	0	5.10089	100	2	931.528	1862.05	0.335078	34.8109	2283	2283	MS2	16/154	09Jan2014_MIX_2_SCX_1_ExclList.RAW
High			vAGATASASAESGPk	Unambiguous	1	1	Q9ZUX4	N-Term(iTRAQ4plex); K15(iTRAQ4plex)	CID	1	0	1	1	44170	Unique	Used	0.739128			0	9.964e-10	127.39	2.7176e-12	0	5.67649	100	2	796.431	1591.85	0.560438	18.4791	1234	1234	MS2	14/126	08Jan2014_MIX_1_SCX_1_Excl_List.RAW
		High	aEDFFTSGLNIAGNTINR	Unambiguous	1	1	Q9SFF9	N-Term(iTRAQ4plex)	CID	1	0	1	1	57452	Unique	Used			0.834978	0	1.917e-12	125.66	2.68927e-12	0	5.34583	100	2	1042.53	2084.05	0.020064	48.0438	4252	4252	MS2	25/178	06Nov2013_Radici_MIX_3_SCX_2_10ul.RAW
		High	aVVQVFEGTSGIDNk	Unambiguous	4	2	P11574;Q9SZN1	N-Term(iTRAQ4plex); K15(iTRAQ4plex)	CID	1	0	1	1	57016	Not Unique	Not Used			1.12935	0	3.58e-09	125.22	4.56924e-12	0	9.68778	47	2	926.507	1852.01	0.539969	35.966	3234	3234	MS2	13/146	06Nov2013_Radici_MIX_3_SCX_2_10ul.RAW
	High		gLFQSDSALTTNSATLk	Unambiguous	1	1	Q9LSY7	N-Term(iTRAQ4plex); K17(iTRAQ4plex)	CID	1	0	1	1	46729	Unique	Used		1.11943		0	1.611e-13	125.07	4.21638e-12	0	2.68933	100	2	1021.56	2042.1	1.08106	36.7919	2414	2414	MS2	15/174	09Jan2014_MIX_2_SCX_1_ExclList.RAW
	High		vAGATASASAESGPk	Unambiguous	1	1	Q9ZUX4	N-Term(iTRAQ4plex); K15(iTRAQ4plex)	CID	1	0	1	1	44564	Unique	Used		1.7091		0	1.322e-10	125.06	4.5068e-12	0	4.7384	100	2	796.431	1591.86	1.48065	17.0855	1068	1068	MS2	14/126	09Jan2014_MIX_2_SCX_1.RAW
		High	vAGATASASAESGPk	Unambiguous	1	1	Q9ZUX4	N-Term(iTRAQ4plex); K15(iTRAQ4plex)	CID	1	0	1	1	72522	Unique	Used			1.01069	0	2.366e-11	124.22	5.4685e-12	0	3.05078	42	2	796.431	1591.86	1.48065	16.608	1160	1160	MS2	13/126	11Nov2013_MIX_3_SCX_2_Excl_List.RAW
		High	dSVALAGGPSYSIPTGR	Unambiguous	1	1	Q43729	N-Term(iTRAQ4plex)	CID	1	0	1	1	55049	Unique	Used			0.923691	0	1.996e-10	124.08	4.80734e-12	0	2.70411	24	2	896.473	1791.94	1.37601	34.0398	2331	2331	MS2	16/156	06Nov2013_Radici_MIX_3_SCX_1_10ul.RAW
		High	gLFQSDSALTTNSATLk	Unambiguous	1	1	Q9LSY7	N-Term(iTRAQ4plex); K17(iTRAQ4plex)	CID	1	0	1	1	73251	Unique	Used			0.933625	0	4.428e-15	122.88	6.8783e-12	0	3.52403	63	2	1021.56	2042.1	0.96151	36.9278	2862	2862	MS2	15/174	11Nov2013_MIX_3_SCX_2_Excl_List.RAW
High			nNPTADASAQQAFVTSVTNk	Unambiguous	1	1	Q1H583	N-Term(iTRAQ4plex); K20(iTRAQ4plex)	CID	1	0	1	1	44660	Unique	Used	1.27995			0	1.683e-10	122.02	6.94004e-12	0	0	100	2	1176.61	2352.21	2.06285	35.1987	2377	2377	MS2	14/218	08Jan2014_MIX_1_SCX_1_Excl_List.RAW
		High	aIGFVSDDVGLDADk	Unambiguous	1	1	P23686	N-Term(iTRAQ4plex); K15(iTRAQ4plex)	CID	1	0	1	1	73280	Unique	Used			0.913861	0	1.474e-09	121.18	9.71651e-12	0	5.98064	30	2	905.479	1809.95	1.53239	37.8247	2930	2930	MS2	13/128	11Nov2013_MIX_3_SCX_2_Excl_List.RAW
	High		sGGGGGYSGGGGSYGGGGGR	Unambiguous	1	1	Q03250	N-Term(iTRAQ4plex)	CID	1	0	1	1	44455	Unique	Used		1.07972		0	4.165e-14	118.74	1.33343e-12	0	2.92206	100	2	852.877	1704.75	1.20322	13.5069	814	814	MS2	17/176	09Jan2014_MIX_2_SCX_1.RAW
High			hVVFGQVVEGLNVVR	Unambiguous	2	1	F4IL99	N-Term(iTRAQ4plex)	CID	1	0	1	1	59901	Unique	Used	0.917592			0	9.283e-09	116.97	2.652e-11	0	10.6595	100	2	898.52	1796.03	1.54125	40.8145	2719	2719	MS2	14/130	20Dec2013_MIX_1_SCX_3.RAW
		High	iPSAVGYQPTLASDLGALQER	Unambiguous	3	1	P83483	N-Term(iTRAQ4plex)	CID	1	0	1	1	55425	Unique	Used			0.898176	0	1.184e-10	116.96	2.68832e-11	0	2.37623	100	2	1165.63	2330.25	2.00254	46.5227	3209	3209	MS2	16/220	06Nov2013_Radici_MIX_3_SCX_1_10ul.RAW
	High		vVNEGGYTDYSPIEYNPDVR	Unambiguous	2	2	Q9ZVA4;Q9ZVA5	N-Term(iTRAQ4plex)	CID	1	0	1	1	45211	Not Unique	Not Used		3.47104		0	3.411e-11	116.93	1.2673e-11	0	0	70	2	1216.08	2431.16	1.46668	37.1297	2578	2578	MS2	25/214	09Jan2014_MIX_2_SCX_1.RAW
	High		aIGFVSDDVGLDADk	Unambiguous	1	1	P23686	N-Term(iTRAQ4plex); K15(iTRAQ4plex)	CID	1	0	1	1	45225	Unique	Used		0.992047		0	8.903e-10	116.46	2.7904e-11	0	6.52777	100	2	905.478	1809.95	0.520726	37.5798	2611	2611	MS2	23/128	09Jan2014_MIX_2_SCX_1.RAW
		High	vLGSEDLPVFALQDDR	Unambiguous	1	1	Q9SR13	N-Term(iTRAQ4plex)	CID	1	0	1	1	57455	Unique	Used			1.18935	0	3.012e-08	116.11	2.52254e-11	0	0	100	2	959.507	1918.01	1.86631	48.1468	4259	4259	MS2	13/148	06Nov2013_Radici_MIX_3_SCX_2_10ul.RAW
	High		qGPGEQAAGSASEAk	Unambiguous	1	1	Q9ZUX4	N-Term(iTRAQ4plex); K15(iTRAQ4plex)	CID	1	0	1	1	46095	Unique	Used		1.33951		0	1.908e-10	116.01	2.05501e-11	0	5.19377	100	2	838.43	1675.85	1.91136	15.1735	935	935	MS2	12/156	09Jan2014_MIX_2_SCX_1_ExclList.RAW
High			aLEGADLVIIPAGVPR	Unambiguous	2	2	Q9ZP06;Q9LKA3	N-Term(iTRAQ4plex)	CID	1	0	1	1	56877	Not Unique	Not Used	1.33578			0	8.414e-11	115.68	3.25827e-11	0	3.82241	26	2	868.017	1735.03	1.44913	45.0729	3181	3181	MS2	14/126	20Dec2013_MIX_1_SCX_1.RAW
		High	sIYGLTTDEAVVAEEEAk	Unambiguous	1	1	P46422	N-Term(iTRAQ4plex); K18(iTRAQ4plex)	CID	1	0	1	1	73348	Unique	Used			0.726794	0	5.488e-11	115.59	3.53354e-11	0	0.887637	25	2	1107.08	2213.15	1.68298	39.9468	3088	3088	MS2	24/166	11Nov2013_MIX_3_SCX_2_Excl_List.RAW
		High	cFVGGLAWATNDEDLQR	Unambiguous	3	1	Q03251	N-Term(iTRAQ4plex); C1(Carbamidomethyl)	CID	1	0	1	1	55341	Unique	Used			1.3945	0	5.849e-12	115.09	1.28543e-11	0	2.36093	100	2	1048.51	2096	2.08641	43.6617	3012	3012	MS2	15/148	06Nov2013_Radici_MIX_3_SCX_1_10ul.RAW
	High		fSITTFSPAGVAITSTGTk	Unambiguous	1	1	Q9SRH5	N-Term(iTRAQ4plex); K19(iTRAQ4plex)	CID	1	0	1	1	46948	Unique	Used		0.992926		0	5.021e-09	115.04	4.04194e-11	0	1.83295	100	2	1087.6	2174.2	0.941793	44.5303	2925	2925	MS2	16/176	09Jan2014_MIX_2_SCX_1_ExclList.RAW
		High	vTAAVPSGASTGIYEALELR	Unambiguous	1	1	P25696	N-Term(iTRAQ4plex)	CID	1	0	1	1	55440	Unique	Used			0.773922	0	1.21e-13	115.01	4.41701e-11	0	1.10791	100	2	1075.09	2149.17	1.34115	47.0768	3247	3247	MS2	12/184	06Nov2013_Radici_MIX_3_SCX_1_10ul.RAW
	High		aLEGADLVIIPAGVPR	Unambiguous	2	2	Q9ZP06;Q9LKA3	N-Term(iTRAQ4plex)	CID	1	0	1	1	45440	Not Unique	Not Used		0.667072		0	2.768e-10	114.28	4.51633e-11	0	12.3739	76	2	868.016	1735.03	1.1677	44.9949	3112	3112	MS2	12/126	09Jan2014_MIX_2_SCX_1.RAW
High			sGGGGGYSGGGGSYGGGGGR	Unambiguous	1	1	Q03250	N-Term(iTRAQ4plex)	CID	1	0	1	1	55873	Unique	Used	0.644684			0	7.74208e-13	114.26	3.74085e-12	0	9.87547	100	2	852.877	1704.75	1.56125	13.9676	838	838	MS2	15/176	20Dec2013_MIX_1_SCX_1.RAW
High			gLFQSDSALTTNPTTLSNINR	Unambiguous	1	1	O23044	N-Term(iTRAQ4plex)	CID	1	0	1	1	56772	Unique	Used	1.56839			0	9.695e-10	113.58	5.10888e-11	0	0	46	2	1197.63	2394.24	2.18921	41.483	2936	2936	MS2	14/218	20Dec2013_MIX_1_SCX_1.RAW
		High	cPDAYSYPQDDPTSTFTcTNTNYR	Unambiguous	1	1	P50700	N-Term(iTRAQ4plex); C1(Carbamidomethyl); C18(Carbamidomethyl)	CID	1	0	1	1	73157	Unique	Used			0.680903	0	3.514e-10	113.47	4.48714e-12	0	0	50	3	1006.76	3018.27	1.25271	33.919	2643	2643	MS2	25/250	11Nov2013_MIX_3_SCX_2_Excl_List.RAW
		High	lTPDYDALDVANk	Unambiguous	3	1	A8MS83	N-Term(iTRAQ4plex); K13(iTRAQ4plex)	CID	1	0	1	1	57014	Unique	Used			0.870941	0	1.487e-07	113.05	6.9363e-11	0	10.6421	19	2	861.963	1722.92	1.65482	35.9224	3230	3230	MS2	12/112	06Nov2013_Radici_MIX_3_SCX_2_10ul.RAW
		High	iINEPTAAAIAYGLDk	Unambiguous	5	5	Q9LKR3;Q39043;O65719;P22954;P22953	N-Term(iTRAQ4plex); K16(iTRAQ4plex)	CID	1	0	1	1	57308	Not Unique	Not Used			1.38578	0	7.051e-11	112.69	7.64343e-11	0	9.15411	35	2	974.554	1948.1	1.06295	43.5268	3916	3916	MS2	13/168	06Nov2013_Radici_MIX_3_SCX_2_10ul.RAW
		High	lkNDISALYSSGASk	Unambiguous	1	1	Q1H583	N-Term(iTRAQ4plex); K2(iTRAQ4plex); K15(iTRAQ4plex)	CID	1	0	1	1	63937	Unique	Used			1.31633	0	6.819e-11	112.42	7.56091e-11	1	3.87077	100	2	993.567	1986.13	1.72407	34.9501	2538	2538	MS2	14/158	06Nov2013_Radici_MIX_3_SCX_6_7ul.RAW
High			aSDLVALSGGHTFGk	Unambiguous	1	1	Q9LDN9	N-Term(iTRAQ4plex); K15(iTRAQ4plex)	CID	1	0	1	1	46294	Unique	Used	1.5277			0	6.862e-10	112.37	7.56154e-11	0	6.18254	100	2	874.484	1747.96	1.33271	34.3676	2306	2306	MS2	14/132	08Jan2014_MIX_1_SCX_2_Excl_List.RAW
		High	iPIIADADTGGGNALNVQR	Unambiguous	1	1	Q501F7	N-Term(iTRAQ4plex)	CID	1	0	1	1	71727	Unique	Used			0.930107	0	4.022e-15	111.98	9.34958e-11	0	16.1418	100	2	1020.05	2039.1	0.769917	40.9726	2817	2817	MS2	16/162	11Nov2013_MIX_3_SCX_1_Excl_List.RAW
		High	vcPGIVScSDILALVAR	Unambiguous	1	1	Q43735	N-Term(iTRAQ4plex); C2(Carbamidomethyl); C8(Carbamidomethyl)	CID	1	0	1	1	57569	Unique	Used			0.804409	0	3.3e-11	111.94	9.05225e-11	0	1.93838	82	2	987.537	1974.07	1.31873	52.0577	4526	4526	MS2	27/134	06Nov2013_Radici_MIX_3_SCX_2_10ul.RAW
		High	cPGIVScADIITLATR	Unambiguous	1	1	Q9SUT2	N-Term(iTRAQ4plex); C1(Carbamidomethyl); C7(Carbamidomethyl)	CID	1	0	1	1	55404	Unique	Used			1.22451	0	8.984e-10	111.83	8.49708e-11	0	1.59602	28	2	946	1890.99	1.19553	45.7964	3159	3159	MS2	13/138	06Nov2013_Radici_MIX_3_SCX_1_10ul.RAW
	High		iSQASDVNLPGPSDSVAk	Unambiguous	1	1	Q96511	N-Term(iTRAQ4plex); K18(iTRAQ4plex)	CID	1	0	1	1	45022	Unique	Used		0.898103		0	3.535e-10	111.6	9.75482e-11	0	7.91462	84	2	1037.06	2073.11	2.13895	30.8595	2137	2137	MS2	13/192	09Jan2014_MIX_2_SCX_1.RAW
		High	dIVALSGAHTLGR	Unambiguous	4	2	Q05431;F4JFY4	N-Term(iTRAQ4plex)	CID	1	0	1	1	58764	Not Unique	Not Used			0.690378	0	2.091e-08	111.56	9.35631e-11	0	4.9505	15	3	485.28	1453.83	1.15534	30.4778	2477	2477	MS2	10/114	06Nov2013_Radici_MIX_3_SCX_3_7ul.RAW
		High	dEEAPVETPVVVEDESk	Unambiguous	1	1	Q9SXE9	N-Term(iTRAQ4plex); K17(iTRAQ4plex)	CID	1	0	1	1	73022	No Quan Values	Not Used				0	8.285e-11	111.56	6.70303e-11	0	2.23245	26	2	1080.54	2160.08	0.562473	30.1038	2328	2328	MS2	15/158	11Nov2013_MIX_3_SCX_2_Excl_List.RAW
High			eYADFVFQEYGGk	Unambiguous	1	1	Q9SR37	N-Term(iTRAQ4plex); K13(iTRAQ4plex)	CID	1	0	1	1	58399	Unique	Used	2.08613			0	2.496e-09	110.86	3.77362e-11	0	8.35499	100	2	920.955	1840.9	1.70039	40.9659	2956	2956	MS2	12/122	20Dec2013_MIX_1_SCX_2.RAW
	High		lAGVLDVYEAHLSk	Unambiguous	2	1	O80852-2	N-Term(iTRAQ4plex); K14(iTRAQ4plex)	CID	1	0	1	1	51271	Unique	Used		0.696112		0	2.082e-11	110.83	1.06559e-10	0	5.00755	100	2	902.018	1803.03	1.78967	42.8026	2862	2862	MS2	13/118	09Jan2014_MIX_2_SCX_3.RAW
		High	hVVFGQVVEGLNVVR	Unambiguous	2	1	F4IL99	N-Term(iTRAQ4plex)	CID	1	0	1	1	60735	Unique	Used			0.707204	0	1.301e-08	110.57	1.15764e-10	0	5.3929	42	2	898.52	1796.03	1.20142	41.8981	3039	3039	MS2	14/130	06Nov2013_Radici_MIX_3_SCX_4_6ul.RAW
		High	gILGYTEDDVVSTDFVGDNR	Unambiguous	2	2	Q9FX54;P25858	N-Term(iTRAQ4plex)	CID	1	0	1	1	55418	Not Unique	Not Used			0.852737	0	6.549e-11	110.33	6.07074e-11	0	0	92	2	1158.56	2316.11	1.30007	46.2845	3193	3193	MS2	25/178	06Nov2013_Radici_MIX_3_SCX_1_10ul.RAW
		High	sIGDAGPVIDAGGIFAYAR	Unambiguous	1	1	Q9ZW84	N-Term(iTRAQ4plex)	CID	1	0	1	1	57447	Unique	Used			1.17298	0	5.196e-12	110.31	1.18251e-10	0	0	100	2	997.528	1994.05	1.58163	47.871	4240	4240	MS2	27/162	06Nov2013_Radici_MIX_3_SCX_2_10ul.RAW
		High	vcDEcTTGDVATVELR	Unambiguous	1	1	Q9ZW85	N-Term(iTRAQ4plex); C2(Carbamidomethyl); C5(Carbamidomethyl)	CID	1	0	1	1	54955	Unique	Used			1.27495	0	1.182e-10	109.48	3.66339e-11	0	3.57965	100	2	984.961	1968.91	1.24445	30.8871	2111	2111	MS2	13/142	06Nov2013_Radici_MIX_3_SCX_1_10ul.RAW
		High	sGGGGGYSGGGGGGYSGGGGGGYER	Unambiguous	1	1	Q03251	N-Term(iTRAQ4plex)	CID	1	0	1	1	72536	Unique	Used			1.02673	0	1.355e-15	109.27	1.18024e-11	0	0.483987	17	3	723.31	2167.92	0.273083	16.9906	1193	1193	MS2	31/238	11Nov2013_MIX_3_SCX_2_Excl_List.RAW
	High		gTVELAGTDGETTTQGLDGLGDR	Unambiguous	1	1	Q9LF98	N-Term(iTRAQ4plex)	CID	1	0	1	1	45134	Unique	Used		0.525526		0	7.974e-12	109.12	5.87816e-11	0	1.25463	100	2	1204.09	2407.18	1.95925	34.5159	2398	2398	MS2	15/232	09Jan2014_MIX_2_SCX_1.RAW
		High	lkPIGDAGPVIDAGGIFAYAR	Unambiguous	1	1	Q9ZW85	N-Term(iTRAQ4plex); K2(iTRAQ4plex)	CID	1	0	1	1	76653	Unique	Used			1.42193	0	6.87e-11	109.07	1.11492e-10	0	7.88852	100	3	797.122	2389.35	1.78957	47.2702	3313	3313	MS2	17/210	11Nov2013_MIX_3_SCX_5_Excl_List.RAW
High			dAPALVDLATGQEILATGIk	Unambiguous	3	1	P83483	N-Term(iTRAQ4plex); K20(iTRAQ4plex)	CID	1	0	1	1	57068	Unique	Used	1.7053			0	6.29e-10	108.79	1.37415e-10	0	0	100	2	1142.66	2284.3	1.07021	51.8215	3632	3632	MS2	17/200	20Dec2013_MIX_1_SCX_1.RAW
		High	iSQASDVNLPGPSDSVAk	Unambiguous	1	1	Q96511	N-Term(iTRAQ4plex); K18(iTRAQ4plex)	CID	1	0	1	1	56824	Unique	Used			0.57283	0	7.926e-09	108.79	1.88285e-10	0	5.69477	30	2	1037.06	2073.11	1.55013	31.324	2786	2786	MS2	14/192	06Nov2013_Radici_MIX_3_SCX_2_10ul.RAW
		High	lITADDLDDAAEk	Unambiguous	1	1	O82662	N-Term(iTRAQ4plex); K13(iTRAQ4plex)	CID	1	0	1	1	73146	Unique	Used			0.997354	0	9.516e-10	108.61	1.5287e-10	0	15.7737	98	2	839.443	1677.88	0.291212	33.5846	2617	2617	MS2	12/114	11Nov2013_MIX_3_SCX_2_Excl_List.RAW
		High	sSDLVALSGGHTFGk	Unambiguous	1	1	Q9LDA4	N-Term(iTRAQ4plex); K15(iTRAQ4plex)	CID	1	0	1	1	60445	Unique	Used			1.22793	0	1.616e-10	108.55	2.01775e-10	0	3.97539	100	2	882.482	1763.96	1.57648	32.9435	2362	2362	MS2	14/134	06Nov2013_Radici_MIX_3_SCX_4_6ul.RAW
		High	vVNEGGYTDYSPIEYNPDVR	Unambiguous	2	2	Q9ZVA4;Q9ZVA5	N-Term(iTRAQ4plex)	CID	1	0	1	1	55173	Not Unique	Not Used			1.04704	0	4.565e-13	108.42	8.99249e-11	0	1.03995	55	2	1216.08	2431.16	0.864147	38.1632	2620	2620	MS2	24/214	06Nov2013_Radici_MIX_3_SCX_1_10ul.RAW
		High	dAVFLGGGPSYVVPTGR	Unambiguous	1	1	Q9SS67	N-Term(iTRAQ4plex)	CID	1	0	1	1	71726	Unique	Used			0.890504	0	5.714e-10	108.24	2.10706e-10	0	5.81804	100	2	918.493	1835.98	1.22305	40.9396	2815	2815	MS2	12/156	11Nov2013_MIX_3_SCX_1_Excl_List.RAW
		High	vLQFAGIDDVFTSSR	Unambiguous	4	3	Q8L8Y0;P49688;Q9SCM3	N-Term(iTRAQ4plex)	CID	1	0	1	1	57502	Not Unique	Not Used			0.946364	0	2.768e-09	108.22	2.04899e-10	0	2.2006	85	2	899.978	1798.95	1.73644	49.7316	4368	4368	MS2	12/148	06Nov2013_Radici_MIX_3_SCX_2_10ul.RAW
	High		iIGATNPAASEPGTIR	Unambiguous	1	1	P39207	N-Term(iTRAQ4plex)	CID	1	0	1	1	44971	Unique	Used		1.70441		0	2.051e-09	108.05	2.14645e-10	0	4.35258	80	2	856.478	1711.95	1.62608	29.2783	2018	2018	MS2	22/158	09Jan2014_MIX_2_SCX_1.RAW
		High	gTVELAGTDGETTTQGLDGLGDR	Unambiguous	1	1	Q9LF98	N-Term(iTRAQ4plex)	CID	1	0	1	1	55085	Unique	Used			0.734361	0	6.158e-12	107.88	7.57623e-11	0	0	67	2	1204.09	2407.17	1.35072	35.2449	2415	2415	MS2	15/232	06Nov2013_Radici_MIX_3_SCX_1_10ul.RAW
		High	iIGATNPAASEPGTIR	Unambiguous	1	1	P39207	N-Term(iTRAQ4plex)	CID	1	0	1	1	54936	Unique	Used			0.567734	0	8.258e-13	107.75	2.30836e-10	0	6.4615	45	2	856.478	1711.95	1.9826	30.2493	2067	2067	MS2	14/158	06Nov2013_Radici_MIX_3_SCX_1_10ul.RAW
	High		dAVVFTGGPNWSVPTGR	Unambiguous	1	1	O23044	N-Term(iTRAQ4plex)	CID	1	0	1	1	45291	Unique	Used		0.991166		0	6.059e-11	107.55	1.76671e-10	0	2.815	100	2	952.495	1903.98	1.83553	39.8602	2765	2765	MS2	18/170	09Jan2014_MIX_2_SCX_1.RAW
High			vTAAVPSGASTGIYEALELR	Unambiguous	1	1	P25696	N-Term(iTRAQ4plex)	CID	1	0	1	1	56908	Unique	Used	0.918414			0	1.667e-07	107.54	2.46677e-10	0	0	76	2	1075.09	2149.17	1.56835	46.1346	3253	3253	MS2	26/184	20Dec2013_MIX_1_SCX_1.RAW
		High	vSSSVFSTDPVAVYQVNR	Unambiguous	1	1	Q9SJ81	N-Term(iTRAQ4plex)	CID	1	0	1	1	55268	Unique	Used			1.39667	0	2.335e-11	107.45	2.14066e-10	0	1.03162	51	2	1050.05	2099.09	1.34828	41.2732	2842	2842	MS2	21/156	06Nov2013_Radici_MIX_3_SCX_1_10ul.RAW
		High	dAVVFTGGPNWSVPTGR	Unambiguous	1	1	O23044	N-Term(iTRAQ4plex)	CID	1	0	1	1	57188	Unique	Used			1.18263	0	1.691e-08	107.26	1.87932e-10	0	0.49898	20	2	952.495	1903.98	1.77142	40.4821	3636	3636	MS2	18/170	06Nov2013_Radici_MIX_3_SCX_2_10ul.RAW
		High	vSLASNVNNLPSPSDSLAIQQR	Unambiguous	1	1	Q9FKA4	N-Term(iTRAQ4plex)	CID	1	0	1	1	55235	Unique	Used			0.789407	0	3.705e-10	107.07	2.44438e-10	0	0	100	2	1227.66	2454.31	0.679234	40.2026	2765	2765	MS2	15/228	06Nov2013_Radici_MIX_3_SCX_1_10ul.RAW
High			gILGYTEDDVVSTDFVGDNR	Unambiguous	2	2	Q9FX54;P25858	N-Term(iTRAQ4plex)	CID	1	0	1	1	56889	Not Unique	Not Used	2.05564			0	7.15e-09	106.96	1.26865e-10	0	0.983823	86	2	1158.56	2316.11	1.08925	45.4777	3209	3209	MS2	13/178	20Dec2013_MIX_1_SCX_1.RAW
		High	gLIQSDQELFSSPDASDTLPLVR	Unambiguous	1	1	Q9LDN9	N-Term(iTRAQ4plex)	CID	1	0	1	1	55513	Unique	Used			1.35217	0	2.23e-11	106.93	2.26087e-10	0	0	100	2	1316.68	2632.36	0.532116	49.6677	3425	3425	MS2	23/240	06Nov2013_Radici_MIX_3_SCX_1_10ul.RAW
	High		iINEPTAAAIAYGLDk	Unambiguous	5	5	Q9LKR3;Q39043;O65719;P22954;P22953	N-Term(iTRAQ4plex); K16(iTRAQ4plex)	CID	1	0	1	1	45379	Not Unique	Not Used		2.03808		0	1.019e-09	106.2	3.34637e-10	0	4.14138	100	2	974.554	1948.1	0.561658	42.9061	2970	2970	MS2	14/168	09Jan2014_MIX_2_SCX_1.RAW
		High	dkDGDTASASQETVAR	Unambiguous	1	1	P55034	N-Term(iTRAQ4plex); K2(iTRAQ4plex)	CID	1	0	1	1	59842	Unique	Used			0.775935	0	1.434e-14	106.11	1.80006e-10	1	5.69772	78	3	646.992	1938.96	0.173507	14.7975	955	955	MS2	13/172	06Nov2013_Radici_MIX_3_SCX_4_6ul.RAW
		High	vDLNVPLDDNSNITDDTR	Unambiguous	1	1	Q9SAJ4	N-Term(iTRAQ4plex)	CID	1	0	1	1	55184	Unique	Used			0.698284	0	1.447e-11	106.11	1.86129e-10	0	1.92985	39	2	1080.53	2160.06	1.23598	38.507	2646	2646	MS2	17/194	06Nov2013_Radici_MIX_3_SCX_1_10ul.RAW
		High	sGGGGGYSGGGGSYGGGGGR	Unambiguous	1	1	Q03250	N-Term(iTRAQ4plex)	CID	1	0	1	1	56024	Unique	Used			0.989233	0	1.741e-17	106.04	2.48296e-11	0	3.98532	10	3	568.92	1704.75	0.622486	13.458	920	920	MS2	12/176	06Nov2013_Radici_MIX_3_SCX_2_10ul.RAW
		High	qVANATNDVAGDGTTcATVLTR	Unambiguous	3	2	P29197;F4IVR2	N-Term(iTRAQ4plex); C16(Carbamidomethyl)	CID	1	0	1	1	54944	Not Unique	Not Used			0.958988	0	1.716e-12	105.67	2.35787e-10	0	3.05312	77	2	1190.09	2379.17	1.26029	30.5159	2086	2086	MS2	14/240	06Nov2013_Radici_MIX_3_SCX_1_10ul.RAW
	High		dSVALAGGPSYSIPTGR	Unambiguous	1	1	Q43729	N-Term(iTRAQ4plex)	CID	1	0	1	1	45090	Unique	Used		0.947162		0	1.102e-09	105.62	3.3173e-10	0	2.24149	30	2	896.472	1791.94	1.0354	33.083	2296	2296	MS2	15/156	09Jan2014_MIX_2_SCX_1.RAW
High			vVNEGGYTDYSPIEYNPDVR	Unambiguous	2	2	Q9ZVA4;Q9ZVA5	N-Term(iTRAQ4plex)	CID	1	0	1	1	56643	Not Unique	Not Used	1.60016			0	1.614e-11	104.85	2.09498e-10	0	0	42	2	1216.08	2431.16	1.26583	37.2878	2635	2635	MS2	13/214	20Dec2013_MIX_1_SCX_1.RAW
		High	sAIVQVDAAPFk	Unambiguous	1	1	Q93VG5	N-Term(iTRAQ4plex); K12(iTRAQ4plex)	CID	1	0	1	1	56965	Unique	Used			1.35913	0	7.709e-08	104.84	4.54412e-10	0	5.53137	24	2	767.448	1533.89	0.894801	34.7065	3115	3115	MS2	11/114	06Nov2013_Radici_MIX_3_SCX_2_10ul.RAW
		High	gLFQSDSALTTNPTTLSNINR	Unambiguous	1	1	O23044	N-Term(iTRAQ4plex)	CID	1	0	1	1	57252	Unique	Used			1.29606	0	8.41e-12	104.84	3.74029e-10	0	0	57	2	1197.62	2394.24	1.16951	42.0465	3785	3785	MS2	15/218	06Nov2013_Radici_MIX_3_SCX_2_10ul.RAW
		High	nSVATGEVFPLESEVR	Unambiguous	1	1	Q9ZW84	N-Term(iTRAQ4plex)	CID	1	0	1	1	55215	Unique	Used			1.33721	0	2.756e-09	104.66	3.48819e-10	0	0	49	2	939.491	1877.97	0.638018	39.555	2718	2718	MS2	10/174	06Nov2013_Radici_MIX_3_SCX_1_10ul.RAW
		High	dQSTLQYTTVINQR	Unambiguous	1	1	Q9ZVS4	N-Term(iTRAQ4plex)	CID	1	0	1	1	54975	Unique	Used			0.680654	0	9.895e-10	104.24	4.08724e-10	0	0	53	2	905.975	1810.94	1.13577	31.5764	2158	2158	MS2	12/144	06Nov2013_Radici_MIX_3_SCX_1_10ul.RAW
High			aEDFFTSGLNIAGNTINR	Unambiguous	1	1	Q9SFF9	N-Term(iTRAQ4plex)	CID	1	0	1	1	56946	Unique	Used	1.16374			0	1.171e-11	104.23	3.73796e-10	0	2.12353	100	2	1042.53	2084.05	-0.799966	47.4847	3342	3342	MS2	13/178	20Dec2013_MIX_1_SCX_1.RAW
		High	vLEQLSGQTPVFSk	Unambiguous	3	1	P42794-2	N-Term(iTRAQ4plex); K14(iTRAQ4plex)	CID	1	0	1	1	57172	Unique	Used			1.00269	0	4.019e-08	104.21	4.68454e-10	0	4.41213	52	2	911.023	1821.04	1.19619	40.0722	3598	3598	MS2	10/144	06Nov2013_Radici_MIX_3_SCX_2_10ul.RAW
		High	dIDANANDLQVESLAR	Unambiguous	1	1	Q945Q1	N-Term(iTRAQ4plex)	CID	1	0	1	1	55090	Unique	Used			0.91411	0	2.509e-09	104.16	3.60685e-10	0	0	72	2	944.481	1887.96	1.16074	35.4128	2426	2426	MS2	13/166	06Nov2013_Radici_MIX_3_SCX_1_10ul.RAW
High			sGGGGGYSGGGGSYGGGGGR	Unambiguous	1	1	Q03250	N-Term(iTRAQ4plex)	CID	1	0	1	1	57487	Unique	Used	0.559295			0	5.186e-10	104.07	3.90814e-11	0	4.83017	100	2	852.877	1704.75	1.70446	13.6978	828	828	MS2	14/176	20Dec2013_MIX_1_SCX_2.RAW
High			kADVIAAANTAADVALR	Unambiguous	3	1	F4J4J3	N-Term(iTRAQ4plex); K1(iTRAQ4plex)	CID	1	0	1	1	59850	Unique	Used	0.756701			0	1.179e-08	104.01	4.36911e-10	1	10.5508	100	3	653.381	1958.13	1.07369	39.0795	2600	2600	MS2	14/180	20Dec2013_MIX_1_SCX_3.RAW
High			iINEPTAAAIAYGLDk	Unambiguous	5	5	Q9LKR3;Q39043;O65719;P22954;P22953	N-Term(iTRAQ4plex); K16(iTRAQ4plex)	CID	1	0	1	1	56817	Not Unique	Not Used	0.850383			0	1.305e-07	103.91	5.87311e-10	0	0.919304	100	2	974.554	1948.1	1.12561	43.0267	3041	3041	MS2	14/168	20Dec2013_MIX_1_SCX_1.RAW
High			gGETSTNSIASIFAWTR	Unambiguous	1	1	Q9SRZ6	N-Term(iTRAQ4plex)	CID	1	0	1	1	58640	Unique	Used	1.16777			0	1.723e-08	103.88	4.39955e-10	0	1.6489	100	2	971.494	1941.98	0.912496	48.9287	3519	3519	MS2	13/174	20Dec2013_MIX_1_SCX_2.RAW
		High	vTLFLNLANDPTIER	Unambiguous	4	2	P11574;Q9SZN1	N-Term(iTRAQ4plex)	CID	1	0	1	1	57489	Not Unique	Not Used			0.974278	0	8.214e-07	103.75	5.67182e-10	0	2.34086	62	2	930.523	1860.04	2.11801	49.2909	4338	4338	MS2	22/154	06Nov2013_Radici_MIX_3_SCX_2_10ul.RAW
High			iPSAVGYQPTLASDLGALQER	Unambiguous	3	1	P83483	N-Term(iTRAQ4plex)	CID	1	0	1	1	56892	Unique	Used	1.74422			0	2.061e-08	103.58	5.98594e-10	0	0	100	2	1165.63	2330.25	0.850071	45.5789	3216	3216	MS2	13/220	20Dec2013_MIX_1_SCX_1.RAW
		High	gILGYTEDDVVSTDFVGDNR	Unambiguous	2	2	Q9FX54;P25858	N-Term(iTRAQ4plex)	CID	1	0	1	1	73528	Not Unique	Not Used			0.954517	0	1.017e-09	103.53	2.90564e-10	0	0	100	2	1158.56	2316.11	1.30007	45.5867	3508	3508	MS2	13/178	11Nov2013_MIX_3_SCX_2_Excl_List.RAW
		High	gTVELAGTDGETTTQGLDGLGDR	Unambiguous	1	1	Q9LF98	N-Term(iTRAQ4plex)	CID	1	0	1	1	55026	Unique	Used			0.757795	0	7.076e-11	103.27	2.14295e-10	0	3.38045	76	3	803.063	2407.17	1.193	33.2964	2277	2277	MS2	19/232	06Nov2013_Radici_MIX_3_SCX_1_10ul.RAW
High			vTLFLNLANDPTIER	Unambiguous	4	2	P11574;Q9SZN1	N-Term(iTRAQ4plex)	CID	1	0	1	1	56977	Not Unique	Not Used	0.810518			0	2.683e-06	103.14	6.40581e-10	0	0	100	2	930.523	1860.04	1.98676	48.5845	3414	3414	MS2	21/154	20Dec2013_MIX_1_SCX_1.RAW
		High	vLVVANPANTNALILk	Unambiguous	2	2	P93819;P57106	N-Term(iTRAQ4plex); K16(iTRAQ4plex)	CID	1	0	1	1	57284	Not Unique	Not Used			1.00526	0	1.242e-12	102.68	2.18502e-10	0	3.79385	9	2	969.605	1938.2	1.48312	42.8744	3860	3860	MS2	23/140	06Nov2013_Radici_MIX_3_SCX_2_10ul.RAW
		High	qGPGEQAAGSASEAk	Unambiguous	1	1	Q9ZUX4	N-Term(iTRAQ4plex); K15(iTRAQ4plex)	CID	1	0	1	1	56098	Unique	Used			0.945753	0	2.23e-09	102.65	4.45465e-10	0	5.85025	58	2	838.43	1675.85	1.76567	15.2871	1092	1092	MS2	14/156	06Nov2013_Radici_MIX_3_SCX_2_10ul.RAW
High			sTVNSFANSEGAFR	Unambiguous	1	1	Q96522	N-Term(iTRAQ4plex)	CID	1	0	1	1	44543	Unique	Used	0.558777			0	4.261e-11	102.63	2.97438e-10	0	12.9369	100	2	815.901	1630.8	0.831205	31.2086	2104	2104	MS2	13/142	08Jan2014_MIX_1_SCX_1_Excl_List.RAW
		High	gcDASLLIDSTNSEk	Unambiguous	1	1	Q43729	N-Term(iTRAQ4plex); C2(Carbamidomethyl); K15(iTRAQ4plex)	CID	1	0	1	1	73011	Unique	Used			0.944305	0	1.81e-11	102.49	4.5091e-10	0	8.89735	48	2	949.476	1897.94	1.21392	29.7896	2302	2302	MS2	13/140	11Nov2013_MIX_3_SCX_2_Excl_List.RAW
High			aILNESSEFVGDk	Unambiguous	1	1	P48491	N-Term(iTRAQ4plex); K13(iTRAQ4plex)	CID	1	0	1	1	44653	Unique	Used	1.13054			0	7.14e-07	102.44	6.52838e-10	0	10.2221	100	2	848.956	1696.9	2.48034	34.958	2361	2361	MS2	21/128	08Jan2014_MIX_1_SCX_1_Excl_List.RAW
	High		aVVVHADPDDLGk	Unambiguous	1	1	P24704	N-Term(iTRAQ4plex); K13(iTRAQ4plex)	CID	1	0	1	1	49369	Unique	Used		0.455231		0	1.506e-06	102.32	9.49544e-10	0	6.96388	100	2	812.452	1623.9	1.47231	24.8864	1624	1624	MS2	11/102	09Jan2014_MIX_2_SCX_2_ExclList.RAW
		High	aLEGADLVIIPAGVPR	Unambiguous	2	2	Q9ZP06;Q9LKA3	N-Term(iTRAQ4plex)	CID	1	0	1	1	75152	Not Unique	Not Used			0.804024	0	7.447e-10	102.26	8.23095e-10	0	12.4884	100	2	868.016	1735.02	0.182712	45.7445	3300	3300	MS2	13/126	11Nov2013_MIX_3_SCX_3_Excl_List.RAW
		High	aASALSSNVPPVVLAk	Unambiguous	1	1	Q9XI01	N-Term(iTRAQ4plex); K16(iTRAQ4plex)	CID	1	0	1	1	73234	Unique	Used			1.26079	0	1.86e-07	102.2	6.08585e-10	0	5.00511	100	2	906.546	1812.08	0.496011	36.3688	2822	2822	MS2	13/144	11Nov2013_MIX_3_SCX_2_Excl_List.RAW
		High	cPDAYSYPQDDPTSTFTcTNTNYR	Unambiguous	1	1	P50700	N-Term(iTRAQ4plex); C1(Carbamidomethyl); C18(Carbamidomethyl)	CID	1	0	1	1		No Quan Values	Not Used				0	7.03e-11	102.08	6.17974e-11	0	0.527355	25	3	1006.76	3018.27	1.49537	34.6771	2375	2375	MS2	21/250	06Nov2013_Radici_MIX_3_SCX_1_10ul.RAW
High			iSQASDVNLPGPSDSVAk	Unambiguous	1	1	Q96511	N-Term(iTRAQ4plex); K18(iTRAQ4plex)	CID	1	0	1	1	56453	Unique	Used	0.756331			0	8.647e-13	101.83	9.31726e-10	0	4.7156	50	2	1037.06	2073.11	1.90342	31.1942	2192	2192	MS2	10/192	20Dec2013_MIX_1_SCX_1.RAW
High			dDLFNINAGIVk	Unambiguous	2	2	Q9ZP06;Q9LKA3	N-Term(iTRAQ4plex); K12(iTRAQ4plex)	CID	1	0	1	1	56775	Not Unique	Not Used	1.06565			0	5.87e-08	101.75	1.12616e-09	0	22.6543	43	2	803.957	1606.91	1.37185	41.582	2943	2943	MS2	11/104	20Dec2013_MIX_1_SCX_1.RAW
		High	kADVIAAANTAADVALR	Unambiguous	3	1	F4J4J3	N-Term(iTRAQ4plex); K1(iTRAQ4plex)	CID	1	0	1	1	62483	Unique	Used			0.768543	0	3.173e-09	101.75	7.35178e-10	1	6.08669	59	3	653.381	1958.13	0.980177	39.9046	2877	2877	MS2	12/180	06Nov2013_Radici_MIX_3_SCX_5_7ul.RAW
		High	aITQYLAEEYSEk	Unambiguous	2	1	Q96266-2	N-Term(iTRAQ4plex); K13(iTRAQ4plex)	CID	1	0	1	1	74978	Unique	Used			0.544034	0	2.236e-06	101.67	7.76077e-10	0	4.60579	60	2	916.981	1832.96	1.74608	39.8364	2894	2894	MS2	12/132	11Nov2013_MIX_3_SCX_3_Excl_List.RAW
		High	sTVNSFANSEGAFR	Unambiguous	1	1	Q96522	N-Term(iTRAQ4plex)	CID	1	0	1	1	56750	Unique	Used			0.650259	0	4.397e-11	101.61	3.76181e-10	0	3.71224	11	2	815.902	1630.8	1.50488	29.6568	2614	2614	MS2	10/142	06Nov2013_Radici_MIX_3_SCX_2_10ul.RAW
	High		hVVFGQVVEGLDVVk	Unambiguous	1	1	P34790	N-Term(iTRAQ4plex); K15(iTRAQ4plex)	CID	1	0	1	1	51244	Unique	Used		1.05991		0	8.699e-13	101.56	7.36635e-10	0	1.38658	100	2	957.06	1913.11	1.20375	41.8685	2799	2799	MS2	12/136	09Jan2014_MIX_2_SCX_3.RAW
		High	lAEVLDVYEAQLSk	Unambiguous	1	1	P42761	N-Term(iTRAQ4plex); K14(iTRAQ4plex)	CID	1	0	1	1	61007	Unique	Used			0.621646	0	1.566e-09	101.53	1.06164e-09	0	0.888812	100	2	933.528	1866.05	1.24556	50.963	3675	3675	MS2	12/130	06Nov2013_Radici_MIX_3_SCX_4_6ul.RAW
	High		vYVGQAQDGISAVk	Unambiguous	2	2	O04314;O04313	N-Term(iTRAQ4plex); K14(iTRAQ4plex)	CID	1	0	1	1	44995	Not Unique	Not Used		0.57457		0	2.154e-10	101.46	1.14677e-09	0	5.6003	22	2	861.986	1722.96	1.15153	30.0031	2074	2074	MS2	20/128	09Jan2014_MIX_2_SCX_1.RAW
	High		gLFQSDAALLDNSk	Unambiguous	1	1	Q43735	N-Term(iTRAQ4plex); K14(iTRAQ4plex)	CID	1	0	1	1	45261	Unique	Used		0.6296		0	1.203e-06	101.39	1.02018e-09	0	2.83043	63	2	883.982	1766.96	1.82965	38.8319	2695	2695	MS2	22/140	09Jan2014_MIX_2_SCX_1.RAW
High			iEMELFADTTPNTAENFR	Unambiguous	1	1	Q42406	N-Term(iTRAQ4plex)	CID	1	0	1	1	56912	Unique	Used	1.36113			0	5.92e-08	101.28	4.39392e-10	0	0.841045	100	2	1122.04	2243.08	0.884882	46.2848	3263	3263	MS2	16/174	20Dec2013_MIX_1_SCX_1.RAW
		High	aSFQNVGLDRPSDLVALSGGHTFGk	Unambiguous	1	1	Q9LHB9	N-Term(iTRAQ4plex); K25(iTRAQ4plex)	CID	1	0	1	1	64146	Unique	Used			1.77025	0	3.85e-12	101.13	9.52066e-10	0	1.8594	62	3	954.511	2861.52	1.27958	41.7557	3026	3026	MS2	27/274	06Nov2013_Radici_MIX_3_SCX_6_7ul.RAW
		High	aEDFFSSGLNQAGITNNk	Unambiguous	3	1	Q9FIC6	N-Term(iTRAQ4plex); K18(iTRAQ4plex)	CID	1	0	1	1	57152	Unique	Used			1.0029	0	3.787e-11	101.04	8.38204e-10	0	7.8032	14	3	734.375	2201.11	1.72099	39.5887	3552	3552	MS2	12/178	06Nov2013_Radici_MIX_3_SCX_2_10ul.RAW
		High	dSVALAGGPSYSIPTGR	Unambiguous	1	1	Q43729	N-Term(iTRAQ4plex)	CID	1	0	1	1	71538	Unique	Used			0.475007	0	4.478e-10	100.97	9.47804e-10	0	9.09293	21	3	597.984	1791.94	0.619163	34.5452	2376	2376	MS2	10/156	11Nov2013_MIX_3_SCX_1_Excl_List.RAW
	High		aSDLVALSGGHTFGk	Unambiguous	1	1	Q9LDN9	N-Term(iTRAQ4plex); K15(iTRAQ4plex)	CID	1	0	1	1	49619	Unique	Used		0.680757		0	2.767e-10	100.96	1.04619e-09	0	8.8812	100	2	874.484	1747.96	1.26287	33.482	2207	2207	MS2	19/132	09Jan2014_MIX_2_SCX_2_ExclList.RAW
		High	vAILGAAGGIGQPLALLmk	Unambiguous	1	1	Q9ZP06	N-Term(iTRAQ4plex); M18(Oxidation); K19(iTRAQ4plex)	CID	1	0	1	1	57585	Unique	Used			0.861693	0	4.04e-11	100.62	4.29146e-10	0	0	100	2	1049.14	2097.27	1.81354	52.6564	4567	4567	MS2	16/160	06Nov2013_Radici_MIX_3_SCX_2_10ul.RAW
		High	sLGYGYVNYATPQDASR	Unambiguous	1	1	Q9FXA2	N-Term(iTRAQ4plex)	CID	1	0	1	1	55051	Unique	Used			1.12747	0	3.791e-06	100.54	4.45955e-10	0	7.43274	100	2	1003.49	2005.98	1.48845	34.097	2335	2335	MS2	22/176	06Nov2013_Radici_MIX_3_SCX_1_10ul.RAW
		High	aPGGcNNPcTVFQTNQYccTNGQGScSDTEYSR	Unambiguous	1	1	P50700	N-Term(iTRAQ4plex); C5(Carbamidomethyl); C9(Carbamidomethyl); C18(Carbamidomethyl); C19(Carbamidomethyl); C26(Carbamidomethyl)	CID	1	0	1	1		No Quan Values	Not Used				0	7.658e-13	100.39	9.11948e-11	0	0	31	3	1312.2	3934.58	1.34151	32.2696	2205	2205	MS2	26/354	06Nov2013_Radici_MIX_3_SCX_1_10ul.RAW
		High	iTPLPVSTGSTVLYSk	Unambiguous	1	1	O65282	N-Term(iTRAQ4plex); K16(iTRAQ4plex)	CID	1	0	1	1	73328	Unique	Used			1.38199	0	1.214e-08	100.25	1.21784e-09	0	2.94914	56	2	976.072	1951.14	0.801168	39.3508	3042	3042	MS2	14/146	11Nov2013_MIX_3_SCX_2_Excl_List.RAW
	High		aQLEAAcPSTVScADIVTLATR	Unambiguous	1	1	Q43729	N-Term(iTRAQ4plex); C7(Carbamidomethyl); C13(Carbamidomethyl)	CID	1	0	1	1	46858	Unique	Used		0.774853		0	7.753e-13	100.08	1.11919e-09	0	0	100	2	1239.63	2478.25	0.960256	41.3304	2715	2715	MS2	14/242	09Jan2014_MIX_2_SCX_1_ExclList.RAW
High			aEDFFSSGLNQAGITNNk	Unambiguous	3	1	Q9FIC6	N-Term(iTRAQ4plex); K18(iTRAQ4plex)	CID	1	0	1	1	56703	Unique	Used	0.787053			0	2.243e-08	100.05	1.05281e-09	0	2.53186	50	3	734.375	2201.11	1.30505	39.2832	2775	2775	MS2	14/178	20Dec2013_MIX_1_SCX_1.RAW
High			gILAADESTGTIGk	Unambiguous	2	2	Q9LF98;Q9SJQ9	N-Term(iTRAQ4plex); K14(iTRAQ4plex)	CID	1	0	1	1	56395	Not Unique	Not Used	0.982565			0	1.609e-06	99.89	1.33335e-09	0	9.09972	20	2	810.958	1620.91	2.69473	29.5003	2056	2056	MS2	12/114	20Dec2013_MIX_1_SCX_1.RAW
High			iIGATNPAASEPGTIR	Unambiguous	1	1	P39207	N-Term(iTRAQ4plex)	CID	1	0	1	1	56401	Unique	Used	0.578509			0	1.657e-10	99.8	1.45027e-09	0	4.45208	100	2	856.478	1711.95	1.48347	29.6619	2070	2070	MS2	12/158	20Dec2013_MIX_1_SCX_1.RAW
High			vAVLGAAGGIGQPLSLLIk	Unambiguous	1	1	Q9SN86	N-Term(iTRAQ4plex); K19(iTRAQ4plex)	CID	1	0	1	1	57115	Unique	Used	0.69278			0	2.542e-08	99.65	1.4633e-10	0	0	100	2	1033.15	2065.3	0.973974	53.6425	3757	3757	MS2	22/158	20Dec2013_MIX_1_SCX_1.RAW
High			lTPDYDALDVANk	Unambiguous	3	1	A8MS83	N-Term(iTRAQ4plex); K13(iTRAQ4plex)	CID	1	0	1	1	56595	Unique	Used	0.73584			0	1.083e-07	99.51	1.53923e-09	0	7.66328	57	2	861.963	1722.92	2.29248	35.6606	2523	2523	MS2	11/112	20Dec2013_MIX_1_SCX_1.RAW
High			eLTETLQEIIGAGk	Unambiguous	2	1	Q96251	N-Term(iTRAQ4plex); K14(iTRAQ4plex)	CID	1	0	1	1	58666	Unique	Used	0.751891			0	4.181e-10	99.5	1.54839e-09	0	7.76663	100	2	895.516	1790.02	5.27611	49.8161	3579	3579	MS2	13/132	20Dec2013_MIX_1_SCX_2.RAW
High			aQLEAAcPSTVScADIVTLATR	Unambiguous	1	1	Q43729	N-Term(iTRAQ4plex); C7(Carbamidomethyl); C13(Carbamidomethyl)	CID	1	0	1	1	56773	Unique	Used	1.25221			0	9.581e-08	99.45	1.27121e-09	0	0	100	2	1239.63	2478.25	2.14241	41.513	2938	2938	MS2	16/242	20Dec2013_MIX_1_SCX_1.RAW
		High	aYADGQGTFFDAFVk	Unambiguous	1	1	Q9LDA4	N-Term(iTRAQ4plex); K15(iTRAQ4plex)	CID	1	0	1	1	75150	Unique	Used			1.19818	0	5.37e-10	99.41	1.04814e-09	0	4.15894	100	2	962.989	1924.97	0.715264	45.6802	3296	3296	MS2	12/144	11Nov2013_MIX_3_SCX_3_Excl_List.RAW
	High		vYVGQGDSGVVYVk	Unambiguous	1	1	O04309	N-Term(iTRAQ4plex); K14(iTRAQ4plex)	CID	1	0	1	1	46590	Unique	Used		1.05058		0	1.692e-08	99.38	1.41298e-09	0	21.279	70	2	879.487	1757.97	-0.526117	31.9045	2090	2090	MS2	10/124	09Jan2014_MIX_2_SCX_1_ExclList.RAW
	High		eVVVLTGGPSYPVELGR	Unambiguous	1	1	Q96522	N-Term(iTRAQ4plex)	CID	1	0	1	1	45329	Unique	Used		0.549999		0	2.085e-08	99.25	1.46186e-09	0	3.27837	100	2	958.536	1916.07	2.1329	41.1597	2853	2853	MS2	15/154	09Jan2014_MIX_2_SCX_1.RAW
		High	nTGIEVIIGVPNTDLR	Unambiguous	1	1	Q8VZJ2	N-Term(iTRAQ4plex)	CID	1	0	1	1	55367	Unique	Used			0.969963	0	6.311e-07	99.22	1.81905e-09	0	2.9112	100	2	928.025	1855.04	1.28948	44.5507	3073	3073	MS2	12/174	06Nov2013_Radici_MIX_3_SCX_1_10ul.RAW
		High	lEAAcVGTVESGk	Unambiguous	1	1	Q9SRZ6	N-Term(iTRAQ4plex); C5(Carbamidomethyl); K13(iTRAQ4plex)	CID	1	0	1	1	72870	Unique	Used			1.07393	0	4.92e-07	99.21	1.64331e-09	0	2.47142	56	2	804.93	1608.85	1.16436	25.9456	1973	1973	MS2	12/114	11Nov2013_MIX_3_SCX_2_Excl_List.RAW
High			nDISALYSSGASk	Unambiguous	1	1	Q1H583	N-Term(iTRAQ4plex); K13(iTRAQ4plex)	CID	1	0	1	1	44513	Unique	Used	0.787959			0	5.9e-09	98.83	1.51865e-09	0	8.14844	100	2	800.926	1600.84	1.43715	30.2057	2034	2034	MS2	11/140	08Jan2014_MIX_1_SCX_1_Excl_List.RAW
		High	aILPILQAEEDER	Unambiguous	1	1	O49313	N-Term(iTRAQ4plex)	CID	1	0	1	1	57319	Unique	Used			0.614521	0	3.51e-09	98.82	1.90269e-09	0	7.17564	66	2	820.953	1640.9	1.25632	43.8697	3941	3941	MS2	11/114	06Nov2013_Radici_MIX_3_SCX_2_10ul.RAW
	High		nDISALYSSGASk	Unambiguous	1	1	Q1H583	N-Term(iTRAQ4plex); K13(iTRAQ4plex)	CID	1	0	1	1	46485	Unique	Used		1.75625		0	4.159e-08	98.77	1.6327e-09	0	7.85457	67	2	800.926	1600.85	1.81842	28.2928	1845	1845	MS2	11/140	09Jan2014_MIX_2_SCX_1_ExclList.RAW
		High	dAVVATGGPSWSVPTGR	Unambiguous	1	1	Q9LSY7	N-Term(iTRAQ4plex)	CID	1	0	1	1	55058	Unique	Used			1.06939	0	1.162e-09	98.34	1.86857e-09	0	0	39	2	900.972	1800.94	0.835881	34.3504	2352	2352	MS2	16/156	06Nov2013_Radici_MIX_3_SCX_1_10ul.RAW
		High	iEMELFADTTPNTAENFR	Unambiguous	1	1	Q42406	N-Term(iTRAQ4plex)	CID	1	0	1	1	57417	Unique	Used			1.00781	0	7.905e-09	98.19	9.02645e-10	0	0	97	2	1122.04	2243.08	1.75561	46.8845	4170	4170	MS2	14/174	06Nov2013_Radici_MIX_3_SCX_2_10ul.RAW
	High		vLVVANPANTNALILk	Unambiguous	2	2	P93819;P57106	N-Term(iTRAQ4plex); K16(iTRAQ4plex)	CID	1	0	1	1	45360	Not Unique	Not Used		0.834761		0	3.102e-11	98.18	6.15822e-10	0	0.21059	48	2	969.605	1938.2	1.48312	42.2367	2926	2926	MS2	13/140	09Jan2014_MIX_2_SCX_1.RAW
High			iVMELYADTTPETAENFR	Unambiguous	2	1	F4IL99	N-Term(iTRAQ4plex)	CID	1	0	1	1	45020	Unique	Used	1.37825			0	2.119e-11	98.14	1.09725e-09	0	8.37018	100	2	1122.55	2244.1	1.04577	47.6634	3217	3217	MS2	13/162	08Jan2014_MIX_1_SCX_1_Excl_List.RAW
	High		gcDASLLIDSTNSEk	Unambiguous	1	1	Q43729	N-Term(iTRAQ4plex); C2(Carbamidomethyl); K15(iTRAQ4plex)	CID	1	0	1	1	44990	Unique	Used		0.71436		0	7.729e-10	97.83	1.31853e-09	0	4.48508	79	2	949.475	1897.94	1.02097	29.8482	2062	2062	MS2	13/140	09Jan2014_MIX_2_SCX_1.RAW
High			dEALFSANAAALASR	Unambiguous	1	1	O50008	N-Term(iTRAQ4plex)	CID	1	0	1	1	56628	Unique	Used	0.818975			0	6.483e-07	97.82	1.79238e-09	0	5.12344	73	2	825.933	1650.86	0.822358	36.7759	2600	2600	MS2	12/152	20Dec2013_MIX_1_SCX_1.RAW
		High	gDSDPSLDSEYAAk	Unambiguous	1	1	Q43735	N-Term(iTRAQ4plex); K14(iTRAQ4plex)	CID	1	0	1	1	56463	Unique	Used			0.65465	0	5.371e-09	97.76	7.95598e-10	0	7.7314	22	2	871.921	1742.83	1.03667	23.1067	1944	1944	MS2	13/120	06Nov2013_Radici_MIX_3_SCX_2_10ul.RAW
High			lAGVLDVYEAHLSk	Unambiguous	2	1	O80852-2	N-Term(iTRAQ4plex); K14(iTRAQ4plex)	CID	1	0	1	1	48182	Unique	Used	1.07715			0	2.609e-09	97.67	2.24012e-09	0	5.4851	100	2	902.018	1803.03	1.45115	42.9424	2897	2897	MS2	13/118	08Jan2014_MIX_1_SCX_3_Excl_List.RAW
	High		gILAADESTGTIGk	Unambiguous	2	2	Q9LF98;Q9SJQ9	N-Term(iTRAQ4plex); K14(iTRAQ4plex)	CID	1	0	1	1	44964	Not Unique	Not Used		0.731823		0	3.118e-07	97.53	2.33117e-09	0	6.38686	20	2	810.957	1620.91	1.48978	29.081	2002	2002	MS2	12/114	09Jan2014_MIX_2_SCX_1.RAW
		High	vLVTGAAGQIGYALVPMIAR	Unambiguous	2	2	P93819;P57106	N-Term(iTRAQ4plex)	CID	1	0	1	1	57612	Not Unique	Not Used			2.1551	0	1.296e-09	97.52	1.35413e-09	0	0	100	2	1072.62	2144.24	-0.330128	53.6773	4638	4638	MS2	14/174	06Nov2013_Radici_MIX_3_SCX_2_10ul.RAW
		High	tNVAGTLTLADIcR	Unambiguous	1	1	Q9LQ04	N-Term(iTRAQ4plex); C13(Carbamidomethyl)	CID	1	0	1	1	55194	Unique	Used			0.932801	0	3.364e-07	97.46	2.28829e-09	0	4.71679	78	2	824.945	1648.88	1.38761	38.8222	2669	2669	MS2	12/148	06Nov2013_Radici_MIX_3_SCX_1_10ul.RAW
		High	lYDPNQAALNALR	Unambiguous	1	1	Q8VZJ2	N-Term(iTRAQ4plex)	CID	1	0	1	1	57074	Unique	Used			1.22315	0	1.054e-09	97.44	1.95627e-09	0	5.5167	9	2	801.941	1602.87	1.16957	37.5266	3370	3370	MS2	21/112	06Nov2013_Radici_MIX_3_SCX_2_10ul.RAW
	High		aFAADQEEETk	Unambiguous	1	1	Q56ZI2	N-Term(iTRAQ4plex); K11(iTRAQ4plex)	CID	1	0	1	1	44627	Unique	Used		2.84742		0	4.964e-06	97.24	1.34047e-09	0	3.69551	100	2	763.883	1526.76	0.00702694	18.918	1215	1215	MS2	10/100	09Jan2014_MIX_2_SCX_1.RAW
	High		aLANQPISVAIEAGGR	Unambiguous	1	1	Q9LT78	N-Term(iTRAQ4plex)	CID	1	0	1	1	45156	Unique	Used		0.745585		0	8.01e-08	96.98	3.06684e-09	0	3.04552	47	2	855.985	1710.96	0.414844	35.2421	2450	2450	MS2	13/152	09Jan2014_MIX_2_SCX_1.RAW
		High	gNSIVTVEALEPVGR	Unambiguous	2	1	Q9CAX7	N-Term(iTRAQ4plex)	CID	1	0	1	1	55176	Unique	Used			0.768275	0	1.56e-07	96.97	2.73237e-09	0	4.04813	51	2	842.972	1684.94	1.31112	38.2697	2627	2627	MS2	11/154	06Nov2013_Radici_MIX_3_SCX_1_10ul.RAW
High			iPSAVGYQPTLASDLGALQER	Unambiguous	3	1	P83483	N-Term(iTRAQ4plex)	CID	1	0	1	1	56891	Unique	Used	1.5728			0	1.745e-10	96.9	2.74614e-09	0	3.05439	36	3	777.422	2330.25	1.36815	45.551	3214	3214	MS2	15/220	20Dec2013_MIX_1_SCX_1.RAW
		High	vEAGGGAGGASWDDGVHDGVR	Unambiguous	1	1	O04311	N-Term(iTRAQ4plex)	CID	1	0	1	1	58607	Unique	Used			0.654174	0	3.05e-10	96.88	6.56372e-10	0	3.53981	28	3	704.999	2112.98	0.586362	26.4641	2111	2111	MS2	23/192	06Nov2013_Radici_MIX_3_SCX_3_7ul.RAW
	High		dAVVATGGPSWSVPTGR	Unambiguous	1	1	Q9LSY7	N-Term(iTRAQ4plex)	CID	1	0	1	1	46635	Unique	Used		1.43565		0	2.783e-07	96.79	2.66999e-09	0	4.6497	71	2	900.973	1800.94	1.31035	33.4776	2195	2195	MS2	21/156	09Jan2014_MIX_2_SCX_1_ExclList.RAW
	High		nAEALAEYVNk	Unambiguous	2	1	O22263	N-Term(iTRAQ4plex); K11(iTRAQ4plex)	CID	1	0	1	1	46584	Unique	Used		0.78822		0	4.098e-08	96.76	2.81502e-09	0	23.8816	59	2	755.412	1509.82	1.17553	31.6911	2076	2076	MS2	10/108	09Jan2014_MIX_2_SCX_1_ExclList.RAW
		High	gNSIVTVEALEPVGR	Unambiguous	2	1	Q9CAX7	N-Term(iTRAQ4plex)	CID	1	0	1	1	57078	Unique	Used			0.963436	0	3.435e-07	96.75	2.91661e-09	0	16.3258	41	2	842.972	1684.94	0.948882	37.6394	3379	3379	MS2	11/154	06Nov2013_Radici_MIX_3_SCX_2_10ul.RAW
		High	qHEGDLEASASSTYDLQR	Unambiguous	3	1	F4KAM0	N-Term(iTRAQ4plex)	CID	1	0	1	1	58595	Unique	Used			0.217084	0	2.348e-11	96.74	8.36753e-10	0	4.48391	16	3	717.674	2151.01	0.756798	26.1597	2083	2083	MS2	14/194	06Nov2013_Radici_MIX_3_SCX_3_7ul.RAW
	High		vVETYEATSAEVk	Unambiguous	2	1	Q96262	N-Term(iTRAQ4plex); K13(iTRAQ4plex)	CID	1	0	1	1	44927	Unique	Used		1.32356		0	2.86e-06	96.66	2.92374e-09	0	8.85037	100	2	857.462	1713.92	1.50577	28.0259	1915	1915	MS2	11/112	09Jan2014_MIX_2_SCX_1.RAW
		High	dSIVAIGGPTWNVPTGR	Unambiguous	1	1	Q9SUT2	N-Term(iTRAQ4plex)	CID	1	0	1	1	55284	Unique	Used			1.07491	0	2.775e-06	96.63	2.7376e-09	0	3.40723	61	2	942.51	1884.01	1.24532	41.8174	2879	2879	MS2	24/166	06Nov2013_Radici_MIX_3_SCX_1_10ul.RAW
High			gcDASLLIDSTNSEk	Unambiguous	1	1	Q43729	N-Term(iTRAQ4plex); C2(Carbamidomethyl); K15(iTRAQ4plex)	CID	1	0	1	1	56419	Unique	Used	1.53599			0	8.045e-09	96.59	1.87485e-09	0	6.49526	74	2	949.477	1897.95	2.17868	30.1695	2112	2112	MS2	11/140	20Dec2013_MIX_1_SCX_1.RAW
		High	qISELGIYPAVDPLDSTSR	Unambiguous	3	1	P83483	N-Term(iTRAQ4plex)	CID	1	0	1	1	55403	Unique	Used			1.09755	0	1.385e-13	96.58	2.61545e-09	0	0	35	2	1103.08	2205.15	1.27359	45.7688	3157	3157	MS2	15/210	06Nov2013_Radici_MIX_3_SCX_1_10ul.RAW
		High	fTQANSEVSALLGR	Unambiguous	3	1	P83483	N-Term(iTRAQ4plex)	CID	1	0	1	1	57240	Unique	Used			1.06444	0	1.018e-10	96.47	3.26865e-09	0	6.41256	11	2	818.943	1636.88	1.1472	41.7276	3757	3757	MS2	12/140	06Nov2013_Radici_MIX_3_SCX_2_10ul.RAW
		High	vAILGAAGGIGQPLALLmk	Unambiguous	1	1	Q9ZP06	N-Term(iTRAQ4plex); M18(Oxidation); K19(iTRAQ4plex)	CID	1	0	1	1	57581	Unique	Used			0.517096	0	1.394e-11	96.45	1.14365e-09	0	4.31606	100	3	699.762	2097.27	0.730356	52.5196	4558	4558	MS2	25/160	06Nov2013_Radici_MIX_3_SCX_2_10ul.RAW
		High	eLVkDDAWLDGEFISTVQQR	Unambiguous	1	1	P93819	N-Term(iTRAQ4plex); K4(iTRAQ4plex)	CID	1	0	1	1	60881	Unique	Used			0.938726	0	4.242e-12	96.35	3.03579e-09	1	3.76556	90	3	879.798	2637.38	1.21084	46.6445	3380	3380	MS2	12/214	06Nov2013_Radici_MIX_3_SCX_4_6ul.RAW
	High		gGSPYGAGTFAGDGSR	Unambiguous	1	1	Q9LSQ5	N-Term(iTRAQ4plex)	CID	1	0	1	1	44754	Unique	Used		0.57069		0	3.786e-07	96.18	7.35021e-10	0	8.58375	42	2	800.878	1600.75	0.887413	22.7108	1512	1512	MS2	11/144	09Jan2014_MIX_2_SCX_1.RAW
		High	nGTGGESIYGAk	Unambiguous	1	1	Q42406	N-Term(iTRAQ4plex); K12(iTRAQ4plex)	CID	1	0	1	1	58317	Unique	Used			0.758714	0	1.454e-10	96.14	2.00657e-09	0	4.30921	48	2	721.38	1441.75	0.453702	19.172	1434	1434	MS2	10/118	06Nov2013_Radici_MIX_3_SCX_3_7ul.RAW
		High	lAGVLDVYEAHLSk	Unambiguous	2	1	O80852-2	N-Term(iTRAQ4plex); K14(iTRAQ4plex)	CID	1	0	1	1	67086	Unique	Used			0.785522	0	7.404e-10	96.12	3.09094e-09	0	2.96431	100	2	902.018	1803.03	1.58656	43.6625	3100	3100	MS2	13/118	06Nov2013_Radici_MIX_3_SCX_8_10ul.RAW
High			eVVVLTGGPSYPVELGR	Unambiguous	1	1	Q96522	N-Term(iTRAQ4plex)	CID	1	0	1	1	56766	Unique	Used	0.779911			0	5.853e-08	96.1	3.14203e-09	0	0.672689	87	2	958.536	1916.06	1.4321	41.2818	2922	2922	MS2	26/154	20Dec2013_MIX_1_SCX_1.RAW
		High	dAYDScNTDSPTAk	Unambiguous	1	1	Q9LJU1	N-Term(iTRAQ4plex); C6(Carbamidomethyl); K14(iTRAQ4plex)	CID	1	0	1	1	72532	Unique	Used			1.05968	0	7.455e-10	95.94	3.31088e-10	0	7.05441	100	2	916.915	1832.82	1.18314	16.8638	1183	1183	MS2	20/140	11Nov2013_MIX_3_SCX_2_Excl_List.RAW
	High		tVScADMLAIAAk	Unambiguous	1	1	Q9LDA4	N-Term(iTRAQ4plex); C4(Carbamidomethyl); K13(iTRAQ4plex)	CID	1	0	1	1	45184	Unique	Used		0.551033		0	1.705e-09	95.86	3.33352e-09	0	11.7076	100	2	819.944	1638.88	1.12766	36.2036	2515	2515	MS2	11/106	09Jan2014_MIX_2_SCX_1.RAW
	High		eLAEDGYSGVEVR	Unambiguous	2	2	Q9SIP7;Q9M339	N-Term(iTRAQ4plex)	CID	1	0	1	1	44917	Not Unique	Not Used		1.74401		0	6.349e-09	95.77	1.80098e-09	0	3.35075	33	2	784.39	1567.77	0.653531	27.7053	1892	1892	MS2	11/116	09Jan2014_MIX_2_SCX_1.RAW
	High		eYADYVFTEYGGk	Unambiguous	3	2	Q9C525-2;Q9C8Y9	N-Term(iTRAQ4plex); K13(iTRAQ4plex)	CID	1	0	1	1	45232	Not Unique	Not Used		2.54928		0	1.327e-09	95.76	1.39367e-09	0	27.9698	72	2	915.444	1829.88	-1.21978	37.8179	2627	2627	MS2	12/112	09Jan2014_MIX_2_SCX_1.RAW
		High	aLAENEGEGIAk	Unambiguous	2	1	Q9M5K5	N-Term(iTRAQ4plex); K12(iTRAQ4plex)	CID	1	0	1	1	72709	Unique	Used			0.983882	0	1.255e-08	95.76	3.1988e-09	0	3.80148	50	2	745.409	1489.81	-0.246554	21.5742	1596	1596	MS2	9/110	11Nov2013_MIX_3_SCX_2_Excl_List.RAW
	High		sLVSYIESQDSPQAAVLk	Unambiguous	3	1	F4KHS2	N-Term(iTRAQ4plex); K18(iTRAQ4plex)	CID	1	0	1	1	46963	Unique	Used		1.77973		0	8.268e-11	95.7	4.21225e-09	0	0	100	2	1112.11	2223.21	1.35463	45.0522	2960	2960	MS2	14/174	09Jan2014_MIX_2_SCX_1_ExclList.RAW
		High	gGSPYGAGTFAGDGSR	Unambiguous	1	1	Q9LSQ5	N-Term(iTRAQ4plex)	CID	1	0	1	1	56456	Unique	Used			0.85185	0	2.609e-08	95.6	7.84955e-10	0	13.6023	12	2	800.878	1600.75	1.42122	22.9565	1928	1928	MS2	11/144	06Nov2013_Radici_MIX_3_SCX_2_10ul.RAW
	High		vLDVVYNASNNELVR	Unambiguous	1	1	Q93VG5	N-Term(iTRAQ4plex)	CID	1	0	1	1	46888	Unique	Used		2.03601		0	7.533e-10	95.53	3.37277e-09	0	3.28181	100	2	925.001	1849	0.750903	42.4031	2785	2785	MS2	15/146	09Jan2014_MIX_2_SCX_1_ExclList.RAW
		High	gILAIDESNATcGk	Unambiguous	1	1	Q9ZU52	N-Term(iTRAQ4plex); C12(Carbamidomethyl); K14(iTRAQ4plex)	CID	1	0	1	1	73041	Unique	Used			1.07196	0	3.208e-08	95.47	3.2778e-09	0	6.15355	27	2	868.959	1736.91	0.453914	30.6184	2372	2372	MS2	13/124	11Nov2013_MIX_3_SCX_2_Excl_List.RAW
		High	dAVVFTGGPNWSVPTGR	Unambiguous	1	1	O23044	N-Term(iTRAQ4plex)	CID	1	0	1	1	55256	Unique	Used			1.12718	0	4.449e-12	95.4	2.75425e-09	0	0	38	2	952.494	1903.98	1.45085	40.91	2814	2814	MS2	17/170	06Nov2013_Radici_MIX_3_SCX_1_10ul.RAW
		High	aNLLSGEDFEPALIPAk	Unambiguous	1	1	P29402	N-Term(iTRAQ4plex); K17(iTRAQ4plex)	CID	1	0	1	1	57394	Unique	Used			1.48083	0	2.319e-11	95.38	3.66514e-09	0	6.63126	100	2	1037.08	2073.15	0.777532	46.1218	4116	4116	MS2	25/168	06Nov2013_Radici_MIX_3_SCX_2_10ul.RAW
High			aLANQPISVAIEAGGR	Unambiguous	1	1	Q9LT78	N-Term(iTRAQ4plex)	CID	1	0	1	1	56586	Unique	Used	0.878979			0	3.593e-08	95.34	4.47395e-09	0	6.01228	51	2	855.985	1710.96	0.557536	35.3664	2502	2502	MS2	13/152	20Dec2013_MIX_1_SCX_1.RAW
		High	sSFGGGGGYGGGGGGGY	Unambiguous	1	1	Q9LIS2	N-Term(iTRAQ4plex)	CID	1	0	1	1	54831	Unique	Used			0.438918	0	1.999e-09	95.34	2.91723e-10	0	4.11966	100	2	747.823	1494.64	1.29336	26.8181	1822	1822	MS2	24/132	06Nov2013_Radici_MIX_3_SCX_1_10ul.RAW
	High		dEALFSANAAALASR	Unambiguous	1	1	O50008	N-Term(iTRAQ4plex)	CID	1	0	1	1	46725	Unique	Used		1.99453		0	4.184e-08	95.33	2.94555e-09	0	5.64886	100	2	825.931	1650.86	-0.730458	36.6531	2405	2405	MS2	13/152	09Jan2014_MIX_2_SCX_1_ExclList.RAW
	High		dAVFLGGGPSYVVPTGR	Unambiguous	1	1	Q9SS67	N-Term(iTRAQ4plex)	CID	1	0	1	1	45274	Unique	Used		0.577992		0	3.257e-11	95.32	4.1274e-09	0	5.46247	82	2	918.493	1835.98	1.22305	39.285	2725	2725	MS2	22/156	09Jan2014_MIX_2_SCX_1.RAW
		High	iSANTDTEISSGk	Unambiguous	2	1	Q9SF20	N-Term(iTRAQ4plex); K13(iTRAQ4plex)	CID	1	0	1	1	56422	Unique	Used			0.555054	0	4.423e-09	95.27	3.29855e-09	0	4.29838	20	2	805.929	1610.85	1.50597	22.2299	1848	1848	MS2	11/132	06Nov2013_Radici_MIX_3_SCX_2_10ul.RAW
High			vDLNVPLDDNSNITDDTR	Unambiguous	1	1	Q9SAJ4	N-Term(iTRAQ4plex)	CID	1	0	1	1	56662	Unique	Used	1.31059			0	7.83e-10	95.26	2.15942e-09	0	0	85	2	1080.53	2160.06	0.896903	37.8828	2679	2679	MS2	15/194	20Dec2013_MIX_1_SCX_1.RAW
High			gLIQSDQELFSSPDASDTLPLVR	Unambiguous	1	1	Q9LDN9	N-Term(iTRAQ4plex)	CID	1	0	1	1	56982	Unique	Used	1.89954			0	3.367e-07	95.2	3.60884e-09	0	0	100	2	1316.69	2632.37	3.77821	48.77	3426	3426	MS2	22/240	20Dec2013_MIX_1_SCX_1.RAW
	High		hVVFGQVVEGLNVVR	Unambiguous	2	1	F4IL99	N-Term(iTRAQ4plex)	CID	1	0	1	1	51216	Unique	Used		1.3023		0	1.459e-08	95.2	4.04674e-09	0	3.21489	100	2	898.52	1796.03	1.40532	40.905	2734	2734	MS2	14/130	09Jan2014_MIX_2_SCX_3.RAW
		High	dDLFNINAGIVk	Unambiguous	2	2	Q9ZP06;Q9LKA3	N-Term(iTRAQ4plex); K12(iTRAQ4plex)	CID	1	0	1	1	59198	Not Unique	Not Used			0.868901	0	1.046e-09	95.19	5.26683e-09	0	3.80097	31	2	803.957	1606.91	0.916057	42.705	3490	3490	MS2	20/104	06Nov2013_Radici_MIX_3_SCX_3_7ul.RAW
High			gAASVEGVEAk	Unambiguous	1	1	Q9LSQ5	N-Term(iTRAQ4plex); K11(iTRAQ4plex)	CID	1	0	1	1	56041	Unique	Used	1.40535			0	7.408e-06	95.15	4.65875e-09	0	5.40418	41	2	653.366	1305.72	-0.498058	19.2382	1230	1230	MS2	10/90	20Dec2013_MIX_1_SCX_1.RAW
	High		gAASVEGVEAk	Unambiguous	1	1	Q9LSQ5	N-Term(iTRAQ4plex); K11(iTRAQ4plex)	CID	1	0	1	1	44622	Unique	Used		0.568819		0	2.672e-06	95.1	4.77451e-09	0	3.63861	48	2	653.367	1305.73	0.530316	18.7674	1204	1204	MS2	10/90	09Jan2014_MIX_2_SCX_1.RAW
		High	lVAEVLLDEVAEk	Unambiguous	2	1	Q9FPF0-2	N-Term(iTRAQ4plex); K13(iTRAQ4plex)	CID	1	0	1	1	62876	Unique	Used			0.350787	0	1.519e-11	95.03	2.96778e-09	0	0	100	2	858.507	1716.01	2.45841	54.4467	3904	3904	MS2	12/112	06Nov2013_Radici_MIX_3_SCX_5_7ul.RAW
High			dAVVFTGGPNWSVPTGR	Unambiguous	1	1	O23044	N-Term(iTRAQ4plex)	CID	1	0	1	1	56728	Unique	Used	1.33328			0	2.725e-08	94.99	3.16957e-09	0	1.2268	30	2	952.495	1903.98	2.1561	40.073	2833	2833	MS2	18/170	20Dec2013_MIX_1_SCX_1.RAW
	High		eIEAIGGNTSASASR	Unambiguous	2	2	Q9ZU25;O04308	N-Term(iTRAQ4plex)	CID	1	0	1	1	44718	Not Unique	Not Used		1.44953		0	1.022e-06	94.88	2.34063e-09	0	5.07913	56	2	803.912	1606.82	0.602109	21.6345	1428	1428	MS2	13/152	09Jan2014_MIX_2_SCX_1.RAW
		High	tTPSYVAFTDSER	Unambiguous	3	3	O65719;P22954;P22953	N-Term(iTRAQ4plex)	CID	1	0	1	1	54953	Not Unique	Not Used			1.21792	0	1.638e-07	94.74	1.59475e-09	0	3.77528	23	2	809.398	1617.79	0.55478	30.8312	2107	2107	MS2	9/118	06Nov2013_Radici_MIX_3_SCX_1_10ul.RAW
High			aISTSNAYNDQFR	Unambiguous	1	1	Q9LYR4	N-Term(iTRAQ4plex)	CID	1	0	1	1	56276	Unique	Used	0.918799			0	1.472e-07	94.69	1.86794e-09	0	1.94924	64	2	815.901	1630.79	0.39435	26.0378	1779	1779	MS2	9/124	20Dec2013_MIX_1_SCX_1.RAW
		High	aLEGADLVIIPAGVPR	Unambiguous	2	2	Q9ZP06;Q9LKA3	N-Term(iTRAQ4plex)	CID	1	0	1	1	57380	Not Unique	Not Used			0.958092	0	4.59e-08	94.55	4.22656e-09	0	3.73457	11	2	868.017	1735.03	1.44913	45.685	4084	4084	MS2	11/126	06Nov2013_Radici_MIX_3_SCX_2_10ul.RAW
High			nNPTADASAQQAFVTSVTNk	Unambiguous	1	1	Q1H583	N-Term(iTRAQ4plex); K20(iTRAQ4plex)	CID	1	0	1	1	56529	Unique	Used	1.06266			0	4.745e-10	94.5	3.84973e-09	0	8.4345	31	3	784.74	2352.21	0.993265	33.5388	2369	2369	MS2	14/218	20Dec2013_MIX_1_SCX_1.RAW
	High		aLEGADLVIIPAGVPR	Unambiguous	2	2	Q9ZP06;Q9LKA3	N-Term(iTRAQ4plex)	CID	1	0	1	1	49958	Not Unique	Not Used		0.7184		0	2.373e-09	94.34	5.1354e-09	0	0	100	2	868.015	1735.02	-0.239427	45.2856	2998	2998	MS2	11/126	09Jan2014_MIX_2_SCX_2_ExclList.RAW
	High		gDSDPSLDSEYAAk	Unambiguous	1	1	Q43735	N-Term(iTRAQ4plex); K14(iTRAQ4plex)	CID	1	0	1	1	44760	Unique	Used		0.603267		0	3.315e-09	94.24	1.77051e-09	0	7.94796	63	2	871.922	1742.84	2.08729	22.8829	1526	1526	MS2	11/120	09Jan2014_MIX_2_SCX_1.RAW
High			vLVVANPANTNALILk	Unambiguous	2	2	P93819;P57106	N-Term(iTRAQ4plex); K16(iTRAQ4plex)	CID	1	0	1	1	56793	Not Unique	Not Used	1.13281			0	2.736e-09	94.16	1.55401e-09	0	7.44423	64	2	969.604	1938.2	1.16822	42.1813	2985	2985	MS2	13/140	20Dec2013_MIX_1_SCX_1.RAW
	High		gLFQSDSALTTNPTTLSNINR	Unambiguous	1	1	O23044	N-Term(iTRAQ4plex)	CID	1	0	1	1	45336	Unique	Used		0.945433		0	3.109e-11	94.14	4.39445e-09	0	0.365632	100	2	1197.62	2394.24	1.16951	41.3994	2870	2870	MS2	14/218	09Jan2014_MIX_2_SCX_1.RAW
High			gDSDPSLDSEYAAk	Unambiguous	1	1	Q43735	N-Term(iTRAQ4plex); K14(iTRAQ4plex)	CID	1	0	1	1	56184	Unique	Used	1.11864			0	3.161e-07	94.12	2.07183e-09	0	10.3955	80	2	871.923	1742.84	3.20794	23.3445	1564	1564	MS2	11/120	20Dec2013_MIX_1_SCX_1.RAW
High			fEDQEGLPPIMTSLEVQDHPTR	Unambiguous	3	1	P83483	N-Term(iTRAQ4plex)	CID	1	0	1	1	46625	Unique	Used	1.91646			0	5.115e-09	94.1	3.4625e-09	0	10.9289	100	3	895.112	2683.32	1.93736	45.7032	3078	3078	MS2	26/242	08Jan2014_MIX_1_SCX_2_Excl_List.RAW
		High	nSVATGEVYPLDSEVR	Unambiguous	1	1	Q9ZW85	N-Term(iTRAQ4plex)	CID	1	0	1	1	55027	Unique	Used			1.37904	0	2.984e-10	94.07	4.28957e-09	0	1.57341	41	2	940.48	1879.95	0.831105	33.3268	2279	2279	MS2	14/174	06Nov2013_Radici_MIX_3_SCX_1_10ul.RAW
		High	dFGEETTALSIVNk	Unambiguous	1	1	Q9S9P1	N-Term(iTRAQ4plex); K14(iTRAQ4plex)	CID	1	0	1	1	57111	Unique	Used			0.711322	0	3.513e-08	94.04	5.14767e-09	0	11.9908	23	2	906.487	1811.97	1.59529	38.4798	3456	3456	MS2	23/124	06Nov2013_Radici_MIX_3_SCX_2_10ul.RAW
		High	fADELIANAAYIGTPGk	Unambiguous	2	2	Q9LF98;Q9SJQ9	N-Term(iTRAQ4plex); K17(iTRAQ4plex)	CID	1	0	1	1	57435	Not Unique	Not Used			0.784137	0	4.017e-06	93.79	6.68529e-09	0	0	100	2	1020.06	2039.11	1.87292	47.4579	4212	4212	MS2	21/168	06Nov2013_Radici_MIX_3_SCX_2_10ul.RAW
		High	nILITGAAGFIASHVANR	Unambiguous	1	1	Q9SYM5	N-Term(iTRAQ4plex)	CID	1	0	1	1	76715	Unique	Used			1.02599	0	4.496e-10	93.75	4.82842e-09	0	23.516	100	3	657.042	1969.11	0.328367	49.4891	3464	3464	MS2	13/186	11Nov2013_MIX_3_SCX_5_Excl_List.RAW
		High	aSDLVALSGGHTFGk	Unambiguous	1	1	Q9LDN9	N-Term(iTRAQ4plex); K15(iTRAQ4plex)	CID	1	0	1	1	60500	Unique	Used			1.31134	0	5.166e-09	93.69	5.45143e-09	0	0	27	2	874.484	1747.96	1.68188	34.6333	2490	2490	MS2	13/132	06Nov2013_Radici_MIX_3_SCX_4_6ul.RAW
	High		fVIGGPHGDAGLTGR	Unambiguous	4	4	P23686;P17562;Q9SJL8;Q9LUT2	N-Term(iTRAQ4plex)	CID	1	0	1	1	48000	Not Unique	Not Used		1.27998		0	4.975e-08	93.67	5.30477e-09	0	2.39463	29	2	799.433	1597.86	0.657996	29.3554	2014	2014	MS2	22/120	09Jan2014_MIX_2_SCX_2.RAW
High			vYVGQGDSGVVYVk	Unambiguous	1	1	O04309	N-Term(iTRAQ4plex); K14(iTRAQ4plex)	CID	1	0	1	1	44616	Unique	Used	0.794517			0	2.517e-07	93.64	5.49293e-09	0	4.23648	100	2	879.488	1757.97	1.07096	33.6811	2274	2274	MS2	19/124	08Jan2014_MIX_1_SCX_1_Excl_List.RAW
		High	sGGGSLPVVVSESGWPSNGGNAASFDNAR	Unambiguous	1	1	Q8VZJ2	N-Term(iTRAQ4plex)	CID	1	0	1	1	55286	Unique	Used			0.938833	0	1.706e-10	93.63	2.70944e-09	0	2.40671	83	3	974.137	2920.4	0.998717	41.8874	2884	2884	MS2	25/296	06Nov2013_Radici_MIX_3_SCX_1_10ul.RAW
		High	nDISALYSSGASk	Unambiguous	1	1	Q1H583	N-Term(iTRAQ4plex); K13(iTRAQ4plex)	CID	1	0	1	1	56703	Unique	Used			1.52595	0	5.18e-09	93.6	5.06358e-09	0	4.41419	15	2	800.926	1600.84	1.58966	28.6217	2504	2504	MS2	12/140	06Nov2013_Radici_MIX_3_SCX_2_10ul.RAW
		High	nVDFEFVHVELk	Unambiguous	1	1	P42760	N-Term(iTRAQ4plex); K12(iTRAQ4plex)	CID	1	0	1	1	78041	Unique	Used			0.486396	0	5.57e-06	93.56	6.63035e-09	0	6.07854	100	2	882.484	1763.96	2.20402	42.4025	2969	2969	MS2	11/124	11Nov2013_MIX_3_SCX_6_Excl_List.RAW
	High		qISELGIYPAVDPLDSTSR	Unambiguous	3	1	P83483	N-Term(iTRAQ4plex)	CID	1	0	1	1	45437	Unique	Used		2.57426		0	7.82e-10	93.54	5.31106e-09	0	0	100	2	1103.08	2205.15	0.830732	44.8874	3105	3105	MS2	27/210	09Jan2014_MIX_2_SCX_1.RAW
	High		aNAVATNTWGAVNLR	Unambiguous	2	1	A8MR02	N-Term(iTRAQ4plex)	CID	1	0	1	1	46664	Unique	Used		1.9239		0	1.58e-09	93.52	5.04656e-09	0	3.22067	100	2	851.461	1701.92	0.0579184	34.496	2262	2262	MS2	11/142	09Jan2014_MIX_2_SCX_1_ExclList.RAW
		High	eVVVLTGGPSYPVELGR	Unambiguous	1	1	Q96522	N-Term(iTRAQ4plex)	CID	1	0	1	1	55297	Unique	Used			0.601781	0	4.905e-11	93.44	5.84238e-09	0	5.13818	39	2	958.535	1916.06	1.17727	42.2333	2909	2909	MS2	15/154	06Nov2013_Radici_MIX_3_SCX_1_10ul.RAW
		High	iIGATNPAASEPGTIR	Unambiguous	1	1	P39207	N-Term(iTRAQ4plex)	CID	1	0	1	1	72996	Unique	Used			0.730541	0	3.614e-10	93.36	6.29698e-09	0	3.0341	55	2	856.477	1711.95	0.271289	29.3983	2267	2267	MS2	14/158	11Nov2013_MIX_3_SCX_2_Excl_List.RAW
		High	aIANEcQANFISVk	Unambiguous	1	1	P54609	N-Term(iTRAQ4plex); C6(Carbamidomethyl); K14(iTRAQ4plex)	CID	1	0	1	1	56875	Unique	Used			0.99869	0	4.783e-07	93.1	6.34264e-09	0	5.54951	56	2	926.997	1852.99	1.62344	32.5394	2905	2905	MS2	12/138	06Nov2013_Radici_MIX_3_SCX_2_10ul.RAW
		High	vVETYEATSAEVk	Unambiguous	2	1	Q96262	N-Term(iTRAQ4plex); K13(iTRAQ4plex)	CID	1	0	1	1	56691	Unique	Used			0.821071	0	3.237e-07	93.05	6.71335e-09	0	4.57773	16	2	857.462	1713.92	1.43455	28.359	2476	2476	MS2	9/112	06Nov2013_Radici_MIX_3_SCX_2_10ul.RAW
		High	lVQIEHALTAVGSGQTSLGIk	Unambiguous	2	1	O23708	N-Term(iTRAQ4plex); K21(iTRAQ4plex)	CID	1	0	1	1	70410	Unique	Used			0.778746	0	2.998e-11	92.87	4.467e-09	0	3.10363	100	3	804.136	2410.39	1.28101	47.5977	3384	3384	MS2	15/220	09Nov2013_Radici_MIX_3_SCX_4_Excl_List.RAW
		High	iQNAGTEVVDAk	Unambiguous	1	1	Q9SN86	N-Term(iTRAQ4plex); K12(iTRAQ4plex)	CID	1	0	1	1	72827	Unique	Used			0.917478	0	4.72e-09	92.8	6.8225e-09	0	6.79145	48	2	766.931	1532.85	1.30368	24.5248	1872	1872	MS2	11/116	11Nov2013_MIX_3_SCX_2_Excl_List.RAW
		High	sPASDTYVIFGEAk	Unambiguous	2	2	Q9LHG9;Q6ICZ8	N-Term(iTRAQ4plex); K14(iTRAQ4plex)	CID	1	0	1	1	57057	Not Unique	Not Used			0.904889	0	3.843e-08	92.79	6.52261e-09	0	8.08091	20	2	886.97	1772.93	1.52518	37.0674	3330	3330	MS2	9/126	06Nov2013_Radici_MIX_3_SCX_2_10ul.RAW
		High	gLFTSDQVLFTDSR	Unambiguous	1	1	Q9SZE7	N-Term(iTRAQ4plex)	CID	1	0	1	1	57325	Unique	Used			0.960118	0	1.498e-09	92.75	4.45943e-09	0	2.50266	80	2	865.448	1729.89	1.09934	44.0619	3955	3955	MS2	11/136	06Nov2013_Radici_MIX_3_SCX_2_10ul.RAW
		High	tVPAAVPAIVFLSGGQSEEEATR	Unambiguous	2	2	Q9LF98;Q9SJQ9	N-Term(iTRAQ4plex)	CID	1	0	1	1	55515	Not Unique	Not Used			0.936245	0	6.181e-10	92.66	6.88341e-09	0	2.96483	100	2	1237.16	2473.31	1.12922	49.7383	3430	3430	MS2	13/232	06Nov2013_Radici_MIX_3_SCX_1_10ul.RAW
High			iPLFSAAGLPHNEIAAQIcR	Unambiguous	2	1	P11574	N-Term(iTRAQ4plex); C19(Carbamidomethyl)	CID	1	0	1	1	58528	Unique	Used	2.22231			0	2.547e-08	92.57	6.86154e-09	0	5.62672	57	3	774.755	2322.25	0.246197	45.1207	3257	3257	MS2	15/184	20Dec2013_MIX_1_SCX_2.RAW
High			tITLEVESSDTIDNVk	Unambiguous	5	2	P59271;Q8RUC6	N-Term(iTRAQ4plex); K16(iTRAQ4plex)	CID	1	0	1	1	44756	Not Unique	Not Used	0.447955			0	7.955e-07	92.54	1.11994e-08	0	5.22904	100	2	1026.55	2052.1	0.1897	38.5126	2601	2601	MS2	13/148	08Jan2014_MIX_1_SCX_1_Excl_List.RAW
	High		tSDLVALSGGHTFGR	Unambiguous	1	1	P24102	N-Term(iTRAQ4plex)	CID	1	0	1	1	48090	Unique	Used		1.15912		0	1.009e-08	92.15	6.46109e-09	0	16.3057	24	3	554.63	1661.87	0.931759	32.3005	2224	2224	MS2	11/134	09Jan2014_MIX_2_SCX_2.RAW
High			tVPAAVPAIVFLSGGQSEEEATR	Unambiguous	2	2	Q9LF98;Q9SJQ9	N-Term(iTRAQ4plex)	CID	1	0	1	1	56981	Not Unique	Not Used	0.896669			0	4.384e-08	92.14	8.03389e-09	0	0.652907	100	2	1237.16	2473.31	3.39955	48.7364	3424	3424	MS2	13/232	20Dec2013_MIX_1_SCX_1.RAW
		High	dPSTLQYTTVINQR	Unambiguous	1	1	Q9ZVS5	N-Term(iTRAQ4plex)	CID	1	0	1	1	55023	Unique	Used			0.781279	0	2.479e-08	92.13	7.96056e-09	0	10.1696	100	2	890.472	1779.94	0.990652	33.1993	2270	2270	MS2	10/136	06Nov2013_Radici_MIX_3_SCX_1_10ul.RAW
	High		lASINVENVETNR	Unambiguous	1	1	Q9LF98	N-Term(iTRAQ4plex)	CID	1	0	1	1	45048	Unique	Used		1.40347		0	6.036e-07	91.95	6.79751e-09	0	6.20699	32	2	801.933	1602.86	1.16409	31.6982	2198	2198	MS2	11/128	09Jan2014_MIX_2_SCX_1.RAW
	High		vDLNVPLDDNSNITDDTR	Unambiguous	1	1	Q9SAJ4	N-Term(iTRAQ4plex)	CID	1	0	1	1	45226	Unique	Used		1.12224		0	1.918e-09	91.95	4.56358e-09	0	0	90	2	1080.53	2160.06	0.670853	37.6139	2613	2613	MS2	14/194	09Jan2014_MIX_2_SCX_1.RAW
		High	aPGGAPANVAIAVSR	Unambiguous	1	1	Q9SID0	N-Term(iTRAQ4plex)	CID	1	0	1	1	54890	Unique	Used			0.855408	0	4.258e-08	91.89	1.02249e-08	0	4.33204	33	2	747.93	1494.85	1.16027	28.7475	1960	1960	MS2	12/126	06Nov2013_Radici_MIX_3_SCX_1_10ul.RAW
	High		tYISGDQLSVDDVk	Unambiguous	1	1	Q9SCX3	N-Term(iTRAQ4plex); K14(iTRAQ4plex)	CID	1	0	1	1	45087	Unique	Used		0.570213		0	4.651e-06	91.88	7.52416e-09	0	3.34412	60	2	914.484	1827.96	1.70015	32.9767	2289	2289	MS2	12/140	09Jan2014_MIX_2_SCX_1.RAW
High			aSELELSLTQSSAR	Unambiguous	1	1	F4ISU2	N-Term(iTRAQ4plex)	CID	1	0	1	1	56514	Unique	Used	1.60527			0	4.13e-07	91.87	7.41148e-09	0	2.22639	59	2	818.438	1635.87	1.37908	33.0818	2334	2334	MS2	11/132	20Dec2013_MIX_1_SCX_1.RAW
High			fIAPVFADLAk	Unambiguous	1	1	Q42403	N-Term(iTRAQ4plex); K11(iTRAQ4plex)	CID	1	0	1	1	58613	Unique	Used	1.20467			0	1.529e-06	91.77	6.38662e-09	0	4.04608	60	2	740.445	1479.88	0.892455	47.9973	3456	3456	MS2	10/80	20Dec2013_MIX_1_SCX_2.RAW
		High	vNQIGSVTESIEAVk	Unambiguous	1	1	P25696	N-Term(iTRAQ4plex); K15(iTRAQ4plex)	CID	1	0	1	1	57135	Unique	Used			0.888257	0	1.493e-07	91.75	9.25656e-09	0	9.4649	15	2	931.528	1862.05	1.06695	39.1439	3512	3512	MS2	22/150	06Nov2013_Radici_MIX_3_SCX_2_10ul.RAW
		High	dEALFSANAAALASR	Unambiguous	1	1	O50008	N-Term(iTRAQ4plex)	CID	1	0	1	1	73244	Unique	Used			1.18234	0	2.133e-07	91.71	7.38608e-09	0	3.99711	37	2	825.932	1650.86	0.230809	36.7021	2846	2846	MS2	12/152	11Nov2013_MIX_3_SCX_2_Excl_List.RAW
High			fSITTFSPAGVAITSTGTk	Unambiguous	1	1	Q9SRH5	N-Term(iTRAQ4plex); K19(iTRAQ4plex)	CID	1	0	1	1	56863	Unique	Used	1.20623			0	1.239e-07	91.67	8.78192e-09	0	0	100	2	1087.6	2174.2	0.941793	44.5992	3148	3148	MS2	16/176	20Dec2013_MIX_1_SCX_1.RAW
High			fVIGGPHGDAGLTGR	Unambiguous	4	4	P23686;P17562;Q9SJL8;Q9LUT2	N-Term(iTRAQ4plex)	CID	1	0	1	1	58024	Not Unique	Not Used	0.994153			0	1.801e-08	91.59	8.11308e-09	0	3.5135	28	2	799.433	1597.86	1.57475	29.4256	2081	2081	MS2	13/120	20Dec2013_MIX_1_SCX_2.RAW
	High		dQSTLQYTTVINQR	Unambiguous	1	1	Q9ZVS4	N-Term(iTRAQ4plex)	CID	1	0	1	1	45011	Unique	Used		1.80558		0	1.128e-09	91.45	7.94919e-09	0	5.31775	67	2	905.975	1810.94	0.798735	30.5254	2111	2111	MS2	12/144	09Jan2014_MIX_2_SCX_1.RAW
		High	aGIVESLDALVk	Unambiguous	2	1	O22263	N-Term(iTRAQ4plex); K12(iTRAQ4plex)	CID	1	0	1	1	60929	Unique	Used			0.831932	0	2.315e-08	91.42	7.86007e-09	0	6.64838	59	2	751.956	1502.9	1.11619	48.277	3492	3492	MS2	11/94	06Nov2013_Radici_MIX_3_SCX_4_6ul.RAW
	High		nSATAALDQSSPLR	Unambiguous	1	1	Q43729	N-Term(iTRAQ4plex)	CID	1	0	1	1	44896	Unique	Used		1.41761		0	2.005e-07	91.29	8.24751e-09	0	3.34724	33	2	787.917	1574.83	1.06154	27.0668	1843	1843	MS2	11/148	09Jan2014_MIX_2_SCX_1.RAW
		High	iPSAVGYQPTLASDLGALQER	Unambiguous	3	1	P83483	N-Term(iTRAQ4plex)	CID	1	0	1	1	55424	Unique	Used			0.789925	0	2.767e-13	91.29	1.02165e-08	0	2.88689	90	3	777.421	2330.25	0.975263	46.4897	3207	3207	MS2	14/220	06Nov2013_Radici_MIX_3_SCX_1_10ul.RAW
High			tVETEELTVEER	Unambiguous	1	1	P42645	N-Term(iTRAQ4plex)	CID	1	0	1	1	44465	Unique	Used	1.1238			0	7.06e-08	91.28	5.95786e-09	0	3.33962	100	2	789.903	1578.8	0.725592	28.5414	1922	1922	MS2	10/108	08Jan2014_MIX_1_SCX_1_Excl_List.RAW
		High	lVGGVTNLVSGASSSTVANR	Unambiguous	1	1	O80858	N-Term(iTRAQ4plex)	CID	1	0	1	1	55232	Unique	Used			1.7038	0	3.849e-12	91.28	1.00539e-08	0	3.16485	23	3	678.376	2033.11	1.07024	40.1053	2758	2758	MS2	23/198	06Nov2013_Radici_MIX_3_SCX_1_10ul.RAW
		High	vTGGEVGAASSLAPk	Unambiguous	3	2	P50883;Q9FF52	N-Term(iTRAQ4plex); K15(iTRAQ4plex)	CID	1	0	1	1	56641	Not Unique	Not Used			0.721243	0	4.943e-10	91.22	1.07601e-08	0	5.00809	10	2	816.465	1631.92	1.03165	27.283	2359	2359	MS2	13/130	06Nov2013_Radici_MIX_3_SCX_2_10ul.RAW
		High	aISTSNAYNDQFR	Unambiguous	1	1	Q9LYR4	N-Term(iTRAQ4plex)	CID	1	0	1	1	56590	Unique	Used			0.856968	0	5.757e-08	91.19	4.10576e-09	0	0	72	2	815.902	1630.8	1.06803	25.9943	2240	2240	MS2	11/124	06Nov2013_Radici_MIX_3_SCX_2_10ul.RAW
		High	aLANQPISVAIEAGGR	Unambiguous	1	1	Q9LT78	N-Term(iTRAQ4plex)	CID	1	0	1	1	57005	Unique	Used			1.13385	0	7.999e-09	91.17	1.20686e-08	0	4.00861	23	2	855.986	1710.97	1.77042	35.6832	3209	3209	MS2	12/152	06Nov2013_Radici_MIX_3_SCX_2_10ul.RAW
	High		dSIVAIGGPTWNVPTGR	Unambiguous	1	1	Q9SUT2	N-Term(iTRAQ4plex)	CID	1	0	1	1	45319	Unique	Used		0.684248		0	3.335e-07	91.11	9.87439e-09	0	2.98938	99	2	942.51	1884.01	1.69886	40.8091	2830	2830	MS2	23/166	09Jan2014_MIX_2_SCX_1.RAW
High			vEIESLFDGVDLSEPLTR	Unambiguous	1	1	Q39043	N-Term(iTRAQ4plex)	CID	1	0	1	1	57126	Unique	Used	1.25295			0	3.215e-10	90.97	9.91794e-09	0	0	100	2	1082.07	2163.13	1.0964	54.0632	3786	3786	MS2	24/166	20Dec2013_MIX_1_SCX_1.RAW
	High		fADELIANAAYIGTPGk	Unambiguous	2	2	Q9LF98;Q9SJQ9	N-Term(iTRAQ4plex); K17(iTRAQ4plex)	CID	1	0	1	1	47011	Not Unique	Not Used		0.870754		0	3.997e-07	90.91	1.29348e-08	0	0	100	2	1020.06	2039.11	2.05251	46.7556	3072	3072	MS2	14/168	09Jan2014_MIX_2_SCX_1_ExclList.RAW
		High	yDLVNSAcGVADkFAck	Unambiguous	1	1	Q9SUV7	N-Term(iTRAQ4plex); C8(Carbamidomethyl); K13(iTRAQ4plex); C16(Carbamidomethyl); K17(iTRAQ4plex)	CID	1	0	1	1	62546	Unique	Used			1.87356	0	3.987e-13	90.91	7.42029e-09	1	5.49001	45	4	588.303	2350.19	0.302113	41.9428	3024	3024	MS2	13/172	06Nov2013_Radici_MIX_3_SCX_5_7ul.RAW
		High	aLANQPISVAIEAGGR	Unambiguous	1	1	Q9LT78	N-Term(iTRAQ4plex)	CID	1	0	1	1	55119	Unique	Used			1.10864	0	1.058e-08	90.9	1.24363e-08	0	3.06452	63	2	855.985	1710.96	0.628882	36.4051	2494	2494	MS2	12/152	06Nov2013_Radici_MIX_3_SCX_1_10ul.RAW
		High	fNVNQDVEDVDR	Unambiguous	1	1	Q945M1	N-Term(iTRAQ4plex)	CID	1	0	1	1	54982	Unique	Used			0.586931	0	3.624e-08	90.89	2.93294e-09	0	4.41364	100	2	797.386	1593.76	1.16554	31.8154	2174	2174	MS2	10/118	06Nov2013_Radici_MIX_3_SCX_1_10ul.RAW
	High		aVGNVNNIIGPALIGk	Unambiguous	1	1	P25696	N-Term(iTRAQ4plex); K16(iTRAQ4plex)	CID	1	0	1	1	45354	Unique	Used		1.28041		0	1.581e-08	90.77	5.40206e-09	0	14.1401	79	2	919.559	1838.11	0.735845	42.0322	2912	2912	MS2	23/146	09Jan2014_MIX_2_SCX_1.RAW
	High		sIGFISDDVGLDADk	Unambiguous	1	1	P17562	N-Term(iTRAQ4plex); K15(iTRAQ4plex)	CID	1	0	1	1	46821	Unique	Used		1.29538		0	1.325e-08	90.75	1.06436e-08	0	6.15971	100	2	920.484	1839.96	1.142	40.0339	2629	2629	MS2	13/138	09Jan2014_MIX_2_SCX_1_ExclList.RAW
		High	gSALSALQGTNDEIGR	Unambiguous	1	1	Q9ZT91	N-Term(iTRAQ4plex)	CID	1	0	1	1	55021	Unique	Used			1.04728	0	6.133e-08	90.72	8.51464e-09	0	3.35686	72	2	866.952	1732.9	1.20712	33.1274	2265	2265	MS2	22/158	06Nov2013_Radici_MIX_3_SCX_1_10ul.RAW
		High	vPTSNVSVVDLTcR	Unambiguous	1	1	Q9SAJ6	N-Term(iTRAQ4plex); C13(Carbamidomethyl)	CID	1	0	1	1	55091	Unique	Used			0.933121	0	2.246e-06	90.67	9.68453e-09	0	2.80023	72	2	845.95	1690.89	0.233606	35.4544	2429	2429	MS2	11/140	06Nov2013_Radici_MIX_3_SCX_1_10ul.RAW
		High	vGFGSAASGSk	Unambiguous	1	1	O22126	N-Term(iTRAQ4plex); K11(iTRAQ4plex)	CID	1	0	1	1	58375	Unique	Used			1.35961	0	3.137e-07	90.66	1.00934e-08	0	3.9094	15	2	628.348	1255.69	0.491533	20.5647	1570	1570	MS2	10/90	06Nov2013_Radici_MIX_3_SCX_3_7ul.RAW
		High	sGGVTDDSGSTk	Unambiguous	1	1	Q9ZWA8	N-Term(iTRAQ4plex); K12(iTRAQ4plex)	CID	1	0	1	1	55931	Unique	Used			0.767458	0	6.154e-10	90.65	5.07986e-09	0	10.0859	100	2	699.852	1398.7	0.609961	10.4172	703	703	MS2	11/108	06Nov2013_Radici_MIX_3_SCX_2_10ul.RAW
		High	gLFQSDSALTTNPTTLSNINR	Unambiguous	1	1	O23044	N-Term(iTRAQ4plex)	CID	1	0	1	1	55303	Unique	Used			1.12797	0	2.836e-09	90.63	1.01201e-08	0	0	23	2	1197.62	2394.24	1.47542	42.3977	2923	2923	MS2	13/218	06Nov2013_Radici_MIX_3_SCX_1_10ul.RAW
	High		tTVITQGADPVVVAEDGk	Unambiguous	2	1	Q9SF85	N-Term(iTRAQ4plex); K18(iTRAQ4plex)	CID	1	0	1	1	45084	Unique	Used		1.04251		0	1.405e-10	90.57	1.16203e-08	0	5.72853	56	3	696.72	2088.14	1.07049	32.873	2282	2282	MS2	22/190	09Jan2014_MIX_2_SCX_1.RAW
		High	fAQYTGANAIAGR	Unambiguous	2	1	B9DG17	N-Term(iTRAQ4plex)	CID	1	0	1	1	56745	Unique	Used			1.26804	0	1.332e-06	90.57	9.64701e-09	0	2.62762	13	2	742.393	1483.78	1.11609	29.5602	2602	2602	MS2	12/116	06Nov2013_Radici_MIX_3_SCX_2_10ul.RAW
	High		vYVGQGQDGVAAVk	Unambiguous	1	1	O04310	N-Term(iTRAQ4plex); K14(iTRAQ4plex)	CID	1	0	1	1	44888	Unique	Used		3.35295		0	1.796e-10	90.48	1.42811e-08	0	6.63385	49	2	839.972	1678.94	0.215623	26.8473	1824	1824	MS2	12/122	09Jan2014_MIX_2_SCX_1.RAW
		High	gLFQSDAALLDNSk	Unambiguous	1	1	Q43735	N-Term(iTRAQ4plex); K14(iTRAQ4plex)	CID	1	0	1	1	57150	Unique	Used			0.732097	0	4.682e-07	90.38	1.31478e-08	0	3.47362	20	2	883.981	1766.96	1.34606	39.5343	3547	3547	MS2	20/140	06Nov2013_Radici_MIX_3_SCX_2_10ul.RAW
		High	tSDLVALSGGHTFGR	Unambiguous	1	1	P24102	N-Term(iTRAQ4plex)	CID	1	0	1	1	58870	Unique	Used			1.32642	0	3.41e-09	90.35	9.82539e-09	0	3.07077	58	2	831.441	1661.87	0.82967	33.2049	2725	2725	MS2	12/134	06Nov2013_Radici_MIX_3_SCX_3_7ul.RAW
High			lVSWYDNEWGYSSR	Unambiguous	2	2	P25858;Q9FX54	N-Term(iTRAQ4plex)	CID	1	0	1	1	60002	Not Unique	Not Used	1.19275			0	6.372e-07	90.33	2.40976e-09	0	1.48218	100	2	953.449	1905.89	1.41288	44.2788	2955	2955	MS2	9/138	20Dec2013_MIX_1_SCX_3.RAW
		High	gNLASENVDDVk	Unambiguous	2	1	F4JQ55	N-Term(iTRAQ4plex); K12(iTRAQ4plex)	CID	1	0	1	1	72743	Unique	Used			1.10581	0	2.554e-07	90.28	8.20367e-09	0	5.30591	29	2	774.91	1548.81	1.5048	22.4166	1676	1676	MS2	10/118	11Nov2013_MIX_3_SCX_2_Excl_List.RAW
		High	qAVVNPENTFFSVk	Unambiguous	2	2	Q9STW6;Q9LTX9	N-Term(iTRAQ4plex); K14(iTRAQ4plex)	CID	1	0	1	1	73329	Not Unique	Not Used			1.33744	0	5.003e-07	90.26	1.37045e-08	0	11.7619	81	2	934.513	1868.02	2.02325	39.3832	3044	3044	MS2	13/140	11Nov2013_MIX_3_SCX_2_Excl_List.RAW
		High	vVTIDGYEDVPQNDEk	Unambiguous	1	1	Q9LT78	N-Term(iTRAQ4plex); K16(iTRAQ4plex)	CID	1	0	1	1	73077	Unique	Used			1.02708	0	1.796e-09	90.26	9.3718e-09	0	0	51	2	1055.03	2109.06	1.18713	31.6533	2456	2456	MS2	14/152	11Nov2013_MIX_3_SCX_2_Excl_List.RAW
	High		tVScADIIALTAR	Unambiguous	1	1	Q9LSY7	N-Term(iTRAQ4plex); C4(Carbamidomethyl)	CID	1	0	1	1	45248	Unique	Used		1.66198		0	2.659e-06	90.23	1.24243e-08	0	5.44857	51	2	767.923	1534.84	0.0338759	38.3769	2664	2664	MS2	9/116	09Jan2014_MIX_2_SCX_1.RAW
High			gAASVEGVEAk	Unambiguous	1	1	Q9LSQ5	N-Term(iTRAQ4plex); K11(iTRAQ4plex)	CID	1	0	1	1	57650	Unique	Used	1.69952			0	4.853e-06	90.21	1.47207e-08	0	3.7454	53	2	653.367	1305.73	0.343339	18.8067	1209	1209	MS2	10/90	20Dec2013_MIX_1_SCX_2.RAW
		High	vLNAGEMFVVPR	Unambiguous	1	1	Q9LMC9	N-Term(iTRAQ4plex)	CID	1	0	1	1	57283	Unique	Used			1.95228	0	1.452e-05	90.16	1.44574e-08	0	5.85109	26	2	738.412	1475.82	1.02333	42.8366	3857	3857	MS2	10/106	06Nov2013_Radici_MIX_3_SCX_2_10ul.RAW
High			vLNTGAPITVPVGR	Unambiguous	3	1	P83483	N-Term(iTRAQ4plex)	CID	1	0	1	1	56574	Unique	Used	0.689908			0	6.541e-08	90.1	1.01144e-08	0	5.95138	19	2	769.464	1537.92	1.07624	34.9907	2474	2474	MS2	12/136	20Dec2013_MIX_1_SCX_1.RAW
High			vVETYEATSAEVk	Unambiguous	2	1	Q96262	N-Term(iTRAQ4plex); K13(iTRAQ4plex)	CID	1	0	1	1	56351	Unique	Used	1.24355			0	4.111e-06	90.07	1.32841e-08	0	3.86286	44	2	857.461	1713.92	0.437427	28.2909	1954	1954	MS2	11/112	20Dec2013_MIX_1_SCX_1.RAW
		High	tVScADIIALTAR	Unambiguous	1	1	Q9LSY7	N-Term(iTRAQ4plex); C4(Carbamidomethyl)	CID	1	0	1	1	57129	Unique	Used			1.3755	0	3.04e-06	90.02	1.33882e-08	0	7.0562	14	2	767.924	1534.84	1.22687	39.0049	3498	3498	MS2	9/116	06Nov2013_Radici_MIX_3_SCX_2_10ul.RAW
High			gGQDPALDSEYAANLk	Unambiguous	1	1	O23044	N-Term(iTRAQ4plex); K16(iTRAQ4plex)	CID	1	0	1	1	56433	Unique	Used	1.46131			0	9.367e-09	89.9	9.92594e-09	0	4.58563	41	2	968.997	1936.99	0.826462	30.5886	2145	2145	MS2	14/158	20Dec2013_MIX_1_SCX_1.RAW
		High	yVDSVVGGQIAPDNNIGR	Unambiguous	1	1	O04202	N-Term(iTRAQ4plex)	CID	1	0	1	1	71589	Unique	Used			0.882874	0	3.864e-13	89.77	1.25999e-08	0	68.7872	100	2	1009.52	2018.04	-0.54852	36.2647	2495	2495	MS2	13/174	11Nov2013_MIX_3_SCX_1_Excl_List.RAW
	High		fTQANSEVSALLGR	Unambiguous	3	1	P83483	N-Term(iTRAQ4plex)	CID	1	0	1	1	45330	Unique	Used		3.29515		0	1.135e-07	89.72	1.5199e-08	0	3.82862	18	2	818.944	1636.88	1.4455	41.2022	2856	2856	MS2	12/140	09Jan2014_MIX_2_SCX_1.RAW
	High		fAVASVAAVSADAGGGAPAAAk	Unambiguous	1	1	Q42112	N-Term(iTRAQ4plex); K22(iTRAQ4plex)	CID	1	0	1	1	45171	Unique	Used		1.26514		0	7.344e-10	89.71	1.49133e-08	0	6.26447	63	3	716.396	2147.17	1.51112	35.752	2485	2485	MS2	24/182	09Jan2014_MIX_2_SCX_1.RAW
		High	tAIIEGDVVGGTcVNR	Unambiguous	2	1	Q9M5K5	N-Term(iTRAQ4plex); C13(Carbamidomethyl)	CID	1	0	1	1	54992	Unique	Used			0.95923	0	1.655e-10	89.55	1.23673e-08	0	2.51168	100	2	902.972	1804.94	1.4466	32.1625	2198	2198	MS2	14/144	06Nov2013_Radici_MIX_3_SCX_1_10ul.RAW
		High	gVTTIIGGGDSVAAVEk	Unambiguous	3	2	F4I3L1;Q9SAJ4	N-Term(iTRAQ4plex); K17(iTRAQ4plex)	CID	1	0	1	1	56981	Not Unique	Not Used			0.877909	0	5.294e-07	89.55	1.53621e-08	0	7.04557	14	3	621.355	1862.05	1.0162	35.1165	3153	3153	MS2	12/154	06Nov2013_Radici_MIX_3_SCX_2_10ul.RAW
		High	aASFNIIPSSTGAAk	Unambiguous	2	2	Q9FX54;P25858	N-Term(iTRAQ4plex); K15(iTRAQ4plex)	CID	1	0	1	1	56929	Not Unique	Not Used			0.870348	0	1.68e-07	89.5	1.8345e-08	0	5.2795	8	2	861.986	1722.97	1.28743	33.7414	3031	3031	MS2	12/148	06Nov2013_Radici_MIX_3_SCX_2_10ul.RAW
		High	tVGINYFIcSTPGHcR	Unambiguous	1	1	O80517	N-Term(iTRAQ4plex); C9(Carbamidomethyl); C15(Carbamidomethyl)	CID	1	0	1	1	59017	Unique	Used			1.40643	0	7.621e-09	89.49	6.52271e-09	0	0	25	2	1013.49	2025.98	1.7173	37.3346	3068	3068	MS2	10/162	06Nov2013_Radici_MIX_3_SCX_3_7ul.RAW
	High		qEEGVVIANLDADAHk	Unambiguous	2	1	O22263	N-Term(iTRAQ4plex); K16(iTRAQ4plex)	CID	1	0	1	1	48089	Unique	Used		0.761489		0	8.215e-11	89.44	1.39928e-08	0	8.15606	85	3	666.357	1997.06	0.441449	32.2702	2222	2222	MS2	13/172	09Jan2014_MIX_2_SCX_2.RAW
		High	gNVEPEAVFQTVSk	Unambiguous	1	1	O82089	N-Term(iTRAQ4plex); K14(iTRAQ4plex)	CID	1	0	1	1	56985	Unique	Used			1.50905	0	7.646e-09	89.35	1.63764e-08	0	5.61251	22	2	896.99	1792.97	1.92533	35.2056	3162	3162	MS2	12/146	06Nov2013_Radici_MIX_3_SCX_2_10ul.RAW
High			vGFGSAASGSk	Unambiguous	1	1	O22126	N-Term(iTRAQ4plex); K11(iTRAQ4plex)	CID	1	0	1	1	57687	Unique	Used	1.7188			0	9.991e-07	89.31	1.41836e-08	0	3.12747	33	2	628.348	1255.69	0.199892	19.83	1295	1295	MS2	10/90	20Dec2013_MIX_1_SCX_2.RAW
		High	yAADEDAFFADYAEAHMk	Unambiguous	1	1	Q05431	N-Term(iTRAQ4plex); K18(iTRAQ4plex)	CID	1	0	1	1	62600	Unique	Used			2.18822	0	2.171e-13	89.31	2.75466e-09	0	4.3776	100	3	785.028	2353.07	0.380295	43.7003	3150	3150	MS2	13/156	06Nov2013_Radici_MIX_3_SCX_5_7ul.RAW
		High	qYQALGGGANTVAHGYTk	Unambiguous	1	1	P61837	N-Term(iTRAQ4plex); K18(iTRAQ4plex)	CID	1	0	1	1	74544	Unique	Used			0.987975	0	3.973e-11	89.26	1.52371e-08	0	6.87651	40	3	708.708	2124.11	0.676367	26.0415	1882	1882	MS2	23/182	11Nov2013_MIX_3_SCX_3_Excl_List.RAW
	High		lITADDLDDAAEk	Unambiguous	1	1	O82662	N-Term(iTRAQ4plex); K13(iTRAQ4plex)	CID	1	0	1	1	46642	Unique	Used		0.88836		0	3.322e-08	89.12	1.37769e-08	0	14.0171	100	2	839.444	1677.88	1.09149	33.7229	2211	2211	MS2	11/114	09Jan2014_MIX_2_SCX_1_ExclList.RAW
		High	gILAADESTGTIGk	Unambiguous	2	2	Q9LF98;Q9SJQ9	N-Term(iTRAQ4plex); K14(iTRAQ4plex)	CID	1	0	1	1	56748	Not Unique	Not Used			0.777559	0	4.19e-07	89.09	1.52905e-08	0	4.46021	7	2	810.957	1620.91	1.41447	29.6188	2609	2609	MS2	10/114	06Nov2013_Radici_MIX_3_SCX_2_10ul.RAW
	High		dkDGDTASASQETVAR	Unambiguous	1	1	P55034	N-Term(iTRAQ4plex); K2(iTRAQ4plex)	CID	1	0	1	1	49038	Unique	Used		0.78273		0	8.527e-10	89.07	9.66261e-09	1	7.12152	100	3	646.993	1938.96	1.7789	13.9206	852	852	MS2	12/172	09Jan2014_MIX_2_SCX_2_ExclList.RAW
		High	vcNDILSVIDk	Unambiguous	3	1	P48347	N-Term(iTRAQ4plex); C2(Carbamidomethyl); K11(iTRAQ4plex)	CID	1	0	1	1	70315	Unique	Used			0.767852	0	1.111e-07	88.95	1.75107e-08	0	5.17934	100	2	782.437	1563.87	1.34283	44.278	3156	3156	MS2	10/108	09Nov2013_Radici_MIX_3_SCX_4_Excl_List.RAW
		High	yAGTEVEFNDVk	Unambiguous	1	1	O65282	N-Term(iTRAQ4plex); K12(iTRAQ4plex)	CID	1	0	1	1	73028	Unique	Used			1.37417	0	2.971e-09	88.9	1.08213e-08	0	5.99323	21	2	830.427	1659.85	0.503991	30.2671	2342	2342	MS2	11/106	11Nov2013_MIX_3_SCX_2_Excl_List.RAW
	High		eLDYLVGAVANPk	Unambiguous	1	1	Q9SAJ4	N-Term(iTRAQ4plex); K13(iTRAQ4plex)	CID	1	0	1	1	46873	Unique	Used		1.0391		0	3.648e-07	88.8	2.05648e-08	0	2.59813	100	2	838.977	1676.95	0.519863	41.8676	2750	2750	MS2	12/104	09Jan2014_MIX_2_SCX_1_ExclList.RAW
	High		sLVTVSSEIDTk	Unambiguous	2	1	Q9FJX3	N-Term(iTRAQ4plex); K12(iTRAQ4plex)	CID	1	0	1	1	46572	Unique	Used		0.720182		0	1.7e-08	88.77	2.21675e-08	0	7.58563	100	2	783.946	1566.89	1.44371	31.2703	2048	2048	MS2	10/108	09Jan2014_MIX_2_SCX_1_ExclList.RAW
		High	eIEAIGGNTSASASR	Unambiguous	2	2	Q9ZU25;O04308	N-Term(iTRAQ4plex)	CID	1	0	1	1	54702	Not Unique	Not Used			0.951768	0	4.591e-09	88.77	9.29176e-09	0	2.00031	27	2	803.912	1606.82	0.298228	22.567	1521	1521	MS2	12/152	06Nov2013_Radici_MIX_3_SCX_1_10ul.RAW
		High	eGPALPVLDEIVADEk	Unambiguous	1	1	O49499	N-Term(iTRAQ4plex); K16(iTRAQ4plex)	CID	1	0	1	1	73633	Unique	Used			0.760927	0	3.712e-09	88.75	1.88693e-08	0	10.9465	100	2	992.049	1983.09	0.481092	49.2347	3754	3754	MS2	14/148	11Nov2013_MIX_3_SCX_2_Excl_List.RAW
		High	dDLFNINAGIVk	Unambiguous	2	2	Q9ZP06;Q9LKA3	N-Term(iTRAQ4plex); K12(iTRAQ4plex)	CID	1	0	1	1	57257	Not Unique	Not Used			0.839459	0	1.488e-07	88.56	2.3614e-08	0	4.24035	9	2	803.957	1606.91	1.82765	42.1938	3797	3797	MS2	10/104	06Nov2013_Radici_MIX_3_SCX_2_10ul.RAW
		High	lAVDTVVTNLQSR	Unambiguous	2	1	F4IVR2	N-Term(iTRAQ4plex)	CID	1	0	1	1	55227	Unique	Used			0.905354	0	2.29e-07	88.53	1.82366e-08	0	3.84715	100	2	780.449	1559.89	1.63209	39.9326	2746	2746	MS2	10/120	06Nov2013_Radici_MIX_3_SCX_1_10ul.RAW
		High	lAGVLDVYEAHLSk	Unambiguous	2	1	O80852-2	N-Term(iTRAQ4plex); K14(iTRAQ4plex)	CID	1	0	1	1	65746	Unique	Used			0.81942	0	1.599e-08	88.45	1.87185e-08	0	0	100	2	902.019	1803.03	2.5344	43.7652	3078	3078	MS2	23/118	06Nov2013_Radici_MIX_3_SCX_7_7ul.RAW
		High	vYVGQGDSGVVYVk	Unambiguous	1	1	O04309	N-Term(iTRAQ4plex); K14(iTRAQ4plex)	CID	1	0	1	1	73086	Unique	Used			1.02848	0	3.894e-08	88.4	1.83571e-08	0	0	30	2	879.488	1757.97	1.1404	31.9162	2477	2477	MS2	13/124	11Nov2013_MIX_3_SCX_2_Excl_List.RAW
		High	tTVITQGADPVVVAEDGk	Unambiguous	2	1	Q9SF85	N-Term(iTRAQ4plex); K18(iTRAQ4plex)	CID	1	0	1	1	56907	Unique	Used			0.857518	0	5.613e-10	88.35	1.95201e-08	0	4.61764	9	3	696.72	2088.14	0.895119	33.2821	2980	2980	MS2	19/190	06Nov2013_Radici_MIX_3_SCX_2_10ul.RAW
	High		dAGVIAGLNVAR	Unambiguous	2	2	Q9LKR3;Q39043	N-Term(iTRAQ4plex)	CID	1	0	1	1	45060	Not Unique	Not Used		1.57019		0	8.09e-05	88.32	1.53121e-08	0	4.89293	14	2	650.379	1299.75	-0.293012	32.1044	2226	2226	MS2	11/94	09Jan2014_MIX_2_SCX_1.RAW
	High		rPESGLGSGYGGR	Unambiguous	1	1	Q9FKA5	N-Term(iTRAQ4plex)	CID	1	0	1	1	51924	Unique	Used		1.14897		0	1.017e-07	88.27	1.16915e-08	0	6.89884	100	3	479.583	1436.73	-1.53844	15.9343	996	996	MS2	12/130	09Jan2014_MIX_2_SCX_3_ExclList.RAW
		High	nADEEEGGELVFGGVDPNHFk	Unambiguous	1	1	O65390	N-Term(iTRAQ4plex); K21(iTRAQ4plex)	CID	1	0	1	1	74951	Unique	Used			0.803473	0	6.441e-13	88.04	8.2444e-09	0	1.84275	100	3	850.079	2548.22	0.690401	38.9262	2831	2831	MS2	20/226	11Nov2013_MIX_3_SCX_3_Excl_List.RAW
High			gSALSALQGTNDEIGR	Unambiguous	1	1	Q9ZT91	N-Term(iTRAQ4plex)	CID	1	0	1	1	44620	Unique	Used	1.08337			0	1.502e-07	88	1.71961e-08	0	3.28868	100	2	866.952	1732.9	1.48889	33.8247	2284	2284	MS2	18/158	08Jan2014_MIX_1_SCX_1_Excl_List.RAW
High			fTQANSEVSALLGR	Unambiguous	3	1	P83483	N-Term(iTRAQ4plex)	CID	1	0	1	1	56763	Unique	Used	0.807776			0	5.185e-08	87.86	2.33246e-08	0	2.14976	24	2	818.944	1636.88	1.4455	41.1944	2915	2915	MS2	10/140	20Dec2013_MIX_1_SCX_1.RAW
	High		cPGIVScADIITLATR	Unambiguous	1	1	Q9SUT2	N-Term(iTRAQ4plex); C1(Carbamidomethyl); C7(Carbamidomethyl)	CID	1	0	1	1	46956	Unique	Used		0.814548		0	1.372e-08	87.83	2.14261e-08	0	4.5622	100	2	945.999	1890.99	0.872757	44.8085	2944	2944	MS2	25/138	09Jan2014_MIX_2_SCX_1_ExclList.RAW
		High	nASAVTELNPTAAVETF	Unambiguous	1	1	Q41931	N-Term(iTRAQ4plex)	CID	1	0	1	1	55426	Unique	Used			0.639516	0	1.234e-05	87.8	1.65129e-08	0	0	100	2	939.981	1878.95	-0.922171	46.5534	3211	3211	MS2	10/170	06Nov2013_Radici_MIX_3_SCX_1_10ul.RAW
		High	yYSMDDLLSVSNPVR	Unambiguous	1	1	Q9ZWA8	N-Term(iTRAQ4plex)	CID	1	0	1	1	57409	Unique	Used			1.98389	0	1.231e-07	87.72	1.04807e-08	0	3.9431	100	2	951.973	1902.94	0.414356	46.6184	4151	4151	MS2	11/134	06Nov2013_Radici_MIX_3_SCX_2_10ul.RAW
		High	gQGSIQQLLAAEVEAQHIVNAAR	Unambiguous	1	1	O82628	N-Term(iTRAQ4plex)	CID	1	0	1	1	61018	No Quan Values	Not Used				0	1.287e-13	87.72	2.62018e-08	0	2.29554	100	3	849.797	2547.38	0.502159	51.333	3700	3700	MS2	27/238	06Nov2013_Radici_MIX_3_SCX_4_6ul.RAW
		High	aQLEAAcPSTVScADIVTLATR	Unambiguous	1	1	Q43729	N-Term(iTRAQ4plex); C7(Carbamidomethyl); C13(Carbamidomethyl)	CID	1	0	1	1	55299	Unique	Used			0.884395	0	3.442e-10	87.68	1.99612e-08	0	2.55044	39	3	826.754	2478.25	1.39814	42.2931	2914	2914	MS2	33/242	06Nov2013_Radici_MIX_3_SCX_1_10ul.RAW
		High	vVAAGANPVLITR	Unambiguous	3	2	Q9LJE4;C0Z361	N-Term(iTRAQ4plex)	CID	1	0	1	1	55001	Not Unique	Not Used			1.00146	0	8.465e-08	87.62	1.75576e-08	0	5.25418	31	2	712.939	1424.87	0.527198	32.4666	2219	2219	MS2	12/108	06Nov2013_Radici_MIX_3_SCX_1_10ul.RAW
		High	dAGVIAGLNVAR	Unambiguous	2	2	Q9LKR3;Q39043	N-Term(iTRAQ4plex)	CID	1	0	1	1	55031	Not Unique	Not Used			1.03202	0	2.143e-05	87.54	1.98222e-08	0	23.46	26	2	650.379	1299.75	0.740089	33.4459	2289	2289	MS2	10/94	06Nov2013_Radici_MIX_3_SCX_1_10ul.RAW
		High	qFAAEEISAQVLR	Unambiguous	2	2	Q9STW6;Q9LTX9	N-Term(iTRAQ4plex)	CID	1	0	1	1	57181	Not Unique	Not Used			1.38021	0	1.187e-06	87.53	2.52543e-08	0	4.4536	39	2	803.44	1605.87	1.06259	40.3053	3619	3619	MS2	21/126	06Nov2013_Radici_MIX_3_SCX_2_10ul.RAW
	High		kLVVDTTANQDPLVTk	Unambiguous	2	1	F4J504	N-Term(iTRAQ4plex); K1(iTRAQ4plex); K16(iTRAQ4plex)	CID	1	0	1	1	49525	Unique	Used		0.66439		0	1.423e-12	87.51	1.24193e-08	1	6.19	100	3	725.431	2174.28	0.879254	30.2004	1988	1988	MS2	15/170	09Jan2014_MIX_2_SCX_2_ExclList.RAW
		High	gISAcAVcDGAAPIFR	Unambiguous	2	2	Q39243;Q39242	N-Term(iTRAQ4plex); C5(Carbamidomethyl); C8(Carbamidomethyl)	CID	1	0	1	1	57076	Not Unique	Not Used			0.892668	0	1.475e-10	87.42	1.12303e-08	0	51.3246	66	2	904.95	1808.89	0.712553	37.5744	3374	3374	MS2	11/132	06Nov2013_Radici_MIX_3_SCX_2_10ul.RAW
		High	gGETSTNSIASIFAWTR	Unambiguous	1	1	Q9SRZ6	N-Term(iTRAQ4plex)	CID	1	0	1	1	57506	Unique	Used			0.906899	0	1.525e-09	87.41	1.91537e-08	0	0	100	2	971.495	1941.98	2.23252	49.8754	4378	4378	MS2	12/174	06Nov2013_Radici_MIX_3_SCX_2_10ul.RAW
High			eLVkDDAWLDGEFISTVQQR	Unambiguous	1	1	P93819	N-Term(iTRAQ4plex); K4(iTRAQ4plex)	CID	1	0	1	1	46645	Unique	Used	1.2435			0	2.14e-09	87.4	2.4293e-08	1	10.2646	100	3	879.798	2637.38	1.62741	46.3979	3125	3125	MS2	12/214	08Jan2014_MIX_1_SCX_2_Excl_List.RAW
		High	fVIGGPHGDAGLTGR	Unambiguous	4	4	P23686;P17562;Q9SJL8;Q9LUT2	N-Term(iTRAQ4plex)	CID	1	0	1	1	58762	Not Unique	Not Used			0.93212	0	6.924e-11	87.34	2.17712e-08	0	4.40667	16	2	799.433	1597.86	1.26917	30.4274	2473	2473	MS2	22/120	06Nov2013_Radici_MIX_3_SCX_3_7ul.RAW
		High	vEIESLFDGVDLSEPLTR	Unambiguous	1	1	Q39043	N-Term(iTRAQ4plex)	CID	1	0	1	1	73748	Unique	Used			0.842267	0	1.062e-06	87.34	2.33394e-08	0	0	100	2	1082.07	2163.13	0.870671	54.0499	4089	4089	MS2	13/166	11Nov2013_MIX_3_SCX_2_Excl_List.RAW
		High	yAADEDAFFADYAEAHmk	Unambiguous	1	1	Q05431	N-Term(iTRAQ4plex); M17(Oxidation); K18(iTRAQ4plex)	CID	1	0	1	1	62472	Unique	Used			1.97616	0	3.656e-11	87.33	3.05129e-09	0	10.76	100	3	790.36	2369.07	0.643416	39.5488	2851	2851	MS2	15/156	06Nov2013_Radici_MIX_3_SCX_5_7ul.RAW
High			tQDGGTEVVEAk	Unambiguous	2	2	Q9ZP06;Q9LKA3	N-Term(iTRAQ4plex); K12(iTRAQ4plex)	CID	1	0	1	1	56001	Not Unique	Not Used	0.827019			0	6.353e-07	87.27	2.10937e-08	0	4.12971	36	2	761.404	1521.8	1.07371	18.0698	1137	1137	MS2	17/126	20Dec2013_MIX_1_SCX_1.RAW
High			lYDPNQAALNALR	Unambiguous	1	1	Q8VZJ2	N-Term(iTRAQ4plex)	CID	1	0	1	1	56636	Unique	Used	1.06226			0	1.55e-05	87.26	2.03906e-08	0	5.26419	33	2	801.941	1602.87	1.16957	37.0584	2619	2619	MS2	11/112	20Dec2013_MIX_1_SCX_1.RAW
High			vLQFAGIDDVFTSSR	Unambiguous	4	3	Q8L8Y0;P49688;Q9SCM3	N-Term(iTRAQ4plex)	CID	1	0	1	1	58637	Not Unique	Not Used	0.563314			0	6.127e-08	87.26	2.51828e-08	0	3.24444	100	2	899.978	1798.95	1.39716	48.8237	3512	3512	MS2	12/148	20Dec2013_MIX_1_SCX_2.RAW
		High	gSGFVAFSTPEEATR	Unambiguous	1	1	Q9FXA2	N-Term(iTRAQ4plex)	CID	1	0	1	1	55056	Unique	Used			1.25291	0	5.336e-07	87.15	1.40709e-08	0	4.96317	92	2	850.425	1699.84	0.797947	34.2771	2347	2347	MS2	12/136	06Nov2013_Radici_MIX_3_SCX_1_10ul.RAW
		High	fANAcGAITTTk	Unambiguous	1	1	Q9SID0	N-Term(iTRAQ4plex); C5(Carbamidomethyl); K12(iTRAQ4plex)	CID	1	0	1	1	56572	Unique	Used			1.01895	0	1.503e-07	87.11	2.23716e-08	0	0	59	2	771.914	1542.82	0.642018	25.4381	2198	2198	MS2	10/110	06Nov2013_Radici_MIX_3_SCX_2_10ul.RAW
High			gVAFETIPVDLMk	Unambiguous	2	1	O80852-2	N-Term(iTRAQ4plex); K13(iTRAQ4plex)	CID	1	0	1	1	58566	Unique	Used	1.72911			0	1.4e-05	87.1	2.56405e-08	0	3.70874	37	2	854.485	1707.96	2.48445	46.4103	3346	3346	MS2	9/106	20Dec2013_MIX_1_SCX_2.RAW
		High	fAVSEDTWNEPLGR	Unambiguous	2	1	F4JQ55	N-Term(iTRAQ4plex)	CID	1	0	1	1	55218	Unique	Used			1.26073	0	2.452e-07	87.1	1.33564e-08	0	2.41502	100	2	882.938	1764.87	1.28746	39.6568	2725	2725	MS2	9/126	06Nov2013_Radici_MIX_3_SCX_1_10ul.RAW
High			vScADILALATR	Unambiguous	2	2	Q96518;Q96522	N-Term(iTRAQ4plex); C3(Carbamidomethyl)	CID	1	0	1	1	56798	Not Unique	Not Used	0.593455			0	1.939e-06	87.09	2.86311e-08	0	5.78545	63	2	717.4	1433.79	1.27882	42.361	2997	2997	MS2	10/106	20Dec2013_MIX_1_SCX_1.RAW
High			eNVSSEALEAAR	Unambiguous	2	2	Q93VT9;Q93W22	N-Term(iTRAQ4plex)	CID	1	0	1	1	56214	Not Unique	Not Used	1.04777			0	9.312e-08	87.02	1.34061e-08	0	1.24142	30	2	710.365	1419.72	2.14095	24.2434	1634	1634	MS2	10/124	20Dec2013_MIX_1_SCX_1.RAW
		High	vScADILALATR	Unambiguous	2	2	Q96518;Q96522	N-Term(iTRAQ4plex); C3(Carbamidomethyl)	CID	1	0	1	1	57285	Not Unique	Not Used			0.659447	0	1.642e-08	87.01	2.86657e-08	0	3.82992	15	2	717.399	1433.79	0.767988	42.8941	3862	3862	MS2	10/106	06Nov2013_Radici_MIX_3_SCX_2_10ul.RAW
		High	nSATAALDQSSPLR	Unambiguous	1	1	Q43729	N-Term(iTRAQ4plex)	CID	1	0	1	1	54872	Unique	Used			0.851876	0	6.018e-08	86.99	2.19985e-08	0	3.0721	26	2	787.917	1574.83	1.37159	28.1952	1918	1918	MS2	11/148	06Nov2013_Radici_MIX_3_SCX_1_10ul.RAW
		High	eIEAIGGNTSASASR	Unambiguous	2	2	Q9ZU25;O04308	N-Term(iTRAQ4plex)	CID	1	0	1	1	56418	Not Unique	Not Used			1.02955	0	3.338e-09	86.98	1.42318e-08	0	1.99378	32	2	803.912	1606.82	0.526139	22.1272	1839	1839	MS2	13/152	06Nov2013_Radici_MIX_3_SCX_2_10ul.RAW
		High	sLVTVSSEIDTk	Unambiguous	2	1	Q9FJX3	N-Term(iTRAQ4plex); K12(iTRAQ4plex)	CID	1	0	1	1	56841	Unique	Used			0.790547	0	1.188e-07	86.96	3.19175e-08	0	11.1214	26	2	783.947	1566.89	2.06696	31.7343	2826	2826	MS2	11/108	06Nov2013_Radici_MIX_3_SCX_2_10ul.RAW
High			lDTGNYSWGSEATTR	Unambiguous	1	1	Q93VG5	N-Term(iTRAQ4plex)	CID	1	0	1	1	56471	Unique	Used	0.401477			0	3.21e-05	86.9	7.044e-09	0	7.41283	64	2	901.428	1801.85	1.06361	31.7426	2234	2234	MS2	12/156	20Dec2013_MIX_1_SCX_1.RAW
		High	sSGGLSDDEINR	Unambiguous	1	1	Q8GUM2	N-Term(iTRAQ4plex)	CID	1	0	1	1	56263	Unique	Used			1.12352	0	2.066e-07	86.83	8.29965e-09	0	3.08224	22	2	697.337	1393.67	0.0185394	18.8754	1477	1477	MS2	10/106	06Nov2013_Radici_MIX_3_SCX_2_10ul.RAW
		High	nSATAALDQSSPLR	Unambiguous	1	1	Q43729	N-Term(iTRAQ4plex)	CID	1	0	1	1	56649	Unique	Used			1.03404	0	1.215e-06	86.83	2.2824e-08	0	3.99366	17	2	787.917	1574.83	1.37159	27.4468	2378	2378	MS2	11/148	06Nov2013_Radici_MIX_3_SCX_2_10ul.RAW
	High		sPEEVTGEEHGk	Unambiguous	2	2	O04314;O04313	N-Term(iTRAQ4plex); K12(iTRAQ4plex)	CID	1	0	1	1	49069	Not Unique	Not Used		0.544163		0	9.348e-07	86.81	1.44872e-08	0	4.98747	100	2	793.899	1586.79	0.538101	14.9463	924	924	MS2	11/104	09Jan2014_MIX_2_SCX_2_ExclList.RAW
	High		eLESIcNPIIAk	Unambiguous	2	2	O65719;P22953	N-Term(iTRAQ4plex); C6(Carbamidomethyl); K12(iTRAQ4plex)	CID	1	0	1	1	45175	Not Unique	Not Used		1.46864		0	4.128e-07	86.78	2.47675e-08	0	6.40611	60	2	837.971	1674.93	0.0515003	35.885	2494	2494	MS2	19/104	09Jan2014_MIX_2_SCX_1.RAW
		High	hAIVSAIAATAVPALVMAR	Unambiguous	4	2	Q9SF40;P49691	N-Term(iTRAQ4plex)	CID	1	0	1	1	64343	Not Unique	Not Used			1.84725	0	5.862e-06	86.74	1.94889e-08	0	3.75437	100	3	669.395	2006.17	0.413903	48.439	3491	3491	MS2	20/154	06Nov2013_Radici_MIX_3_SCX_6_7ul.RAW
		High	vQASIAANTWVVSGSPQTk	Unambiguous	1	1	Q9SMW7	N-Term(iTRAQ4plex); K19(iTRAQ4plex)	CID	1	0	1	1	57020	Unique	Used			0.721658	0	2.626e-07	86.59	2.56558e-08	0	22.2783	14	3	744.747	2232.23	1.67872	36.0986	3244	3244	MS2	14/206	06Nov2013_Radici_MIX_3_SCX_2_10ul.RAW
High			gNLASENVDDVk	Unambiguous	2	1	F4JQ55	N-Term(iTRAQ4plex); K12(iTRAQ4plex)	CID	1	0	1	1	44358	Unique	Used	1.09875			0	8.596e-09	86.58	1.80225e-08	0	4.04283	100	2	774.91	1548.81	1.26835	24.8419	1672	1672	MS2	10/118	08Jan2014_MIX_1_SCX_1_Excl_List.RAW
High			eIEAIGGNTSASASR	Unambiguous	2	2	Q9ZU25;O04308	N-Term(iTRAQ4plex)	CID	1	0	1	1	56141	Not Unique	Not Used	1.11263			0	4.187e-07	86.54	1.5971e-08	0	2.11182	72	2	803.912	1606.82	0.83002	22.0984	1464	1464	MS2	13/152	20Dec2013_MIX_1_SCX_1.RAW
		High	gNVQPDAVLQTVTk	Unambiguous	2	1	Q94BT9-2	N-Term(iTRAQ4plex); K14(iTRAQ4plex)	CID	1	0	1	1	56940	Unique	Used			0.644976	0	7.012e-10	86.54	2.41783e-08	0	6.67318	25	2	879.504	1758	0.705916	34.0291	3057	3057	MS2	18/142	06Nov2013_Radici_MIX_3_SCX_2_10ul.RAW
		High	tLQIDGITEQIEHAk	Unambiguous	1	1	O82762	N-Term(iTRAQ4plex); K15(iTRAQ4plex)	CID	1	0	1	1	60700	Unique	Used			2.37093	0	2.039e-10	86.53	3.13487e-08	0	5.94246	23	3	662.037	1984.1	0.791635	40.7988	2957	2957	MS2	17/158	06Nov2013_Radici_MIX_3_SCX_4_6ul.RAW
		High	nAEALAEYVNk	Unambiguous	2	1	O22263	N-Term(iTRAQ4plex); K11(iTRAQ4plex)	CID	1	0	1	1	56855	Unique	Used			1.23308	0	9.972e-08	86.5	2.99989e-08	0	23.3546	14	2	755.412	1509.82	0.852123	32.0557	2859	2859	MS2	10/108	06Nov2013_Radici_MIX_3_SCX_2_10ul.RAW
High			eLISNASDALDk	Unambiguous	3	2	F4JQ55;F4JFN3	N-Term(iTRAQ4plex); K12(iTRAQ4plex)	CID	1	0	1	1	56458	Not Unique	Not Used	0.777641			0	9.665e-07	86.45	3.1705e-08	0	8.15143	76	2	782.429	1563.85	2.47997	31.3307	2203	2203	MS2	11/122	20Dec2013_MIX_1_SCX_1.RAW
		High	qPAYLALQPFGTVPAVVDGDYk	Unambiguous	2	1	O80852-2	N-Term(iTRAQ4plex); K22(iTRAQ4plex)	CID	1	0	1	1	57533	Unique	Used			0.351086	0	4.264e-14	86.4	2.89795e-08	0	4.66749	80	3	879.812	2637.42	1.72574	50.8038	4441	4441	MS2	27/226	06Nov2013_Radici_MIX_3_SCX_2_10ul.RAW
		High	iTSPLLEPSSVEk	Unambiguous	2	1	O81149	N-Term(iTRAQ4plex); K13(iTRAQ4plex)	CID	1	0	1	1	73195	Unique	Used			0.978046	0	4.699e-10	86.34	2.76406e-08	0	10.2911	77	2	844.49	1687.97	0.00959565	35.0972	2731	2731	MS2	9/116	11Nov2013_MIX_3_SCX_2_Excl_List.RAW
High			kLAALADVYVNDAFGTAHR	Unambiguous	1	1	Q9SAJ4	N-Term(iTRAQ4plex); K1(iTRAQ4plex)	CID	1	0	1	1	64949	Unique	Used	1.07117			0	9.075e-10	86.32	3.1735e-08	1	6.2081	100	4	580.822	2320.27	0.42614	44.4462	2979	2979	MS2	12/198	20Dec2013_MIX_1_SCX_7.RAW
	High		sPASDTYVIFGEAk	Unambiguous	2	2	Q9LHG9;Q6ICZ8	N-Term(iTRAQ4plex); K14(iTRAQ4plex)	CID	1	0	1	1	45196	Not Unique	Not Used		0.597062		0	3.171e-06	86.29	2.9018e-08	0	7.55128	100	2	886.97	1772.93	1.18092	36.6098	2543	2543	MS2	9/126	09Jan2014_MIX_2_SCX_1.RAW
		High	aVVAQYNASQLITQR	Unambiguous	3	1	Q9ZNT7-2	N-Term(iTRAQ4plex)	CID	1	0	1	1	55082	Unique	Used			0.767186	0	1.116e-06	86.27	3.10403e-08	0	0	100	2	903.505	1806	1.76111	35.1395	2408	2408	MS2	11/140	06Nov2013_Radici_MIX_3_SCX_1_10ul.RAW
		High	vIDLFSSPDVVk	Unambiguous	2	2	P49200;Q9STY6	N-Term(iTRAQ4plex); K12(iTRAQ4plex)	CID	1	0	1	1	59272	Not Unique	Not Used			0.693629	0	6.039e-05	86.19	3.306e-08	0	6.64556	29	2	803.97	1606.93	1.82543	45.1111	3663	3663	MS2	10/100	06Nov2013_Radici_MIX_3_SCX_3_7ul.RAW
		High	dLVTLVGGGHTIGTAAcGFITNR	Unambiguous	1	1	Q9FKA4	N-Term(iTRAQ4plex); C17(Carbamidomethyl)	CID	1	0	1	1	57392	Unique	Used			0.897799	0	6.808e-11	86.07	3.33683e-08	0	0.96312	44	3	825.437	2474.3	1.31845	46.0663	4112	4112	MS2	25/218	06Nov2013_Radici_MIX_3_SCX_2_10ul.RAW
	High		sGFQISAPEATGk	Unambiguous	1	1	O04310	N-Term(iTRAQ4plex); K13(iTRAQ4plex)	CID	1	0	1	1	46480	Unique	Used		5.23819		0	4.526e-08	86.01	3.54614e-08	0	3.12661	90	2	790.93	1580.85	-0.0486128	28.1145	1833	1833	MS2	10/134	09Jan2014_MIX_2_SCX_1_ExclList.RAW
High			lAEVLDVYEAQLSk	Unambiguous	1	1	P42761	N-Term(iTRAQ4plex); K14(iTRAQ4plex)	CID	1	0	1	1	46770	Unique	Used	0.993698			0	3.579e-10	85.99	3.77652e-08	0	5.88012	100	2	933.528	1866.05	1.70348	50.7535	3417	3417	MS2	12/130	08Jan2014_MIX_1_SCX_2_Excl_List.RAW
High			dQSTLQYTTVINQR	Unambiguous	1	1	Q9ZVS4	N-Term(iTRAQ4plex)	CID	1	0	1	1	56441	Unique	Used	1.1818			0	1.002e-07	85.82	2.78836e-08	0	5.39923	47	2	905.975	1810.94	0.326885	30.853	2164	2164	MS2	11/144	20Dec2013_MIX_1_SCX_1.RAW
	High		aGIVESLDALVk	Unambiguous	2	1	O22263	N-Term(iTRAQ4plex); K12(iTRAQ4plex)	CID	1	0	1	1	48513	Unique	Used		0.687349		0	7.987e-09	85.78	3.36907e-08	0	24.3249	100	2	751.955	1502.9	-0.183378	46.6304	3211	3211	MS2	11/94	09Jan2014_MIX_2_SCX_2.RAW
		High	vYVGQAQDGISAVk	Unambiguous	2	2	O04314;O04313	N-Term(iTRAQ4plex); K14(iTRAQ4plex)	CID	1	0	1	1	56784	Not Unique	Not Used			0.839843	0	3.124e-09	85.75	4.28377e-08	0	6.01578	7	2	861.986	1722.96	0.938985	30.4403	2693	2693	MS2	22/128	06Nov2013_Radici_MIX_3_SCX_2_10ul.RAW
High			dAMVALEGPSWEVETGR	Unambiguous	1	1	Q43735	N-Term(iTRAQ4plex)	CID	1	0	1	1	44882	Unique	Used	1.13736			0	1.841e-06	85.73	1.47015e-08	0	7.6435	100	3	664.327	1990.97	0.825372	42.8668	2895	2895	MS2	18/156	08Jan2014_MIX_1_SCX_1_Excl_List.RAW
High			lAATcATAVESR	Unambiguous	2	1	Q9FPF0-2	N-Term(iTRAQ4plex); C5(Carbamidomethyl)	CID	1	0	1	1	56155	Unique	Used	0.452252			0	3.852e-08	85.71	2.67192e-08	0	3.70529	71	2	697.365	1393.72	0.660132	22.4875	1496	1496	MS2	10/102	20Dec2013_MIX_1_SCX_1.RAW
High			qFAAEEISAQVLR	Unambiguous	2	2	Q9STW6;Q9LTX9	N-Term(iTRAQ4plex)	CID	1	0	1	1	56718	Not Unique	Not Used	0.885831			0	2.679e-05	85.7	3.84889e-08	0	2.54405	90	2	803.44	1605.87	1.06259	39.764	2810	2810	MS2	10/126	20Dec2013_MIX_1_SCX_1.RAW
	High		gTVELAGTDGETTTQGLDGLGDR	Unambiguous	1	1	Q9LF98	N-Term(iTRAQ4plex)	CID	1	0	1	1	45132	Unique	Used		0.769733		0	2.703e-10	85.68	1.2303e-08	0	4.65528	34	3	803.063	2407.17	1.193	34.4533	2394	2394	MS2	15/232	09Jan2014_MIX_2_SCX_1.RAW
High			fADELIANAAYIGTPGk	Unambiguous	2	2	Q9LF98;Q9SJQ9	N-Term(iTRAQ4plex); K17(iTRAQ4plex)	CID	1	0	1	1	45041	Not Unique	Not Used	0.797753			0	8.516e-08	85.61	4.36915e-08	0	0	100	2	1020.06	2039.11	2.11238	48.3949	3266	3266	MS2	10/168	08Jan2014_MIX_1_SCX_1_Excl_List.RAW
High			gTVELAGTDGETTTQGLDGLGDR	Unambiguous	1	1	Q9LF98	N-Term(iTRAQ4plex)	CID	1	0	1	1	56561	Unique	Used	1.45397			0	2.634e-09	85.54	1.27061e-08	0	5.18425	23	3	803.062	2407.17	0.964804	34.5938	2444	2444	MS2	22/232	20Dec2013_MIX_1_SCX_1.RAW
High			dAVVATGGPSWSVPTGR	Unambiguous	1	1	Q9LSY7	N-Term(iTRAQ4plex)	CID	1	0	1	1	56532	Unique	Used	0.613215			0	1.284e-10	85.45	3.63505e-08	0	3.18661	22	3	600.984	1800.94	0.930087	33.6301	2376	2376	MS2	23/156	20Dec2013_MIX_1_SCX_1.RAW
		High	lVVIVDVVDQNR	Unambiguous	1	1	Q9T043	N-Term(iTRAQ4plex)	CID	1	0	1	1	57356	Unique	Used			0.5067	0	2.976e-08	85.44	3.8006e-08	0	1.66153	41	2	756.948	1512.89	1.35183	44.9354	4028	4028	MS2	10/98	06Nov2013_Radici_MIX_3_SCX_2_10ul.RAW
High			tTPSYVAFTDSER	Unambiguous	3	3	O65719;P22954;P22953	N-Term(iTRAQ4plex)	CID	1	0	1	1	56409	Not Unique	Not Used	0.866692			0	2.509e-05	85.39	1.37307e-08	0	1.94222	23	2	809.398	1617.79	0.70569	29.8894	2089	2089	MS2	10/118	20Dec2013_MIX_1_SCX_1.RAW
High			aGIVESLDALVk	Unambiguous	2	1	O22263	N-Term(iTRAQ4plex); K12(iTRAQ4plex)	CID	1	0	1	1	58561	Unique	Used	1.03519			0	7.73e-07	85.38	3.0567e-08	0	11.4542	81	2	751.957	1502.91	2.17208	46.2536	3334	3334	MS2	17/94	20Dec2013_MIX_1_SCX_2.RAW
High			vAVLGAAGGIGQPLSLLIk	Unambiguous	1	1	Q9SN86	N-Term(iTRAQ4plex); K19(iTRAQ4plex)	CID	1	0	1	1	57117	Unique	Used	0.527879			0	7.922e-07	85.36	4.075e-09	0	9.30204	100	2	1033.15	2065.3	1.56503	53.7132	3762	3762	MS2	26/158	20Dec2013_MIX_1_SCX_1.RAW
	High		tIAMDGTEGLVR	Unambiguous	3	1	P83483	N-Term(iTRAQ4plex)	CID	1	0	1	1	45033	Unique	Used		1.01721		0	7.18e-06	85.35	3.04871e-08	0	2.93684	19	2	703.876	1406.74	0.806063	31.2149	2163	2163	MS2	11/102	09Jan2014_MIX_2_SCX_1.RAW
High			aLANQPISVAIEAGGR	Unambiguous	1	1	Q9LT78	N-Term(iTRAQ4plex)	CID	1	0	1	1	56588	Unique	Used	0.683969			0	1.295e-06	85.33	4.46961e-08	0	7.18284	71	3	570.992	1710.96	0.335639	35.4385	2507	2507	MS2	12/152	20Dec2013_MIX_1_SCX_1.RAW
	High		lYDPNQAALNALR	Unambiguous	1	1	Q8VZJ2	N-Term(iTRAQ4plex)	CID	1	0	1	1	45205	Unique	Used		0.593171		0	4.825e-07	85.27	3.32827e-08	0	4.64397	37	2	801.94	1602.87	0.636466	36.9255	2564	2564	MS2	11/112	09Jan2014_MIX_2_SCX_1.RAW
	High		dFGEETTALNIVk	Unambiguous	1	1	Q9SKZ3	N-Term(iTRAQ4plex); K13(iTRAQ4plex)	CID	1	0	1	1	45208	Unique	Used		0.917757		0	1.125e-07	85.16	4.60232e-08	0	8.81705	78	2	862.971	1724.93	1.91567	37.0257	2571	2571	MS2	21/114	09Jan2014_MIX_2_SCX_1.RAW
High			sPEEVTGEEHGk	Unambiguous	2	2	O04314;O04313	N-Term(iTRAQ4plex); K12(iTRAQ4plex)	CID	1	0	1	1	57533	Not Unique	Not Used	1.38908			0	1.474e-06	85.13	1.97952e-08	0	5.41241	100	2	793.9	1586.79	1.53818	15.2119	936	936	MS2	10/104	20Dec2013_MIX_1_SCX_2.RAW
		High	eGGGGYSGGGGGYSSR	Unambiguous	1	1	Q03250	N-Term(iTRAQ4plex)	CID	1	0	1	1	72410	Unique	Used			1.22994	0	1.497e-08	85.1	3.0903e-09	0	8.29352	80	2	774.843	1548.68	-0.139094	13.5968	899	899	MS2	13/148	11Nov2013_MIX_3_SCX_2_Excl_List.RAW
	High		sGSAADSQVVSDYVR	Unambiguous	2	1	Q8LD27	N-Term(iTRAQ4plex)	CID	1	0	1	1	46453	Unique	Used		0.858843		0	3.879e-07	85.06	2.19882e-08	0	3.74549	94	2	842.918	1684.83	1.41283	27.1842	1770	1770	MS2	13/148	09Jan2014_MIX_2_SCX_1_ExclList.RAW
		High	vLDVVYNASNNELVR	Unambiguous	1	1	Q93VG5	N-Term(iTRAQ4plex)	CID	1	0	1	1	57290	Unique	Used			0.950389	0	9.303e-09	85.05	3.68877e-08	0	2.94472	47	2	925.001	1849	0.882943	43.0295	3874	3874	MS2	11/146	06Nov2013_Radici_MIX_3_SCX_2_10ul.RAW
High			dAGVIAGLNVAR	Unambiguous	2	2	Q9LKR3;Q39043	N-Term(iTRAQ4plex)	CID	1	0	1	1	56489	Not Unique	Not Used	1.11284			0	3.283e-06	85.03	3.53307e-08	0	4.6483	16	2	650.379	1299.75	0.646171	32.3406	2276	2276	MS2	11/94	20Dec2013_MIX_1_SCX_1.RAW
		High	fEDQEGLPPIMTSLEVQDHPTR	Unambiguous	3	1	P83483	N-Term(iTRAQ4plex)	CID	1	0	1	1	57373	Unique	Used			1.2899	0	1.475e-10	84.99	2.74168e-08	0	6.53787	45	3	895.111	2683.32	1.18674	45.4641	4067	4067	MS2	25/242	06Nov2013_Radici_MIX_3_SCX_2_10ul.RAW
	High		aSELELSLTQSSAR	Unambiguous	1	1	F4ISU2	N-Term(iTRAQ4plex)	CID	1	0	1	1	46620	Unique	Used		2.33448		0	5.023e-07	84.89	3.58395e-08	0	3.21325	84	2	818.438	1635.87	0.931354	32.9485	2160	2160	MS2	11/132	09Jan2014_MIX_2_SCX_1_ExclList.RAW
		High	nILFVISkPDVFk	Unambiguous	2	2	Q9LHG9;Q6ICZ8	N-Term(iTRAQ4plex); K8(iTRAQ4plex); K13(iTRAQ4plex)	CID	1	0	1	1	68775	Not Unique	Not Used			0.811641	0	8.321e-09	84.84	1.60767e-08	0	4.03949	100	2	976.602	1952.2	0.982704	47.2669	3416	3416	MS2	12/126	06Nov2013_Radici_MIX_3_SCX_9_10ul.RAW
		High	tVPAAVPAIVFLSGGQSEEEATR	Unambiguous	2	2	Q9LF98;Q9SJQ9	N-Term(iTRAQ4plex)	CID	1	0	1	1	73627	Not Unique	Not Used			0.688541	0	7.186e-08	84.8	4.22192e-08	0	0	100	2	1237.16	2473.31	1.9189	49.0257	3740	3740	MS2	16/232	11Nov2013_MIX_3_SCX_2_Excl_List.RAW
	High		vNLDPEGVFDFSAk	Unambiguous	2	1	F4JHJ0	N-Term(iTRAQ4plex); K14(iTRAQ4plex)	CID	1	0	1	1	46996	Unique	Used		0.714481		0	4.451e-07	84.73	4.94672e-08	0	0	100	2	913.483	1825.96	0.433883	46.2275	3037	3037	MS2	12/144	09Jan2014_MIX_2_SCX_1_ExclList.RAW
High			nSATAALDQSSPLR	Unambiguous	1	1	Q43729	N-Term(iTRAQ4plex)	CID	1	0	1	1	56322	Unique	Used	0.567182			0	5.78e-07	84.71	3.71871e-08	0	2.15919	23	2	787.917	1574.83	1.37159	27.4702	1886	1886	MS2	11/148	20Dec2013_MIX_1_SCX_1.RAW
		High	cPGIVScADIITLATR	Unambiguous	1	1	Q9SUT2	N-Term(iTRAQ4plex); C1(Carbamidomethyl); C7(Carbamidomethyl)	CID	1	0	1	1	57371	Unique	Used			1.29842	0	3.074e-09	84.71	4.29342e-08	0	4.56597	36	2	946	1890.99	1.84106	45.4067	4063	4063	MS2	9/138	06Nov2013_Radici_MIX_3_SCX_2_10ul.RAW
High			sPASDTYVIFGEAk	Unambiguous	2	2	Q9LHG9;Q6ICZ8	N-Term(iTRAQ4plex); K14(iTRAQ4plex)	CID	1	0	1	1	56626	Not Unique	Not Used	0.930195			0	2.276e-07	84.68	4.13596e-08	0	8.57209	100	2	886.97	1772.93	0.698958	36.6983	2595	2595	MS2	11/126	20Dec2013_MIX_1_SCX_1.RAW
		High	iLLcQSSPASAPTR	Unambiguous	1	1	Q9FIJ2	N-Term(iTRAQ4plex); C4(Carbamidomethyl)	CID	1	0	1	1	54909	Unique	Used			0.705001	0	1.663e-07	84.62	4.02092e-08	0	5.7013	36	2	822.947	1644.89	0.454772	29.3487	2004	2004	MS2	11/136	06Nov2013_Radici_MIX_3_SCX_1_10ul.RAW
		High	aVFVDLEPTVIDEVR	Unambiguous	3	2	B9DGT7;B9DHQ0	N-Term(iTRAQ4plex)	CID	1	0	1	1	57468	Not Unique	Not Used			1.15106	0	1.239e-07	84.61	5.50044e-08	0	3.49674	44	2	923.509	1846.01	1.54684	48.5813	4289	4289	MS2	13/128	06Nov2013_Radici_MIX_3_SCX_2_10ul.RAW
High			lVSWYDNEWGYSSR	Unambiguous	2	2	P25858;Q9FX54	N-Term(iTRAQ4plex)	CID	1	0	1	1	58478	Not Unique	Not Used	1.18621			0	7.03e-07	84.51	1.00889e-08	0	3.7047	22	2	953.45	1905.89	1.73312	43.5527	3141	3141	MS2	9/138	20Dec2013_MIX_1_SCX_2.RAW
		High	vGFYSQScPQAETIVR	Unambiguous	1	1	Q43729	N-Term(iTRAQ4plex); C8(Carbamidomethyl)	CID	1	0	1	1	73144	Unique	Used			0.900115	0	2.135e-07	84.39	2.5656e-08	0	0	47	2	993.499	1985.99	1.43482	33.5086	2612	2612	MS2	15/156	11Nov2013_MIX_3_SCX_2_Excl_List.RAW
	High		eAGSTMDVVAAQTk	Unambiguous	1	1	P48491	N-Term(iTRAQ4plex); K14(iTRAQ4plex)	CID	1	0	1	1	46385	Unique	Used		0.350971		0	7.893e-08	84.3	5.48014e-08	0	3.33312	82	2	848.446	1695.88	1.36094	24.8484	1611	1611	MS2	24/132	09Jan2014_MIX_2_SCX_1_ExclList.RAW
		High	lVSWYDNEWGYSSR	Unambiguous	2	2	P25858;Q9FX54	N-Term(iTRAQ4plex)	CID	1	0	1	1	59266	Not Unique	Not Used			0.78939	0	6.463e-08	84.21	9.86219e-09	0	0.356986	71	2	953.449	1905.89	1.34883	44.9077	3649	3649	MS2	9/138	06Nov2013_Radici_MIX_3_SCX_3_7ul.RAW
		High	gSALSALQGTNDEIGR	Unambiguous	1	1	Q9ZT91	N-Term(iTRAQ4plex)	CID	1	0	1	1	73090	Unique	Used			1.00336	0	9.599e-07	84.16	3.74115e-08	0	3.5838	63	2	866.951	1732.9	0.573134	32.0403	2486	2486	MS2	21/158	11Nov2013_MIX_3_SCX_2_Excl_List.RAW
		High	iDGFVSGIGTGGTITGAGk	Unambiguous	1	1	P47998	N-Term(iTRAQ4plex); K19(iTRAQ4plex)	CID	1	0	1	1	57153	Unique	Used			1.21857	0	3.33e-08	84.04	5.75908e-08	0	13.2614	14	3	666.038	1996.1	1.32224	39.6094	3554	3554	MS2	18/170	06Nov2013_Radici_MIX_3_SCX_2_10ul.RAW
		High	aLEGADLVIIPAGVPR	Unambiguous	2	2	Q9ZP06;Q9LKA3	N-Term(iTRAQ4plex)	CID	1	0	1	1	55409	Not Unique	Not Used			1.18034	0	2.217e-07	84	4.837e-08	0	0	100	2	868.016	1735.03	1.09735	45.9768	3172	3172	MS2	19/126	06Nov2013_Radici_MIX_3_SCX_1_10ul.RAW
High			tFDLSYFTLVAk	Unambiguous	1	1	Q43735	N-Term(iTRAQ4plex); K12(iTRAQ4plex)	CID	1	0	1	1	58674	Unique	Used	0.612774			0	5.771e-07	83.93	6.57436e-08	0	4.63525	100	2	846.979	1692.95	2.7392	50.0826	3598	3598	MS2	10/102	20Dec2013_MIX_1_SCX_2.RAW
	High		aILNESSEFVGDk	Unambiguous	1	1	P48491	N-Term(iTRAQ4plex); K13(iTRAQ4plex)	CID	1	0	1	1	45092	Unique	Used		0.684985		0	3.743e-06	83.89	5.12441e-08	0	4.31646	42	2	848.954	1696.9	1.0416	33.141	2300	2300	MS2	10/128	09Jan2014_MIX_2_SCX_1.RAW
High			yRVENLYEGPLDDQYANAIR	Unambiguous	1	1	Q9ASR1	N-Term(iTRAQ4plex)	CID	1	0	1	1	58357	Unique	Used	0.384298			0	3.189e-09	83.87	3.75337e-08	1	6.37977	49	3	848.426	2543.26	-0.772158	39.6398	2858	2858	MS2	16/206	20Dec2013_MIX_1_SCX_2.RAW
	High		gGQDPALDSEYAANLk	Unambiguous	1	1	O23044	N-Term(iTRAQ4plex); K16(iTRAQ4plex)	CID	1	0	1	1	45004	Unique	Used		0.748126		0	9.614e-07	83.86	4.04982e-08	0	8.26773	50	2	968.998	1936.99	1.26761	30.2876	2095	2095	MS2	14/158	09Jan2014_MIX_2_SCX_1.RAW
		High	cFVGGLAWATDDR	Unambiguous	1	1	Q03250	N-Term(iTRAQ4plex); C1(Carbamidomethyl)	CID	1	0	1	1	57204	Unique	Used			1.17602	0	1.356e-07	83.86	2.13798e-08	0	1.97601	9	2	806.389	1611.77	0.38438	40.8758	3673	3673	MS2	22/100	06Nov2013_Radici_MIX_3_SCX_2_10ul.RAW
High			gIVDSEDLPLNISR	Unambiguous	2	2	P55737;P51818	N-Term(iTRAQ4plex)	CID	1	0	1	1	56715	Not Unique	Not Used	1.03501			0	2.135e-08	83.85	4.90396e-08	0	3.81344	32	2	836.456	1671.91	1.18954	39.6627	2803	2803	MS2	12/128	20Dec2013_MIX_1_SCX_1.RAW
	High		lAGVLDVYEAHLSk	Unambiguous	2	1	O80852-2	N-Term(iTRAQ4plex); K14(iTRAQ4plex)	CID	1	0	1	1	54027	Unique	Used		0.595094		0	4.37e-08	83.77	5.49884e-08	0	0	100	2	902.018	1803.03	1.31575	42.8401	2805	2805	MS2	19/118	09Jan2014_MIX_2_SCX_4.RAW
		High	vVTIDSYEDVPENSEASLk	Unambiguous	1	1	Q9FMH8	N-Term(iTRAQ4plex); K19(iTRAQ4plex)	CID	1	0	1	1	73253	Unique	Used			1.24853	0	6.004e-12	83.74	4.79729e-08	0	0	100	2	1192.11	2383.21	0.21091	36.9891	2867	2867	MS2	13/184	11Nov2013_MIX_3_SCX_2_Excl_List.RAW
High			vIAcVGETLEER	Unambiguous	1	1	P48491	N-Term(iTRAQ4plex); C4(Carbamidomethyl)	CID	1	0	1	1	44743	Unique	Used	0.920775			0	2.228e-05	83.73	4.89308e-08	0	4.31014	65	2	760.4	1519.79	1.74646	38.067	2571	2571	MS2	8/96	08Jan2014_MIX_1_SCX_1_Excl_List.RAW
		High	aSFQNVGLDRPSDLVALSGGHTFGk	Unambiguous	1	1	Q9LHB9	N-Term(iTRAQ4plex); K25(iTRAQ4plex)	CID	1	0	1	1	76486	Unique	Used			2.20068	0	1.891e-09	83.68	5.22829e-08	0	0	83	3	954.511	2861.52	1.59952	41.5649	2922	2922	MS2	24/274	11Nov2013_MIX_3_SCX_5_Excl_List.RAW
High			vIAcVGETLEER	Unambiguous	1	1	P48491	N-Term(iTRAQ4plex); C4(Carbamidomethyl)	CID	1	0	1	1	56606	Unique	Used	0.986157			0	3.914e-05	83.67	4.96115e-08	0	3.20216	15	2	760.4	1519.79	0.702297	36.0448	2549	2549	MS2	8/96	20Dec2013_MIX_1_SCX_1.RAW
High			aSITPGTVLIILAGR	Unambiguous	3	2	Q9FZ76;Q9C9C5	N-Term(iTRAQ4plex)	CID	1	0	1	1	58770	Not Unique	Not Used	0.728203			0	3.371e-06	83.66	1.85126e-08	0	10.3677	100	2	813.508	1626.01	1.04696	53.4137	3823	3823	MS2	9/122	20Dec2013_MIX_1_SCX_2.RAW
		High	vIAcVGETLEER	Unambiguous	1	1	P48491	N-Term(iTRAQ4plex); C4(Carbamidomethyl)	CID	1	0	1	1	57035	Unique	Used			0.746868	0	3.009e-05	83.63	4.89867e-08	0	2.61383	5	2	760.4	1519.79	1.5055	36.5187	3279	3279	MS2	8/96	06Nov2013_Radici_MIX_3_SCX_2_10ul.RAW
High			vAGATASASAESGPk	Unambiguous	1	1	Q9ZUX4	N-Term(iTRAQ4plex); K15(iTRAQ4plex)	CID	1	0	1	1	55983	Unique	Used	0.621411			0	2.737e-08	83.6	6.46043e-08	0	14.1602	16	3	531.289	1591.85	0.206911	17.5344	1095	1095	MS2	11/126	20Dec2013_MIX_1_SCX_1.RAW
		High	aVGNVNNIIGPALIGk	Unambiguous	1	1	P25696	N-Term(iTRAQ4plex); K16(iTRAQ4plex)	CID	1	0	1	1	57276	Unique	Used			0.932458	0	8.195e-06	83.6	2.66275e-08	0	15.1772	26	2	919.56	1838.11	1.66559	42.6613	3841	3841	MS2	12/146	06Nov2013_Radici_MIX_3_SCX_2_10ul.RAW
High			tVPAAVPAIVFLSGGQSEEEATR	Unambiguous	2	2	Q9LF98;Q9SJQ9	N-Term(iTRAQ4plex)	CID	1	0	1	1	58629	Not Unique	Not Used	1.14232			0	1.792e-07	83.58	5.63512e-08	0	3.54772	100	3	825.108	2473.31	1.81475	48.5469	3493	3493	MS2	14/232	20Dec2013_MIX_1_SCX_2.RAW
		High	tAGGLLLTETTk	Unambiguous	1	1	O65282	N-Term(iTRAQ4plex); K12(iTRAQ4plex)	CID	1	0	1	1	56839	Unique	Used			1.50276	0	5.379e-08	83.54	7.70104e-08	0	10.457	20	2	746.945	1492.88	0.468228	31.6826	2821	2821	MS2	11/108	06Nov2013_Radici_MIX_3_SCX_2_10ul.RAW
		High	vIAcVGETLEER	Unambiguous	1	1	P48491	N-Term(iTRAQ4plex); C4(Carbamidomethyl)	CID	1	0	1	1	55149	Unique	Used			0.710981	0	1.862e-05	83.42	5.16411e-08	0	2.55716	67	2	760.4	1519.79	1.26454	37.4125	2564	2564	MS2	8/96	06Nov2013_Radici_MIX_3_SCX_1_10ul.RAW
High			gISAcAVcDGAAPIFR	Unambiguous	2	2	Q39243;Q39242	N-Term(iTRAQ4plex); C5(Carbamidomethyl); C8(Carbamidomethyl)	CID	1	0	1	1	44762	Not Unique	Not Used	0.936172			0	1.05e-07	83.39	2.84048e-08	0	10.184	100	2	904.95	1808.89	0.982487	38.721	2615	2615	MS2	12/132	08Jan2014_MIX_1_SCX_1_Excl_List.RAW
		High	lVAEVLLDEVAEk	Unambiguous	2	1	Q9FPF0-2	N-Term(iTRAQ4plex); K13(iTRAQ4plex)	CID	1	0	1	1	76814	Unique	Used			0.326768	0	2.246e-08	83.39	4.65014e-08	0	6.69821	100	2	858.506	1716.01	1.17796	53.8679	3770	3770	MS2	19/112	11Nov2013_MIX_3_SCX_5_Excl_List.RAW
High			gmLTGPVTILNWSFVR	Unambiguous	2	2	O50008;Q9SRV5	N-Term(iTRAQ4plex); M2(Oxidation)	CID	1	0	1	1	58762	Not Unique	Not Used	1.99727			0	2.118e-07	83.33	6.45676e-08	0	1.94989	100	2	976.034	1951.06	0.997163	53.1307	3804	3804	MS2	12/148	20Dec2013_MIX_1_SCX_2.RAW
		High	vLDVVYNASNNELVR	Unambiguous	1	1	Q93VG5	N-Term(iTRAQ4plex)	CID	1	0	1	1	57291	Unique	Used			0.724148	0	2.873e-11	83.31	5.64658e-08	0	4.81004	41	3	617.003	1849	1.10674	43.0611	3876	3876	MS2	11/146	06Nov2013_Radici_MIX_3_SCX_2_10ul.RAW
		High	aPHDLYESYYNSNk	Unambiguous	2	1	F4JQ55	N-Term(iTRAQ4plex); K14(iTRAQ4plex)	CID	1	0	1	1	76095	Unique	Used			1.01396	0	4.731e-10	83.29	2.81288e-08	0	9.35058	82	3	663.659	1988.96	0.96405	28.2558	2009	2009	MS2	19/126	11Nov2013_MIX_3_SCX_5_Excl_List.RAW
High			iAVLVGTITDDLR	Unambiguous	2	1	Q940B0	N-Term(iTRAQ4plex)	CID	1	0	1	1	58738	Unique	Used	0.461642			0	8.176e-07	83.23	4.46815e-08	0	6.25736	100	2	765.456	1529.9	1.85531	52.2996	3748	3748	MS2	11/104	20Dec2013_MIX_1_SCX_2.RAW
	High		vVDLIVHMSk	Unambiguous	2	2	P25858;Q9FX54	N-Term(iTRAQ4plex); K10(iTRAQ4plex)	CID	1	0	1	1	55342	Not Unique	Not Used		0.994983		0	6.04e-07	83.14	4.7073e-08	0	3.24996	100	2	714.928	1428.85	0.0526169	40.1625	2607	2607	MS2	9/84	09Jan2014_MIX_2_SCX_5.RAW
High			nYELPDGQVITIGAER	Unambiguous	3	2	Q96292;P53492	N-Term(iTRAQ4plex)	CID	1	0	1	1	44892	Not Unique	Not Used	1.00406			0	4.291e-08	83.05	4.01315e-08	0	0	100	2	960.004	1919	1.10683	43.2072	2918	2918	MS2	13/174	08Jan2014_MIX_1_SCX_1_Excl_List.RAW
		High	gIVDSEDLPLNISR	Unambiguous	2	2	P55737;P51818	N-Term(iTRAQ4plex)	CID	1	0	1	1	55247	Not Unique	Not Used			1.26488	0	2.385e-08	83.04	6.00877e-08	0	4.70161	30	2	836.456	1671.9	0.313393	40.6119	2793	2793	MS2	11/128	06Nov2013_Radici_MIX_3_SCX_1_10ul.RAW
	High		sTVNSFANSEGAFR	Unambiguous	1	1	Q96522	N-Term(iTRAQ4plex)	CID	1	0	1	1	44966	Unique	Used		0.722777		0	5.274e-09	83.03	2.51357e-08	0	2.65425	46	2	815.902	1630.8	1.72944	29.1254	2006	2006	MS2	9/142	09Jan2014_MIX_2_SCX_1.RAW
		High	mELIDAAFPLLk	Unambiguous	1	1	P93819	N-Term(iTRAQ4plex); K12(iTRAQ4plex)	CID	1	0	1	1	64500	Unique	Used			1.42111	0	1.892e-05	83.01	6.05042e-08	0	9.69289	100	2	824.984	1648.96	0.869218	55.3512	3983	3983	MS2	18/94	06Nov2013_Radici_MIX_3_SCX_6_7ul.RAW
	High		fIAPVFADLAk	Unambiguous	1	1	Q42403	N-Term(iTRAQ4plex); K11(iTRAQ4plex)	CID	1	0	1	1	48562	Unique	Used		1.64987		0	5.312e-08	82.96	5.38703e-08	0	4.03514	100	2	740.445	1479.88	0.727482	48.347	3327	3327	MS2	10/80	09Jan2014_MIX_2_SCX_2.RAW
High			dSVALAGGPSYSIPTGR	Unambiguous	1	1	Q43729	N-Term(iTRAQ4plex)	CID	1	0	1	1	56522	Unique	Used	1.47392			0	1.282e-07	82.9	6.20562e-08	0	2.75235	19	2	896.473	1791.94	1.10352	33.3441	2353	2353	MS2	16/156	20Dec2013_MIX_1_SCX_1.RAW
		High	yAADEDAFFADYAEAHmk	Unambiguous	1	1	Q05431	N-Term(iTRAQ4plex); M17(Oxidation); K18(iTRAQ4plex)	CID	1	0	1	1	76416	Unique	Used			2.04936	0	1.441e-10	82.9	8.20578e-09	0	12.8721	100	3	790.359	2369.06	0.0250943	39.1986	2759	2759	MS2	14/156	11Nov2013_MIX_3_SCX_5_Excl_List.RAW
		High	tQLEAAcPGVVScADILALAAR	Unambiguous	1	1	Q43387	N-Term(iTRAQ4plex); C7(Carbamidomethyl); C13(Carbamidomethyl)	CID	1	0	1	1	71965	Unique	Used			0.172435	0	3.845e-11	82.9	6.61591e-08	0	4.7061	100	3	810.76	2430.26	1.69739	49.2594	3387	3387	MS2	14/236	11Nov2013_MIX_3_SCX_1_Excl_List.RAW
	High		sSIFDANAGIGLSk	Unambiguous	1	1	Q9SAJ6	N-Term(iTRAQ4plex); K14(iTRAQ4plex)	CID	1	0	1	1	46730	Unique	Used		1.12458		0	4.431e-09	82.89	8.81585e-08	0	3.91196	100	2	834.465	1667.92	1.30813	36.8225	2416	2416	MS2	19/142	09Jan2014_MIX_2_SCX_1_ExclList.RAW
		High	fTQANSEVSALLGR	Unambiguous	3	1	P83483	N-Term(iTRAQ4plex)	CID	1	0	1	1	55302	Unique	Used			1.18903	0	4.891e-09	82.88	7.34201e-08	0	4.72353	15	2	818.944	1636.88	1.4455	42.3795	2921	2921	MS2	12/140	06Nov2013_Radici_MIX_3_SCX_1_10ul.RAW
		High	lkNDISALYSSGASk	Unambiguous	1	1	Q1H583	N-Term(iTRAQ4plex); K2(iTRAQ4plex); K15(iTRAQ4plex)	CID	1	0	1	1	65488	Unique	Used			1.56727	0	7.352e-10	82.88	7.03287e-08	1	0	100	2	993.566	1986.12	0.433375	35.0022	2471	2471	MS2	21/158	06Nov2013_Radici_MIX_3_SCX_7_7ul.RAW
High			vIDLFSSPDVVk	Unambiguous	2	2	P49200;Q9STY6	N-Term(iTRAQ4plex); K12(iTRAQ4plex)	CID	1	0	1	1	46605	Not Unique	Not Used	0.789877			0	1.651e-06	82.83	7.16643e-08	0	13.4994	100	2	803.97	1606.93	1.74947	45.0193	3032	3032	MS2	10/100	08Jan2014_MIX_1_SCX_2_Excl_List.RAW
		High	vGFGSAASGSk	Unambiguous	1	1	O22126	N-Term(iTRAQ4plex); K11(iTRAQ4plex)	CID	1	0	1	1	56323	Unique	Used			1.46843	0	1.379e-07	82.82	6.13816e-08	0	6.30078	25	2	628.348	1255.69	0.880388	20.1431	1617	1617	MS2	10/90	06Nov2013_Radici_MIX_3_SCX_2_10ul.RAW
		High	kLSSALSAASSAcDHIR	Unambiguous	2	2	P93819;P57106	N-Term(iTRAQ4plex); K1(iTRAQ4plex); C13(Carbamidomethyl)	CID	1	0	1	1	66734	Not Unique	Not Used			0.791927	0	1.925e-12	82.82	6.79115e-08	1	7.11875	15	4	516.279	2062.1	-0.144426	31.847	2262	2262	MS2	25/182	06Nov2013_Radici_MIX_3_SCX_8_10ul.RAW
High			vYVGQAQDGISAVk	Unambiguous	2	2	O04314;O04313	N-Term(iTRAQ4plex); K14(iTRAQ4plex)	CID	1	0	1	1	56423	Not Unique	Not Used	1.2685			0	3.579e-08	82.78	8.27751e-08	0	5.4888	23	2	861.986	1722.96	0.513891	30.2884	2122	2122	MS2	21/128	20Dec2013_MIX_1_SCX_1.RAW
	High		tVPAAVPAIVFLSGGQSEEEATR	Unambiguous	2	2	Q9LF98;Q9SJQ9	N-Term(iTRAQ4plex)	CID	1	0	1	1	45546	Not Unique	Not Used		0.987974		0	2.077e-07	82.73	6.82669e-08	0	1.19681	100	3	825.107	2473.31	0.704265	48.7137	3360	3360	MS2	33/232	09Jan2014_MIX_2_SCX_1.RAW
High			lAGVLDVYEAHLSk	Unambiguous	2	1	O80852-2	N-Term(iTRAQ4plex); K14(iTRAQ4plex)	CID	1	0	1	1	61350	Unique	Used	1.31512			0	9.377e-08	82.71	6.75104e-08	0	4.21306	100	2	902.018	1803.03	1.51886	42.7417	2792	2792	MS2	11/118	20Dec2013_MIX_1_SCX_4.RAW
		High	tLVAQGFWPYGk	Unambiguous	1	1	Q1H583	N-Term(iTRAQ4plex); K12(iTRAQ4plex)	CID	1	0	1	1	59215	Unique	Used			1.59057	0	3.244e-09	82.71	7.26004e-08	0	3.70846	17	2	827.964	1654.92	1.12212	43.2219	3530	3530	MS2	11/102	06Nov2013_Radici_MIX_3_SCX_3_7ul.RAW
		High	dAIEGmNGQDLDGR	Unambiguous	1	1	Q03250	N-Term(iTRAQ4plex); M6(Oxidation)	CID	1	0	1	1	71144	Unique	Used			1.4578	0	1.405e-08	82.7	1.15462e-08	0	0	100	2	825.88	1650.75	0.786087	21.3806	1455	1455	MS2	12/140	11Nov2013_MIX_3_SCX_1_Excl_List.RAW
High			eIGFVSADVGLDADNck	Unambiguous	1	1	Q9LUT2	N-Term(iTRAQ4plex); C16(Carbamidomethyl); K17(iTRAQ4plex)	CID	1	0	1	1	56677	Unique	Used	0.748969			0	1.741e-07	82.67	3.70417e-08	0	15.5881	95	3	700.018	2098.04	1.19891	38.4096	2714	2714	MS2	12/158	20Dec2013_MIX_1_SCX_1.RAW
		High	vLNAGEAFVIPR	Unambiguous	1	1	P92995	N-Term(iTRAQ4plex)	CID	1	0	1	1	57198	Unique	Used			0.844483	0	9.917e-07	82.65	6.68198e-08	0	4.44899	6	2	715.419	1429.83	1.18295	40.7372	3659	3659	MS2	10/106	06Nov2013_Radici_MIX_3_SCX_2_10ul.RAW
		High	cSDVGIFIDELGVR	Unambiguous	1	1	Q8RXD5	N-Term(iTRAQ4plex); C1(Carbamidomethyl)	CID	1	0	1	1	57505	Unique	Used			0.978446	0	1.616e-08	82.65	6.05724e-08	0	7.65552	100	2	862.445	1723.88	1.01719	49.8359	4375	4375	MS2	13/120	06Nov2013_Radici_MIX_3_SCX_2_10ul.RAW
	High		fDAEQAHGANSGIHIALR	Unambiguous	2	1	Q05431	N-Term(iTRAQ4plex)	CID	1	0	1	1	50889	Unique	Used		0.71232		0	4.056e-10	82.63	6.63096e-08	0	4.49585	62	4	513.519	2051.05	0.293427	29.7149	1971	1971	MS2	12/180	09Jan2014_MIX_2_SCX_3.RAW
High			lVVDTTANQDPLVTk	Unambiguous	2	1	F4J504	N-Term(iTRAQ4plex); K15(iTRAQ4plex)	CID	1	0	1	1	56555	Unique	Used	1.50483			0	6.282e-08	82.62	6.37274e-08	0	3.75776	100	2	951.544	1902.08	0.825672	34.3918	2430	2430	MS2	19/146	20Dec2013_MIX_1_SCX_1.RAW
	High		dAVVATGGPSWSVPTGR	Unambiguous	1	1	Q9LSY7	N-Term(iTRAQ4plex)	CID	1	0	1	1	46636	Unique	Used		1.17005		0	8.389e-11	82.62	6.7283e-08	0	4.64375	98	3	600.984	1800.94	0.320053	33.5115	2197	2197	MS2	14/156	09Jan2014_MIX_2_SCX_1_ExclList.RAW
	High		tLVAQGFWPYGk	Unambiguous	1	1	Q1H583	N-Term(iTRAQ4plex); K12(iTRAQ4plex)	CID	1	0	1	1	49877	Unique	Used		1.6777		0	1.372e-07	82.59	7.46344e-08	0	9.01685	100	2	827.964	1654.92	1.26964	42.4991	2809	2809	MS2	11/102	09Jan2014_MIX_2_SCX_2_ExclList.RAW
		High	tVLIMELINNVAk	Unambiguous	3	1	P83483	N-Term(iTRAQ4plex); K13(iTRAQ4plex)	CID	1	0	1	1	62912	Unique	Used			1.45587	0	6.256e-09	82.54	6.07332e-08	0	6.42068	100	2	873.525	1746.04	-0.318899	57.0991	4104	4104	MS2	18/114	06Nov2013_Radici_MIX_3_SCX_5_7ul.RAW
High			nADEEEGGELVFGGVDPNHFk	Unambiguous	1	1	O65390	N-Term(iTRAQ4plex); K21(iTRAQ4plex)	CID	1	0	1	1	46434	Unique	Used	0.965365			0	5.142e-12	82.51	2.97355e-08	0	5.00006	100	3	850.079	2548.22	0.977825	39.1595	2633	2633	MS2	14/226	08Jan2014_MIX_1_SCX_2_Excl_List.RAW
		High	lLSGESGISLIDR	Unambiguous	3	1	P52410-2	N-Term(iTRAQ4plex)	CID	1	0	1	1	57234	Unique	Used			0.963092	0	7.326e-06	82.51	8.58403e-08	0	16.2875	26	2	752.43	1503.85	1.18221	41.5568	3743	3743	MS2	11/114	06Nov2013_Radici_MIX_3_SCX_2_10ul.RAW
		High	hLPQSNLNDISDVSDEYR	Unambiguous	1	1	Q41931	N-Term(iTRAQ4plex)	CID	1	0	1	1	58873	Unique	Used			1.0262	0	1.694e-08	82.44	2.73679e-08	0	1.92261	12	3	749.366	2246.08	1.20781	33.3052	2732	2732	MS2	10/186	06Nov2013_Radici_MIX_3_SCX_3_7ul.RAW
	High		aQLEAAcPSTVScADIVTLATR	Unambiguous	1	1	Q43729	N-Term(iTRAQ4plex); C7(Carbamidomethyl); C13(Carbamidomethyl)	CID	1	0	1	1	45333	Unique	Used		2.9606		0	5.384e-09	82.38	6.33015e-08	0	25.78	88	3	826.754	2478.25	0.51152	41.293	2863	2863	MS2	23/242	09Jan2014_MIX_2_SCX_1.RAW
	High		sASGNVVVYEGDR	Unambiguous	2	2	Q9XI01;Q9SRG3	N-Term(iTRAQ4plex)	CID	1	0	1	1	44693	Not Unique	Not Used		1.73598		0	1.897e-06	82.37	4.98309e-08	0	3.26439	38	2	748.878	1496.75	1.01818	20.8962	1369	1369	MS2	11/134	09Jan2014_MIX_2_SCX_1.RAW
		High	dLQFELIPVDMR	Unambiguous	2	1	Q96266-2	N-Term(iTRAQ4plex)	CID	1	0	1	1	57482	Unique	Used			1.51701	0	3.039e-06	82.36	6.09803e-08	0	5.91194	48	2	810.435	1619.86	3.02775	49.0571	4322	4322	MS2	8/124	06Nov2013_Radici_MIX_3_SCX_2_10ul.RAW
High			gILAIDESNATcGk	Unambiguous	1	1	Q9ZU52	N-Term(iTRAQ4plex); C12(Carbamidomethyl); K14(iTRAQ4plex)	CID	1	0	1	1	56443	Unique	Used	0.667342			0	1.578e-07	82.33	6.90052e-08	0	11.1142	45	3	579.642	1736.91	0.938133	30.9133	2168	2168	MS2	11/124	20Dec2013_MIX_1_SCX_1.RAW
	High		fAVSEDTWNEPLGR	Unambiguous	2	1	F4JQ55	N-Term(iTRAQ4plex)	CID	1	0	1	1	46777	Unique	Used		1.94614		0	4.26e-06	82.32	4.01505e-08	0	2.46961	97	2	882.939	1764.87	1.56413	38.4674	2526	2526	MS2	9/126	09Jan2014_MIX_2_SCX_1_ExclList.RAW
	High		cFVGGLAWATDDR	Unambiguous	1	1	Q03250	N-Term(iTRAQ4plex); C1(Carbamidomethyl)	CID	1	0	1	1	46829	Unique	Used		1.09187		0	3.041e-08	82.31	3.05494e-08	0	2.55488	83	2	806.39	1611.77	1.14175	40.3103	2647	2647	MS2	10/100	09Jan2014_MIX_2_SCX_1_ExclList.RAW
High			lVAEVLLDEVAEk	Unambiguous	2	1	Q9FPF0-2	N-Term(iTRAQ4plex); K13(iTRAQ4plex)	CID	1	0	1	1	58746	Unique	Used	0.535602			0	1.935e-08	82.29	5.99054e-08	0	0	100	2	858.506	1716	0.608874	52.5698	3766	3766	MS2	18/112	20Dec2013_MIX_1_SCX_2.RAW
	High		vGFGSAASGSk	Unambiguous	1	1	O22126	N-Term(iTRAQ4plex); K11(iTRAQ4plex)	CID	1	0	1	1	47678	Unique	Used		3.01935		0	1.094e-06	82.28	6.95085e-08	0	5.12331	49	2	628.349	1255.69	0.977602	19.4494	1263	1263	MS2	10/90	09Jan2014_MIX_2_SCX_2.RAW
High			eLINSPANVLTPAVLAEEAAk	Unambiguous	1	1	P30184	N-Term(iTRAQ4plex); K21(iTRAQ4plex)	CID	1	0	1	1	56967	Unique	Used	0.872636			0	3.855e-10	82.25	5.42053e-08	0	4.97901	100	3	813.463	2438.38	0.266554	48.2343	3391	3391	MS2	18/228	20Dec2013_MIX_1_SCX_1.RAW
High			vcQVIGAIVDVR	Unambiguous	3	1	P83483	N-Term(iTRAQ4plex); C2(Carbamidomethyl)	CID	1	0	1	1	58519	Unique	Used	0.638629			0	1.174e-06	82.24	8.11968e-08	0	13.2796	20	2	736.923	1472.84	1.29467	44.8223	3236	3236	MS2	10/106	20Dec2013_MIX_1_SCX_2.RAW
	High		aTAGDTHLGGEDFDNR	Unambiguous	3	3	O65719;P22954;P22953	N-Term(iTRAQ4plex)	CID	1	0	1	1	49276	Not Unique	Not Used		1.29857		0	3.045e-06	82.22	1.07962e-08	0	3.09487	86	2	910.421	1819.84	1.27281	21.8099	1407	1407	MS2	21/146	09Jan2014_MIX_2_SCX_2_ExclList.RAW
		High	tTPSYVAFTDSER	Unambiguous	3	3	O65719;P22954;P22953	N-Term(iTRAQ4plex)	CID	1	0	1	1	56770	Not Unique	Not Used			1.30209	0	1.651e-05	82.22	2.84901e-08	0	3.65464	12	2	809.398	1617.79	0.630235	30.0941	2660	2660	MS2	11/118	06Nov2013_Radici_MIX_3_SCX_2_10ul.RAW
	High		tTPSYVAFTDSER	Unambiguous	3	3	O65719;P22954;P22953	N-Term(iTRAQ4plex)	CID	1	0	1	1	44982	Not Unique	Not Used		1.75614		0	1.463e-05	82.17	2.882e-08	0	3.7349	15	2	809.398	1617.79	1.00751	29.6111	2044	2044	MS2	10/118	09Jan2014_MIX_2_SCX_1.RAW
	High		vELSDAGEAEk	Unambiguous	1	1	O82179	N-Term(iTRAQ4plex); K11(iTRAQ4plex)	CID	1	0	1	1	46308	Unique	Used		0.513232		0	1.979e-06	82.15	5.88203e-08	0	14.7786	72	2	718.38	1435.75	0.653257	22.2277	1432	1432	MS2	10/96	09Jan2014_MIX_2_SCX_1_ExclList.RAW
	High		dFGEETTALSIVNk	Unambiguous	1	1	Q9S9P1	N-Term(iTRAQ4plex); K14(iTRAQ4plex)	CID	1	0	1	1	45236	Unique	Used		1.04706		0	5.161e-06	82.12	7.85615e-08	0	2.50026	100	2	906.486	1811.96	0.921601	37.9528	2636	2636	MS2	10/124	09Jan2014_MIX_2_SCX_1.RAW
High			iINEPTAAAIAYGLDkk	Unambiguous	5	5	Q9LKR3;Q39043;O65719;P22954;P22953	N-Term(iTRAQ4plex); K16(iTRAQ4plex); K17(iTRAQ4plex)	CID	1	0	1	1	59890	Not Unique	Not Used	1.03374			0	2.881e-11	82.08	4.86261e-08	1	9.81159	100	3	740.771	2220.3	0.564028	40.441	2694	2694	MS2	21/178	20Dec2013_MIX_1_SCX_3.RAW
		High	gVNPDEAVAMGAAIQGGILR	Unambiguous	1	1	Q8GUM2	N-Term(iTRAQ4plex)	CID	1	0	1	1	71944	Unique	Used			0.650479	0	2.248e-08	82.08	8.48634e-08	0	25.0048	100	3	695.04	2083.11	-0.92104	48.448	3330	3330	MS2	30/188	11Nov2013_MIX_3_SCX_1_Excl_List.RAW
High			lASINVENVETNR	Unambiguous	1	1	Q9LF98	N-Term(iTRAQ4plex)	CID	1	0	1	1	56477	Unique	Used	0.323473			0	2.075e-06	82.07	6.61226e-08	0	9.00719	38	2	801.934	1602.86	2.30646	31.9506	2248	2248	MS2	10/128	20Dec2013_MIX_1_SCX_1.RAW
High			sLVSYIESQDSPQAAVLk	Unambiguous	3	1	F4KHS2	N-Term(iTRAQ4plex); K18(iTRAQ4plex)	CID	1	0	1	1	44991	Unique	Used	1.23992			0	5.914e-09	82.06	9.58342e-08	0	0	100	2	1112.11	2223.22	2.56258	46.6423	3149	3149	MS2	14/174	08Jan2014_MIX_1_SCX_1_Excl_List.RAW
		High	dFGEETTALNIVk	Unambiguous	1	1	Q9SKZ3	N-Term(iTRAQ4plex); K13(iTRAQ4plex)	CID	1	0	1	1	57077	Unique	Used			0.868405	0	1.417e-08	82.04	9.81521e-08	0	22.3307	21	2	862.971	1724.93	1.77413	37.6138	3377	3377	MS2	22/114	06Nov2013_Radici_MIX_3_SCX_2_10ul.RAW
	High		vIDLFSSPDVVk	Unambiguous	2	2	P49200;Q9STY6	N-Term(iTRAQ4plex); K12(iTRAQ4plex)	CID	1	0	1	1	48439	Not Unique	Not Used		1.18661		0	4.095e-05	82.02	8.85562e-08	0	4.87043	100	2	803.969	1606.93	1.06578	44.0854	3039	3039	MS2	8/100	09Jan2014_MIX_2_SCX_2.RAW
High			tLVAQGFWPYGk	Unambiguous	1	1	Q1H583	N-Term(iTRAQ4plex); K12(iTRAQ4plex)	CID	1	0	1	1	58426	Unique	Used	1.14716			0	3.24e-06	81.97	8.51343e-08	0	6.19258	30	2	827.964	1654.92	0.82707	41.8179	3019	3019	MS2	8/102	20Dec2013_MIX_1_SCX_2.RAW
	High		yFIGEIDSSSVPATR	Unambiguous	1	1	Q42342	N-Term(iTRAQ4plex)	CID	1	0	1	1	45237	Unique	Used		0.841477		0	1.111e-07	81.96	6.62267e-08	0	10.9623	100	2	893.462	1785.92	1.83638	37.9968	2639	2639	MS2	12/130	09Jan2014_MIX_2_SCX_1.RAW
		High	lAWHSAGTFDcQSR	Unambiguous	2	1	Q05431	N-Term(iTRAQ4plex); C11(Carbamidomethyl)	CID	1	0	1	1	74651	Unique	Used			0.869277	0	7.588e-07	81.96	2.13326e-08	0	2.27578	100	2	890.422	1779.84	0.88961	29.219	2131	2131	MS2	10/124	11Nov2013_MIX_3_SCX_3_Excl_List.RAW
		High	tVETEELTVEER	Unambiguous	1	1	P42645	N-Term(iTRAQ4plex)	CID	1	0	1	1	54858	Unique	Used			0.870139	0	6.177e-08	81.94	4.83e-08	0	2.08587	100	2	789.903	1578.8	0.570955	27.7359	1885	1885	MS2	10/108	06Nov2013_Radici_MIX_3_SCX_1_10ul.RAW
	High		dAVLLVFANk	Unambiguous	5	1	P0DH91	N-Term(iTRAQ4plex); K10(iTRAQ4plex)	CID	1	0	1	1	49911	Unique	Used		1.11229		0	7.852e-07	81.89	8.154e-08	0	20.1869	100	2	689.421	1377.83	-0.220096	43.6701	2889	2889	MS2	9/74	09Jan2014_MIX_2_SCX_2_ExclList.RAW
		High	aILNESSEFVGDk	Unambiguous	1	1	P48491	N-Term(iTRAQ4plex); K13(iTRAQ4plex)	CID	1	0	1	1	56917	Unique	Used			0.703135	0	3.271e-06	81.89	8.18635e-08	0	4.96572	11	2	848.955	1696.9	1.25741	33.4894	3003	3003	MS2	11/128	06Nov2013_Radici_MIX_3_SCX_2_10ul.RAW
High			dDLFNINAGIVk	Unambiguous	2	2	Q9ZP06;Q9LKA3	N-Term(iTRAQ4plex); K12(iTRAQ4plex)	CID	1	0	1	1	46538	Not Unique	Not Used	1.18304			0	1.019e-06	81.82	1.11473e-07	0	11.1202	100	2	803.957	1606.91	1.82765	42.7034	2875	2875	MS2	10/104	08Jan2014_MIX_1_SCX_2_Excl_List.RAW
	High		vcPGIVScSDILALVAR	Unambiguous	1	1	Q43735	N-Term(iTRAQ4plex); C2(Carbamidomethyl); C8(Carbamidomethyl)	CID	1	0	1	1	45618	Unique	Used		0.868703		0	2.272e-07	81.82	9.9964e-08	0	3.35801	100	2	987.537	1974.07	1.9371	51.4852	3549	3549	MS2	14/134	09Jan2014_MIX_2_SCX_1.RAW
		High	qQTGNDNIEVGk	Unambiguous	1	1	O64517	N-Term(iTRAQ4plex); K12(iTRAQ4plex)	CID	1	0	1	1	58278	Unique	Used			0.953023	0	4.071e-06	81.81	5.70185e-08	0	2.92773	100	2	795.921	1590.83	0.889265	18.2417	1343	1343	MS2	9/122	06Nov2013_Radici_MIX_3_SCX_3_7ul.RAW
	High		gNLASENVDDVk	Unambiguous	2	1	F4JQ55	N-Term(iTRAQ4plex); K12(iTRAQ4plex)	CID	1	0	1	1	46319	Unique	Used		1.11791		0	1.173e-07	81.8	5.68196e-08	0	5.34054	100	2	774.909	1548.81	0.243752	22.5993	1457	1457	MS2	10/118	09Jan2014_MIX_2_SCX_1_ExclList.RAW
High			hLPQSNLNDISDVSDEYR	Unambiguous	1	1	Q41931	N-Term(iTRAQ4plex)	CID	1	0	1	1	58125	Unique	Used	0.761763			0	5.565e-10	81.74	3.18195e-08	0	2.31848	40	3	749.365	2246.08	0.555633	32.469	2317	2317	MS2	21/186	20Dec2013_MIX_1_SCX_2.RAW
		High	qPELVGSNPTVAFR	Unambiguous	3	1	Q9SN84	N-Term(iTRAQ4plex)	CID	1	0	1	1	55081	Unique	Used			0.620838	0	3.385e-09	81.74	8.80898e-08	0	6.17392	100	2	829.953	1658.9	0.771253	35.0993	2405	2405	MS2	8/144	06Nov2013_Radici_MIX_3_SCX_1_10ul.RAW
		High	fNVEYIAGGATQNSIk	Unambiguous	2	1	Q9SF85	N-Term(iTRAQ4plex); K16(iTRAQ4plex)	CID	1	0	1	1	57095	Unique	Used			1.04332	0	9.331e-10	81.71	9.54457e-08	0	10.7957	14	3	667.362	2000.07	0.498106	38.0706	3419	3419	MS2	10/168	06Nov2013_Radici_MIX_3_SCX_2_10ul.RAW
		High	iLcTADINGQcPNVLR	Unambiguous	1	1	P50700	N-Term(iTRAQ4plex); C3(Carbamidomethyl); C11(Carbamidomethyl)	CID	1	0	1	1	57062	Unique	Used			1.02739	0	2.039e-09	81.69	7.25076e-08	0	0.696598	9	2	994.513	1988.02	0.81904	37.2028	3342	3342	MS2	24/140	06Nov2013_Radici_MIX_3_SCX_2_10ul.RAW
High			gVISEDFNSYGSR	Unambiguous	1	1	Q94A28	N-Term(iTRAQ4plex)	CID	1	0	1	1	44578	Unique	Used	1.38339			0	5.582e-06	81.67	2.34865e-08	0	1.70852	100	2	787.883	1574.76	1.54854	32.409	2186	2186	MS2	8/122	08Jan2014_MIX_1_SCX_1_Excl_List.RAW
		High	iEIcMLPVGDGITIcR	Unambiguous	1	1	O49499	N-Term(iTRAQ4plex); C4(Carbamidomethyl); C15(Carbamidomethyl)	CID	1	0	1	1	57493	Unique	Used			1.47269	0	1.336e-07	81.62	6.61106e-08	0	5.11315	99	2	996.017	1991.03	1.30832	49.4253	4347	4347	MS2	14/142	06Nov2013_Radici_MIX_3_SCX_2_10ul.RAW
		High	lLNDEFYIGLk	Unambiguous	1	1	Q9LYG3	N-Term(iTRAQ4plex); K11(iTRAQ4plex)	CID	1	0	1	1	60914	Unique	Used			1.06751	0	6.623e-07	81.58	9.93885e-08	0	4.22312	100	2	806.965	1612.92	2.39924	47.7658	3457	3457	MS2	8/98	06Nov2013_Radici_MIX_3_SCX_4_6ul.RAW
	High		aASFNIIPSSTGAAk	Unambiguous	2	2	Q9FX54;P25858	N-Term(iTRAQ4plex); K15(iTRAQ4plex)	CID	1	0	1	1	45098	Not Unique	Not Used		1.09893		0	5.762e-08	81.52	1.13456e-07	0	4.31074	16	2	861.986	1722.96	0.933181	33.3344	2314	2314	MS2	11/148	09Jan2014_MIX_2_SCX_1.RAW
		High	cGINYQPPTVVPGGDLAk	Unambiguous	2	2	B9DGT7;B9DHQ0	N-Term(iTRAQ4plex); C1(Carbamidomethyl); K18(iTRAQ4plex)	CID	1	0	1	1	73211	Not Unique	Not Used			1.16448	0	2.218e-10	81.4	9.16411e-08	0	0	59	2	1087.58	2174.15	1.36212	35.6325	2769	2769	MS2	23/176	11Nov2013_MIX_3_SCX_2_Excl_List.RAW
	High		kGDLLLGDVAFQSR	Unambiguous	1	1	Q9SRH5	N-Term(iTRAQ4plex); K1(iTRAQ4plex)	CID	1	0	1	1	51108	Unique	Used		1.04356		0	8.97e-07	81.33	1.06382e-07	1	9.46301	100	3	603.016	1807.03	0.255305	37.1772	2482	2482	MS2	19/150	09Jan2014_MIX_2_SCX_3.RAW
High			aVGNVNNIIGPALIGk	Unambiguous	1	1	P25696	N-Term(iTRAQ4plex); K16(iTRAQ4plex)	CID	1	0	1	1	56790	Unique	Used	1.18527			0	2.925e-08	81.31	4.43763e-08	0	17.4185	68	2	919.56	1838.11	1.86482	42.0906	2978	2978	MS2	19/146	20Dec2013_MIX_1_SCX_1.RAW
High			gLFQSDAALLDNSk	Unambiguous	1	1	Q43735	N-Term(iTRAQ4plex); K14(iTRAQ4plex)	CID	1	0	1	1	56695	Unique	Used	1.22789			0	7.265e-06	81.28	1.06869e-07	0	7.05843	54	2	883.981	1766.96	1.34606	39.0093	2756	2756	MS2	21/140	20Dec2013_MIX_1_SCX_1.RAW
High			dSIVAIGGPTWNVPTGR	Unambiguous	1	1	Q9SUT2	N-Term(iTRAQ4plex)	CID	1	0	1	1	56756	Unique	Used	1.05246			0	2.322e-06	81.28	9.38362e-08	0	3.23647	42	2	942.51	1884.01	1.31011	40.9552	2899	2899	MS2	13/166	20Dec2013_MIX_1_SCX_1.RAW
	High		vNQAIFLITTGAR	Unambiguous	1	1	P51427	N-Term(iTRAQ4plex)	CID	1	0	1	1	45400	Unique	Used		1.69023		0	2.299e-06	81.27	1.19059e-07	0	2.38465	64	2	774.456	1547.9	1.40736	43.6273	3019	3019	MS2	10/120	09Jan2014_MIX_2_SCX_1.RAW
High			eLVkDDAWLDGEFISTVQQR	Unambiguous	1	1	P93819	N-Term(iTRAQ4plex); K4(iTRAQ4plex)	CID	1	0	1	1	60044	Unique	Used	1.36073			0	3.803e-08	81.25	9.86111e-08	1	9.33045	100	3	879.798	2637.38	0.863709	45.7195	3053	3053	MS2	11/214	20Dec2013_MIX_1_SCX_3.RAW
High			ikDAVVTVPAYFNDAQR	Unambiguous	2	2	Q9LKR3;Q39043	N-Term(iTRAQ4plex); K2(iTRAQ4plex)	CID	1	0	1	1	58298	Not Unique	Not Used	1.03695			0	4.062e-09	81.21	1.14282e-07	1	4.76393	32	3	732.407	2195.21	0.52175	37.8502	2721	2721	MS2	21/180	20Dec2013_MIX_1_SCX_2.RAW
		High	fLLLIVHGVDk	Unambiguous	1	1	Q9SGH6	N-Term(iTRAQ4plex); K11(iTRAQ4plex)	CID	1	0	1	1	68793	Unique	Used			1.56197	0	1.141e-06	81.18	1.33364e-08	0	8.76558	100	2	771.488	1541.97	1.86011	47.949	3463	3463	MS2	9/80	06Nov2013_Radici_MIX_3_SCX_9_10ul.RAW
High			tVLIMELINNVAk	Unambiguous	3	1	P83483	N-Term(iTRAQ4plex); K13(iTRAQ4plex)	CID	1	0	1	1	58811	Unique	Used	0.516331			0	4.152e-08	81.17	7.94389e-08	0	13.3639	100	2	873.526	1746.05	0.939526	55.0266	3935	3935	MS2	10/114	20Dec2013_MIX_1_SCX_2.RAW
		High	nYELPDGQVITIGAER	Unambiguous	3	2	Q96292;P53492	N-Term(iTRAQ4plex)	CID	1	0	1	1	55306	Not Unique	Not Used			1.12073	0	3.815e-07	81.1	6.52048e-08	0	10.8574	100	2	960.004	1919	0.470713	42.4923	2930	2930	MS2	18/174	06Nov2013_Radici_MIX_3_SCX_1_10ul.RAW
	High		dDLFNINAGIVk	Unambiguous	2	2	Q9ZP06;Q9LKA3	N-Term(iTRAQ4plex); K12(iTRAQ4plex)	CID	1	0	1	1	45339	Not Unique	Not Used		0.630149		0	1.208e-06	81.04	1.33011e-07	0	9.12828	50	2	803.957	1606.91	1.52378	41.5036	2877	2877	MS2	8/104	09Jan2014_MIX_2_SCX_1.RAW
	High		vPTVDVSVVDLTVR	Unambiguous	2	2	Q9FX54;P25858	N-Term(iTRAQ4plex)	CID	1	0	1	1	45417	Not Unique	Not Used		1.08732		0	0.0001666	80.97	9.75798e-08	0	3.77225	56	2	821.979	1642.95	1.08909	44.2142	3059	3059	MS2	11/122	09Jan2014_MIX_2_SCX_1.RAW
High			vFSPEEISAMILTk	Unambiguous	2	2	Q9LKR3;Q39043	N-Term(iTRAQ4plex); K14(iTRAQ4plex)	CID	1	0	1	1	58763	Not Unique	Not Used	1.80457			0	1.586e-05	80.95	1.29368e-07	0	4.46379	100	2	927.021	1853.04	1.14984	53.1646	3806	3806	MS2	12/124	20Dec2013_MIX_1_SCX_2.RAW
		High	nVGLDRPSDLVALSGGHTFGk	Unambiguous	1	1	Q9SMU8	N-Term(iTRAQ4plex); K21(iTRAQ4plex)	CID	1	0	1	1	64023	Unique	Used			2.2992	0	1.067e-09	80.91	1.05425e-07	0	3.85278	24	3	810.112	2428.32	0.721675	37.7633	2739	2739	MS2	23/226	06Nov2013_Radici_MIX_3_SCX_6_7ul.RAW
	High		aLANQPISVAIEAGGR	Unambiguous	1	1	Q9LT78	N-Term(iTRAQ4plex)	CID	1	0	1	1	46686	Unique	Used		1.56922		0	3.031e-08	80.9	1.30866e-07	0	10.6246	86	3	570.992	1710.96	-0.0924366	35.2705	2314	2314	MS2	12/152	09Jan2014_MIX_2_SCX_1_ExclList.RAW
	High		qFAAEEISAQVLR	Unambiguous	2	2	Q9STW6;Q9LTX9	N-Term(iTRAQ4plex)	CID	1	0	1	1	45285	Not Unique	Not Used		2.04893		0	1.933e-06	80.89	1.17317e-07	0	4.63092	100	2	803.44	1605.87	0.530486	39.6483	2751	2751	MS2	20/126	09Jan2014_MIX_2_SCX_1.RAW
		High	vPTVDVSVVDLTVR	Unambiguous	2	2	Q9FX54;P25858	N-Term(iTRAQ4plex)	CID	1	0	1	1	55385	Not Unique	Not Used			0.816225	0	2.79e-06	80.89	8.6766e-08	0	5.85453	69	2	821.979	1642.95	0.717589	45.1712	3115	3115	MS2	11/122	06Nov2013_Radici_MIX_3_SCX_1_10ul.RAW
		High	aVVVHADPDDLGk	Unambiguous	1	1	P24704	N-Term(iTRAQ4plex); K13(iTRAQ4plex)	CID	1	0	1	1	60230	Unique	Used			1.19752	0	2.299e-07	80.88	1.26979e-07	0	11.2061	100	2	812.452	1623.9	1.39714	26.6102	1860	1860	MS2	10/102	06Nov2013_Radici_MIX_3_SCX_4_6ul.RAW
		High	aPDLSNVISk	Unambiguous	1	1	Q9LHG9	N-Term(iTRAQ4plex); K10(iTRAQ4plex)	CID	1	0	1	1	56843	Unique	Used			0.982795	0	2.926e-05	80.65	1.14512e-07	0	10.0073	9	2	666.393	1331.78	0.873029	31.7865	2831	2831	MS2	8/92	06Nov2013_Radici_MIX_3_SCX_2_10ul.RAW
		High	lFIGGLSWGTDDASLR	Unambiguous	4	1	A8MSB9	N-Term(iTRAQ4plex)	CID	1	0	1	1	57524	Unique	Used			1.04337	0	1.561e-09	80.58	1.18998e-07	0	1.83642	100	2	926.491	1851.97	0.857562	50.4977	4420	4420	MS2	9/134	06Nov2013_Radici_MIX_3_SCX_2_10ul.RAW
High			vLVTGAAGQIGYALVPMIAR	Unambiguous	2	2	P93819;P57106	N-Term(iTRAQ4plex)	CID	1	0	1	1	57101	Not Unique	Not Used	0.998323			0	1.513e-07	80.57	6.22671e-08	0	0	100	2	1072.62	2144.24	1.2639	53.0077	3712	3712	MS2	13/174	20Dec2013_MIX_1_SCX_1.RAW
		High	gILGYTEDDVVSTDFVGDNR	Unambiguous	2	2	Q9FX54;P25858	N-Term(iTRAQ4plex)	CID	1	0	1	1	55415	Not Unique	Not Used			0.40908	0	2.729e-10	80.57	5.61281e-08	0	2.38115	56	3	772.709	2316.11	0.79357	46.183	3186	3186	MS2	20/178	06Nov2013_Radici_MIX_3_SCX_1_10ul.RAW
	High		vTGGEVGAASSLAPk	Unambiguous	3	2	P50883;Q9FF52	N-Term(iTRAQ4plex); K15(iTRAQ4plex)	CID	1	0	1	1	44894	Not Unique	Not Used		1.54475		0	8.11e-06	80.55	1.24668e-07	0	6.72077	38	2	816.465	1631.92	1.40566	27.0038	1838	1838	MS2	12/130	09Jan2014_MIX_2_SCX_1.RAW
High			aQLEAAcPSTVScADIVTLATR	Unambiguous	1	1	Q43729	N-Term(iTRAQ4plex); C7(Carbamidomethyl); C13(Carbamidomethyl)	CID	1	0	1	1	56771	Unique	Used	1.06215			0	1.366e-10	80.54	9.89049e-08	0	4.61246	29	3	826.755	2478.25	2.13699	41.4534	2934	2934	MS2	21/242	20Dec2013_MIX_1_SCX_1.RAW
		High	vLSFEEVSk	Unambiguous	1	1	Q42342	N-Term(iTRAQ4plex); K9(iTRAQ4plex)	CID	1	0	1	1	58903	Unique	Used			0.65424	0	3.911e-05	80.54	1.21423e-07	0	11.9439	9	2	663.382	1325.76	1.57544	34.1121	2802	2802	MS2	8/74	06Nov2013_Radici_MIX_3_SCX_3_7ul.RAW
		High	yAILADDGVVk	Unambiguous	1	1	Q949U7	N-Term(iTRAQ4plex); K11(iTRAQ4plex)	CID	1	0	1	1	73170	Unique	Used			1.21451	0	2.169e-06	80.53	1.40291e-07	0	21.6056	83	2	726.42	1451.83	-1.65463	34.3152	2673	2673	MS2	18/82	11Nov2013_MIX_3_SCX_2_Excl_List.RAW
High			lTGHHETADINTFLWGVANR	Unambiguous	2	1	Q56WN1	N-Term(iTRAQ4plex)	CID	1	0	1	1	63797	Unique	Used	2.59965			0	2.217e-07	80.52	1.05572e-07	0	0	100	3	799.413	2396.22	0.470674	41.8097	2738	2738	MS2	12/190	20Dec2013_MIX_1_SCX_6.RAW
	High		sSGGLSDDEINR	Unambiguous	1	1	Q8GUM2	N-Term(iTRAQ4plex)	CID	1	0	1	1	44616	Unique	Used		2.06257		0	1.224e-07	80.5	3.52044e-08	0	2.43847	67	2	697.338	1393.67	0.631664	18.6058	1190	1190	MS2	10/106	09Jan2014_MIX_2_SCX_1.RAW
		High	vLNTGAPITVPVGR	Unambiguous	3	1	P83483	N-Term(iTRAQ4plex)	CID	1	0	1	1	56988	Unique	Used			1.06295	0	2.643e-07	80.5	9.22445e-08	0	10.0799	15	2	769.464	1537.92	0.996868	35.2825	3169	3169	MS2	11/136	06Nov2013_Radici_MIX_3_SCX_2_10ul.RAW
		High	lISTGESETFLQk	Unambiguous	1	1	Q9SVC2	N-Term(iTRAQ4plex); K13(iTRAQ4plex)	CID	1	0	1	1	57060	Unique	Used			1.07202	0	4.202e-09	80.48	1.0431e-07	0	30.6702	24	2	870.985	1740.96	0.823306	37.1428	3337	3337	MS2	9/110	06Nov2013_Radici_MIX_3_SCX_2_10ul.RAW
	High		fSITTFSPAGVAITSTGTk	Unambiguous	1	1	Q9SRH5	N-Term(iTRAQ4plex); K19(iTRAQ4plex)	CID	1	0	1	1	45423	Unique	Used		0.987282		0	1.658e-09	80.42	1.16655e-07	0	2.91948	55	3	725.404	2174.2	0.795246	44.4196	3073	3073	MS2	11/176	09Jan2014_MIX_2_SCX_1.RAW
		High	aANWNDDFVAk	Unambiguous	1	1	Q1H583	N-Term(iTRAQ4plex); K11(iTRAQ4plex)	CID	1	0	1	1	58801	Unique	Used			1.15672	0	4.429e-07	80.42	8.21578e-08	0	3.78619	5	2	769.897	1538.79	1.1171	31.4301	2564	2564	MS2	9/98	06Nov2013_Radici_MIX_3_SCX_3_7ul.RAW
		High	sDLDIVSNAScTTNcLAPLAk	Unambiguous	2	2	Q9FX54;P25858	N-Term(iTRAQ4plex); C11(Carbamidomethyl); C15(Carbamidomethyl); K21(iTRAQ4plex)	CID	1	0	1	1	57199	Not Unique	Not Used			0.952125	0	2.247e-14	80.38	9.34545e-08	0	14.2489	14	3	846.765	2538.28	0.940992	40.7509	3661	3661	MS2	16/210	06Nov2013_Radici_MIX_3_SCX_2_10ul.RAW
High			vVDLIVHMSk	Unambiguous	2	2	P25858;Q9FX54	N-Term(iTRAQ4plex); K10(iTRAQ4plex)	CID	1	0	1	1	63741	Not Unique	Not Used	1.3931			0	1.699e-05	80.35	9.0412e-08	0	7.94775	100	2	714.929	1428.85	1.8467	39.8306	2603	2603	MS2	9/84	20Dec2013_MIX_1_SCX_6.RAW
	High		lLSGESGISLIDR	Unambiguous	3	1	P52410-2	N-Term(iTRAQ4plex)	CID	1	0	1	1	45322	Unique	Used		2.63236		0	3.872e-06	80.32	1.3888e-07	0	6.71273	100	2	752.429	1503.85	0.69518	40.9155	2837	2837	MS2	11/114	09Jan2014_MIX_2_SCX_1.RAW
		High	tQDGGTEVVEAk	Unambiguous	2	2	Q9ZP06;Q9LKA3	N-Term(iTRAQ4plex); K12(iTRAQ4plex)	CID	1	0	1	1	56204	Not Unique	Not Used			0.905943	0	7.367e-09	80.32	1.03115e-07	0	3.85507	24	2	761.405	1521.8	1.47478	17.5713	1340	1340	MS2	10/126	06Nov2013_Radici_MIX_3_SCX_2_10ul.RAW
		High	dSVSLTNGQSWQVPTGR	Unambiguous	1	1	Q9FKA4	N-Term(iTRAQ4plex)	CID	1	0	1	1	55094	Unique	Used			1.11275	0	2.397e-10	80.31	7.40231e-08	0	0	100	2	988.502	1976	1.02724	35.5578	2436	2436	MS2	14/176	06Nov2013_Radici_MIX_3_SCX_1_10ul.RAW
		High	lYINDQDTcIER	Unambiguous	1	1	Q8L7E3	N-Term(iTRAQ4plex); C9(Carbamidomethyl)	CID	1	0	1	1	54986	Unique	Used			1.21493	0	2.834e-08	80.3	5.17956e-08	0	3.89085	100	2	842.411	1683.82	1.60413	31.9631	2184	2184	MS2	8/116	06Nov2013_Radici_MIX_3_SCX_1_10ul.RAW
		High	tVPAAVPAIVFLSGGQSEEEATR	Unambiguous	2	2	Q9LF98;Q9SJQ9	N-Term(iTRAQ4plex)	CID	1	0	1	1	62784	Not Unique	Not Used			0.874306	0	1.334e-07	80.25	1.232e-07	0	0	100	3	825.108	2473.31	1.51862	50.214	3599	3599	MS2	16/232	06Nov2013_Radici_MIX_3_SCX_5_7ul.RAW
	High		vIPAGSSSSFGk	Unambiguous	1	1	P16181	N-Term(iTRAQ4plex); K12(iTRAQ4plex)	CID	1	0	1	1	46420	Unique	Used		2.34537		0	2.08e-06	80.22	1.46868e-07	0	5.67801	100	2	712.903	1424.8	-0.28766	26.0464	1693	1693	MS2	11/94	09Jan2014_MIX_2_SCX_1_ExclList.RAW
		High	yGQDATNVGDEGGFAPNIQENk	Unambiguous	1	1	P25696	N-Term(iTRAQ4plex); K22(iTRAQ4plex)	CID	1	0	1	1	73085	Unique	Used			0.998587	0	3.913e-12	80.19	5.50387e-08	0	3.34143	12	3	871.421	2612.25	0.939189	31.8938	2475	2475	MS2	26/238	11Nov2013_MIX_3_SCX_2_Excl_List.RAW
		High	aNSEATLGTYk	Unambiguous	1	1	Q9LF98	N-Term(iTRAQ4plex); K11(iTRAQ4plex)	CID	1	0	1	1	58438	Unique	Used			0.65857	0	8.076e-07	80.17	1.12509e-07	0	4.92174	14	2	721.891	1442.77	0.87347	22.1525	1717	1717	MS2	8/110	06Nov2013_Radici_MIX_3_SCX_3_7ul.RAW
High			vQEIVSEIFGk	Unambiguous	1	1	Q8GUM2	N-Term(iTRAQ4plex); K11(iTRAQ4plex)	CID	1	0	1	1	46823	Unique	Used	0.703546			0	4.104e-06	80.13	1.56737e-07	0	14.865	100	2	768.948	1536.89	0.796573	52.6156	3542	3542	MS2	10/106	08Jan2014_MIX_1_SCX_2_Excl_List.RAW
		High	eNVSSEALEAAR	Unambiguous	2	2	Q93VT9;Q93W22	N-Term(iTRAQ4plex)	CID	1	0	1	1	71277	Not Unique	Not Used			1.24944	0	8.219e-07	80.1	7.28042e-08	0	0	100	2	710.366	1419.73	3.77459	25.6893	1766	1766	MS2	10/124	11Nov2013_MIX_3_SCX_1_Excl_List.RAW
		High	gGQDPALDSEYAANLk	Unambiguous	1	1	O23044	N-Term(iTRAQ4plex); K16(iTRAQ4plex)	CID	1	0	1	1	56795	Unique	Used			0.977683	0	7.701e-07	80.1	9.72351e-08	0	0	8	2	968.998	1936.99	1.51969	30.6774	2719	2719	MS2	11/158	06Nov2013_Radici_MIX_3_SCX_2_10ul.RAW
		High	qEQNPASDYcEPSATWPcASGk	Unambiguous	1	1	P19171	N-Term(iTRAQ4plex); C10(Carbamidomethyl); C18(Carbamidomethyl); K22(iTRAQ4plex)	CID	1	0	1	1	56828	Unique	Used			1.02909	0	1.427e-10	80.1	1.56358e-08	0	1.9781	25	3	924.415	2771.23	0.714239	31.4279	2796	2796	MS2	21/246	06Nov2013_Radici_MIX_3_SCX_2_10ul.RAW
	High		vcQVIGAIVDVR	Unambiguous	3	1	P83483	N-Term(iTRAQ4plex); C2(Carbamidomethyl)	CID	1	0	1	1	48469	Unique	Used		3.28321		0	6.627e-05	80.03	1.40526e-07	0	2.90278	100	2	736.923	1472.84	0.714502	45.1158	3109	3109	MS2	11/106	09Jan2014_MIX_2_SCX_2.RAW
	High		lDTGNYSWGSEATTR	Unambiguous	1	1	Q93VG5	N-Term(iTRAQ4plex)	CID	1	0	1	1	46580	Unique	Used		2.13864		0	8.733e-08	79.96	3.53239e-08	0	5.86063	100	2	901.428	1801.85	0.521631	31.5448	2066	2066	MS2	12/156	09Jan2014_MIX_2_SCX_1_ExclList.RAW
		High	vINPDFLSQVASVck	Unambiguous	1	1	Q8RUD6	N-Term(iTRAQ4plex); C14(Carbamidomethyl); K15(iTRAQ4plex)	CID	1	0	1	1	57412	Unique	Used			0.568218	0	8.776e-08	79.95	1.36057e-07	0	2.59406	81	3	655.696	1965.07	1.36165	46.7147	4158	4158	MS2	15/150	06Nov2013_Radici_MIX_3_SCX_2_10ul.RAW
High			sASGNVVVYEGDR	Unambiguous	2	2	Q9XI01;Q9SRG3	N-Term(iTRAQ4plex)	CID	1	0	1	1	56116	Not Unique	Not Used	0.798842			0	6.08e-06	79.94	8.77033e-08	0	3.45893	36	2	748.878	1496.75	1.34441	21.4155	1405	1405	MS2	17/134	20Dec2013_MIX_1_SCX_1.RAW
	High		vATESNLSAk	Unambiguous	2	1	Q42290	N-Term(iTRAQ4plex); K10(iTRAQ4plex)	CID	1	0	1	1	44604	Unique	Used		2.20724		0	3.383e-05	79.94	1.66788e-07	0	6.88294	41	2	654.374	1307.74	-0.314424	18.2595	1162	1162	MS2	8/90	09Jan2014_MIX_2_SCX_1.RAW
		High	tYGFLTPEFWk	Unambiguous	4	3	Q8L8Y0;P49688;Q9SCM3	N-Term(iTRAQ4plex); K11(iTRAQ4plex)	CID	1	0	1	1	64410	Not Unique	Not Used			1.67491	0	1.042e-06	79.93	1.35669e-07	0	0	100	2	838.951	1676.9	1.71037	50.8209	3654	3654	MS2	8/94	06Nov2013_Radici_MIX_3_SCX_6_7ul.RAW
High			aIFGSGSPFDPVVYDGk	Unambiguous	1	1	Q9LYG3	N-Term(iTRAQ4plex); K17(iTRAQ4plex)	CID	1	0	1	1	56884	Unique	Used	1.49017			0	2.933e-08	79.9	1.21772e-07	0	0	100	2	1022.54	2044.06	0.835377	45.3084	3197	3197	MS2	21/148	20Dec2013_MIX_1_SCX_1.RAW
High			iLcTADINGQcPNVLR	Unambiguous	1	1	P50700	N-Term(iTRAQ4plex); C3(Carbamidomethyl); C11(Carbamidomethyl)	CID	1	0	1	1	56627	Unique	Used	0.958859			0	8.88e-10	79.87	1.10251e-07	0	6.38046	85	2	994.513	1988.02	0.143607	36.7417	2598	2598	MS2	13/140	20Dec2013_MIX_1_SCX_1.RAW
		High	vATESNLSAk	Unambiguous	2	1	Q42290	N-Term(iTRAQ4plex); K10(iTRAQ4plex)	CID	1	0	1	1	56250	Unique	Used			1.07021	0	9.41e-05	79.87	1.61771e-07	0	4.59773	17	2	654.375	1307.74	1.45912	18.5891	1447	1447	MS2	8/90	06Nov2013_Radici_MIX_3_SCX_2_10ul.RAW
High			mGDSSVEVTDENR	Unambiguous	1	1	Q93YR3	N-Term(iTRAQ4plex)	CID	1	0	1	1	44275	Unique	Used	0.696878			0	5.311e-08	79.85	1.50096e-08	0	23.8715	100	2	791.862	1582.72	1.73871	22.0493	1479	1479	MS2	11/114	08Jan2014_MIX_1_SCX_1_Excl_List.RAW
		High	vGAATETELEDR	Unambiguous	1	1	P21238	N-Term(iTRAQ4plex)	CID	1	0	1	1	72767	Unique	Used			0.98715	0	3.369e-07	79.82	6.93141e-08	0	3.57799	29	2	717.863	1434.72	0.0513343	23.0188	1732	1732	MS2	11/100	11Nov2013_MIX_3_SCX_2_Excl_List.RAW
		High	fDAEQAHGANSGIHIALR	Unambiguous	2	1	Q05431	N-Term(iTRAQ4plex)	CID	1	0	1	1	60376	Unique	Used			0.83023	0	7.158e-10	79.79	1.29618e-07	0	3.79453	16	3	684.357	2051.06	0.835626	30.985	2201	2201	MS2	11/180	06Nov2013_Radici_MIX_3_SCX_4_6ul.RAW
High			iTPSWVGFTDSER	Unambiguous	2	2	Q9LKR3;Q39043	N-Term(iTRAQ4plex)	CID	1	0	1	1	56723	Not Unique	Not Used	1.14166			0	9.505e-06	79.78	9.36246e-08	0	2.73832	25	2	819.917	1638.83	1.51791	39.944	2822	2822	MS2	10/116	20Dec2013_MIX_1_SCX_1.RAW
	High		iENVPEMPLVVSDSAEAVEk	Unambiguous	4	2	Q9SF40;P49691	N-Term(iTRAQ4plex); K20(iTRAQ4plex)	CID	1	0	1	1	46949	Not Unique	Not Used		1.0269		0	2.091e-09	79.78	1.37281e-07	0	3.59139	100	3	815.433	2444.28	-0.107227	44.561	2927	2927	MS2	20/220	09Jan2014_MIX_2_SCX_1_ExclList.RAW
	High		aAPVWYNMLk	Unambiguous	1	1	O65390	N-Term(iTRAQ4plex); K10(iTRAQ4plex)	CID	1	0	1	1	48399	Unique	Used		0.517234		0	8.879e-07	79.77	1.43397e-07	0	21.2148	100	2	740.915	1480.82	0.693281	42.7099	2945	2945	MS2	9/80	09Jan2014_MIX_2_SCX_2.RAW
	High		dAVVFTGGPNWSVPTGR	Unambiguous	1	1	O23044	N-Term(iTRAQ4plex)	CID	1	0	1	1	45292	Unique	Used		1.1114		0	7.318e-08	79.67	1.04658e-07	0	5.95	71	3	635.332	1903.98	0.995001	39.8944	2767	2767	MS2	11/170	09Jan2014_MIX_2_SCX_1.RAW
		High	sLDSHIEDQFASGR	Unambiguous	1	1	Q93VG5	N-Term(iTRAQ4plex)	CID	1	0	1	1	74658	Unique	Used			0.95499	0	9.846e-07	79.57	5.46519e-08	0	4.83716	85	2	853.418	1705.83	1.33924	29.4603	2148	2148	MS2	11/136	11Nov2013_MIX_3_SCX_3_Excl_List.RAW
	High		nYELPDGQVITIGAER	Unambiguous	3	2	Q96292;P53492	N-Term(iTRAQ4plex)	CID	1	0	1	1	46866	Not Unique	Not Used		1.84197		0	5.177e-10	79.46	9.51216e-08	0	3.41718	100	2	960.004	1919	0.597936	41.6172	2734	2734	MS2	13/174	09Jan2014_MIX_2_SCX_1_ExclList.RAW
	High		lAATcATAVESR	Unambiguous	2	1	Q9FPF0-2	N-Term(iTRAQ4plex); C5(Carbamidomethyl)	CID	1	0	1	1	46295	Unique	Used		0.806758		0	2.818e-07	79.45	1.08961e-07	0	4.24105	100	2	697.366	1393.72	0.835303	21.7793	1401	1401	MS2	10/102	09Jan2014_MIX_2_SCX_1_ExclList.RAW
		High	vSAVDLSLAPk	Unambiguous	2	1	Q9FWR4-2	N-Term(iTRAQ4plex); K11(iTRAQ4plex)	CID	1	0	1	1	56939	Unique	Used			0.981143	0	7.623e-07	79.45	1.12934e-07	0	6.47125	17	2	694.424	1387.84	1.28624	34.0069	3055	3055	MS2	9/90	06Nov2013_Radici_MIX_3_SCX_2_10ul.RAW
High			rPESGLGSGYGGR	Unambiguous	1	1	Q9FKA5	N-Term(iTRAQ4plex)	CID	1	0	1	1	47396	Unique	Used	0.730523			0	1.569e-07	79.44	8.93037e-08	0	11.8649	42	3	479.584	1436.74	-0.136534	16.4268	1063	1063	MS2	12/130	08Jan2014_MIX_1_SCX_3_Excl_List.RAW
High			qEEGVVIANLDADAHk	Unambiguous	2	1	O22263	N-Term(iTRAQ4plex); K16(iTRAQ4plex)	CID	1	0	1	1	46269	Unique	Used	0.786735			0	5.583e-10	79.32	1.33908e-07	0	11.3572	100	3	666.357	1997.06	1.63339	33.5144	2248	2248	MS2	14/172	08Jan2014_MIX_1_SCX_2_Excl_List.RAW
	High		gVEDLADAVk	Unambiguous	3	2	P29197;F4IVR2	N-Term(iTRAQ4plex); K10(iTRAQ4plex)	CID	1	0	1	1	46571	Not Unique	Not Used		1.0118		0	3.771e-05	79.24	1.40567e-07	0	8.55381	74	2	652.869	1304.73	0.445394	31.2277	2045	2045	MS2	9/80	09Jan2014_MIX_2_SCX_1_ExclList.RAW
High			vVDLIVHMSk	Unambiguous	2	2	P25858;Q9FX54	N-Term(iTRAQ4plex); K10(iTRAQ4plex)	CID	1	0	1	1	62546	Not Unique	Not Used	1.22131			0	1.052e-06	79.23	1.10444e-07	0	4.78203	92	2	714.929	1428.85	1.5904	40.1455	2604	2604	MS2	8/84	20Dec2013_MIX_1_SCX_5.RAW
		High	eNVSSEALEAAR	Unambiguous	2	2	Q93VT9;Q93W22	N-Term(iTRAQ4plex)	CID	1	0	1	1	56504	Not Unique	Not Used			1.34562	0	1.003e-06	79.23	8.11912e-08	0	2.84747	9	2	710.365	1419.72	2.31291	23.9659	2040	2040	MS2	10/124	06Nov2013_Radici_MIX_3_SCX_2_10ul.RAW
		High	fSVTTYSSTGVAITTTGTNk	Unambiguous	1	1	Q9SMX3	N-Term(iTRAQ4plex); K20(iTRAQ4plex)	CID	1	0	1	1	57009	Unique	Used			0.869101	0	1.566e-08	79.23	1.42682e-07	0	6.60938	55	3	775.413	2324.22	0.901013	35.791	3218	3218	MS2	14/186	06Nov2013_Radici_MIX_3_SCX_2_10ul.RAW
	High		iFGSDGSVITMLR	Unambiguous	2	2	O04314;O04313	N-Term(iTRAQ4plex)	CID	1	0	1	1	48504	Not Unique	Not Used		0.689912		0	7.602e-08	79.21	1.74527e-07	0	1.3109	100	2	770.42	1539.83	0.314905	46.3168	3190	3190	MS2	11/108	09Jan2014_MIX_2_SCX_2.RAW
		High	tYISGDQLSVDDVk	Unambiguous	1	1	Q9SCX3	N-Term(iTRAQ4plex); K14(iTRAQ4plex)	CID	1	0	1	1	56910	Unique	Used			1.41828	0	8.227e-06	79.21	1.38542e-07	0	3.75381	29	2	914.484	1827.96	1.16591	33.3406	2987	2987	MS2	12/140	06Nov2013_Radici_MIX_3_SCX_2_10ul.RAW
		High	vNQAIFLITTGAR	Unambiguous	1	1	P51427	N-Term(iTRAQ4plex)	CID	1	0	1	1	57329	Unique	Used			0.770987	0	4.837e-06	79.2	1.91761e-07	0	5.80837	23	2	774.456	1547.9	1.40736	44.1931	3965	3965	MS2	10/120	06Nov2013_Radici_MIX_3_SCX_2_10ul.RAW
	High		aEDFFSSGLNQAGITNNk	Unambiguous	3	1	Q9FIC6	N-Term(iTRAQ4plex); K18(iTRAQ4plex)	CID	1	0	1	1	46797	Unique	Used		0.477522		0	1.67e-09	79.19	1.28336e-07	0	4.29386	100	3	734.375	2201.11	1.72099	39.1785	2573	2573	MS2	12/178	09Jan2014_MIX_2_SCX_1_ExclList.RAW
		High	kETEEDVSSPADIIEk	Unambiguous	1	1	F4J9K9	N-Term(iTRAQ4plex); K1(iTRAQ4plex); K16(iTRAQ4plex)	CID	1	0	1	1	62192	Unique	Used			1.29868	0	1.816e-11	79.19	1.75935e-07	1	5.77725	100	3	741.397	2222.18	0.204185	30.283	2197	2197	MS2	13/176	06Nov2013_Radici_MIX_3_SCX_5_7ul.RAW
		High	vVDLIVHMSk	Unambiguous	2	2	P25858;Q9FX54	N-Term(iTRAQ4plex); K10(iTRAQ4plex)	CID	1	0	1	1	68585	Not Unique	Not Used			1.25019	0	8.138e-07	79.17	1.17428e-07	0	6.16865	43	2	714.928	1428.85	0.138049	40.8784	2969	2969	MS2	8/84	06Nov2013_Radici_MIX_3_SCX_9_10ul.RAW
		High	tDDTTVQNLk	Unambiguous	1	1	P92995	N-Term(iTRAQ4plex); K10(iTRAQ4plex)	CID	1	0	1	1	58400	Unique	Used			0.948834	0	2.605e-06	79.16	1.75335e-07	0	5.67815	31	2	711.888	1422.77	0.938548	21.2146	1628	1628	MS2	9/86	06Nov2013_Radici_MIX_3_SCX_3_7ul.RAW
		High	sAVADNDNGESQVSDVR	Unambiguous	1	1	F4JAU3	N-Term(iTRAQ4plex)	CID	1	0	1	1	72594	Unique	Used			0.951306	0	5.438e-08	79.16	3.5795e-08	0	0	100	2	953.947	1906.89	0.607409	18.5789	1328	1328	MS2	14/178	11Nov2013_MIX_3_SCX_2_Excl_List.RAW
		High	aVESEEVTTVSESLPAPVTESQAPVEVTTk	Unambiguous	1	1	Q9SXE9	N-Term(iTRAQ4plex); K30(iTRAQ4plex)	CID	1	0	1	1	55271	Unique	Used			0.56889	0	2.462e-09	79.16	1.42573e-07	0	1.27302	100	3	1134.93	3402.77	2.19968	41.3741	2849	2849	MS2	25/300	06Nov2013_Radici_MIX_3_SCX_1_10ul.RAW
High			dVSAEIAEEk	Unambiguous	1	1	F4J9K9	N-Term(iTRAQ4plex); K10(iTRAQ4plex)	CID	1	0	1	1	44410	Unique	Used	1.96185			0	1.756e-07	79.07	1.48656e-07	0	15.6668	100	2	689.869	1378.73	-0.304071	26.6141	1794	1794	MS2	16/88	08Jan2014_MIX_1_SCX_1_Excl_List.RAW
		High	iGFYSTTcPNAETIVR	Unambiguous	1	1	Q9FKA4	N-Term(iTRAQ4plex); C8(Carbamidomethyl)	CID	1	0	1	1	55187	Unique	Used			1.51514	0	1.294e-08	79.02	1.12156e-07	0	0	58	2	987.001	1973	1.63532	38.6041	2653	2653	MS2	9/148	06Nov2013_Radici_MIX_3_SCX_1_10ul.RAW
		High	nGTGGESIYGAk	Unambiguous	1	1	Q42406	N-Term(iTRAQ4plex); K12(iTRAQ4plex)	CID	1	0	1	1	56256	Unique	Used			0.773825	0	7.027e-08	78.97	1.12187e-07	0	4.06123	12	2	721.38	1441.75	0.707706	18.7304	1461	1461	MS2	9/118	06Nov2013_Radici_MIX_3_SCX_2_10ul.RAW
	High		nNPTADASAQQAFVTSVTNk	Unambiguous	1	1	Q1H583	N-Term(iTRAQ4plex); K20(iTRAQ4plex)	CID	1	0	1	1	45099	Unique	Used		1.80211		0	3.622e-09	78.95	1.43269e-07	0	4.53881	26	3	784.74	2352.21	1.46033	33.3663	2317	2317	MS2	18/218	09Jan2014_MIX_2_SCX_1.RAW
High			iEEELGSEAIYAGVNFR	Unambiguous	1	1	P25696	N-Term(iTRAQ4plex)	CID	1	0	1	1	45017	Unique	Used	0.896333			0	3.237e-09	78.94	1.30197e-07	0	0	100	2	1021.02	2041.04	1.19712	47.557	3210	3210	MS2	22/144	08Jan2014_MIX_1_SCX_1_Excl_List.RAW
		High	iVSTPGFLDNHIPR	Unambiguous	1	1	Q9S7T8	N-Term(iTRAQ4plex)	CID	1	0	1	1	70136	Unique	Used			1.20222	0	8.815e-07	78.94	2.01039e-07	0	12.1277	60	3	570.654	1709.95	0.860457	38.2205	2737	2737	MS2	9/124	09Nov2013_Radici_MIX_3_SCX_4_Excl_List.RAW
		High	lVPLLTEAGAIAGk	Unambiguous	2	1	Q9FNE2	N-Term(iTRAQ4plex); K14(iTRAQ4plex)	CID	1	0	1	1	59398	Unique	Used			0.972087	0	6.291e-08	78.88	6.79453e-08	0	0	100	2	821.015	1641.02	1.77382	49.372	3957	3957	MS2	11/106	06Nov2013_Radici_MIX_3_SCX_3_7ul.RAW
High			hNGNISFDDVTEIAR	Unambiguous	2	1	P50883	N-Term(iTRAQ4plex)	CID	1	0	1	1	59720	Unique	Used	0.843255			0	5.536e-08	78.85	9.3828e-08	0	12.6802	100	3	611.308	1831.91	1.58693	34.6344	2297	2297	MS2	11/150	20Dec2013_MIX_1_SCX_3.RAW
		High	mELIDAAFPLLk	Unambiguous	1	1	P93819	N-Term(iTRAQ4plex); M1(Oxidation); K12(iTRAQ4plex)	CID	1	0	1	1	70491	Unique	Used			1.00627	0	4.849e-07	78.85	1.83747e-07	0	2.47978	100	2	832.981	1664.96	0.908988	50.7191	3600	3600	MS2	10/94	09Nov2013_Radici_MIX_3_SCX_4_Excl_List.RAW
High			vScADILALATR	Unambiguous	2	2	Q96518;Q96522	N-Term(iTRAQ4plex); C3(Carbamidomethyl)	CID	1	0	1	1	58439	Not Unique	Not Used	0.539521			0	2.051e-06	78.84	1.91354e-07	0	3.98033	55	2	717.4	1433.79	1.27882	42.2698	3050	3050	MS2	8/106	20Dec2013_MIX_1_SCX_2.RAW
	High		kLSSALSAASSAcDHIR	Unambiguous	2	2	P93819;P57106	N-Term(iTRAQ4plex); K1(iTRAQ4plex); C13(Carbamidomethyl)	CID	1	0	1	1	55090	Not Unique	Not Used		1.043		0	9.927e-08	78.84	1.7568e-07	1	27.8284	100	3	688.037	2062.1	0.927644	30.9515	1985	1985	MS2	18/182	09Jan2014_MIX_2_SCX_5.RAW
		High	vLTTPTSDLGk	Unambiguous	1	1	P55034	N-Term(iTRAQ4plex); K11(iTRAQ4plex)	CID	1	0	1	1	56687	Unique	Used			1.00573	0	6.746e-05	78.81	1.72952e-07	0	4.16886	9	2	710.419	1419.83	0.947286	28.2781	2467	2467	MS2	8/90	06Nov2013_Radici_MIX_3_SCX_2_10ul.RAW
		High	tPILVATDVAAR	Unambiguous	3	3	Q8LA13;Q84W89;Q9M2F9	N-Term(iTRAQ4plex)	CID	1	0	1	1	71588	Not Unique	Not Used			0.954465	0	1.303e-05	78.78	1.17866e-07	0	26.383	100	2	685.91	1370.81	-0.369892	36.2321	2493	2493	MS2	8/102	11Nov2013_MIX_3_SCX_1_Excl_List.RAW
		High	iGEPGQTHEDLAASLPADEcR	Unambiguous	2	1	F4JXD5	N-Term(iTRAQ4plex); C20(Carbamidomethyl)	CID	1	0	1	1	56800	Unique	Used			0.830384	0	1.272e-08	78.78	6.09197e-08	0	9.49775	17	3	804.053	2410.15	1.25957	30.7881	2730	2730	MS2	12/222	06Nov2013_Radici_MIX_3_SCX_2_10ul.RAW
		High	cPDAYSYPQDDPTSTFTcTNTNYR	Unambiguous	1	1	P50700	N-Term(iTRAQ4plex); C1(Carbamidomethyl); C18(Carbamidomethyl)	CID	1	0	1	1	55072	Unique	Used			1.00526	0	6.239e-07	78.77	1.32425e-08	0	0.736851	54	2	1509.64	3018.27	1.64138	34.7895	2384	2384	MS2	21/250	06Nov2013_Radici_MIX_3_SCX_1_10ul.RAW
High			eANNFLWPFQLk	Unambiguous	3	2	P60040;P60039	N-Term(iTRAQ4plex); K12(iTRAQ4plex)	CID	1	0	1	1	58709	Not Unique	Not Used	0.965692			0	1.436e-05	78.7	2.09089e-07	0	9.78065	100	2	897.995	1794.98	3.00883	51.2889	3680	3680	MS2	8/106	20Dec2013_MIX_1_SCX_2.RAW
High			gPNTDSLADALAIAQHHDAVSGTSk	Unambiguous	2	1	F4K5E7	N-Term(iTRAQ4plex); K25(iTRAQ4plex)	CID	1	0	1	1	48039	Unique	Used	3.09051			0	3.125e-11	78.67	1.62318e-07	0	9.05988	100	4	691.859	2764.41	1.16108	38.0792	2563	2563	MS2	22/276	08Jan2014_MIX_1_SCX_3_Excl_List.RAW
	High		gGAIDDSVITk	Unambiguous	1	1	O65396	N-Term(iTRAQ4plex); K11(iTRAQ4plex)	CID	1	0	1	1	46377	Unique	Used		0.907632		0	2.016e-05	78.57	2.18223e-07	0	24.0276	100	2	682.387	1363.77	-0.0218934	24.5932	1593	1593	MS2	9/90	09Jan2014_MIX_2_SCX_1_ExclList.RAW
		High	gcEVIVSGk	Unambiguous	2	2	Q9SIP7;Q9M339	N-Term(iTRAQ4plex); C2(Carbamidomethyl); K9(iTRAQ4plex)	CID	1	0	1	1	72619	Not Unique	Not Used			0.939949	0	2.591e-05	78.56	2.23602e-07	0	20.7002	20	2	618.847	1236.69	0.206678	19.2437	1386	1386	MS2	8/72	11Nov2013_MIX_3_SCX_2_Excl_List.RAW
		High	vQEIVSEIFGk	Unambiguous	1	1	Q8GUM2	N-Term(iTRAQ4plex); K11(iTRAQ4plex)	CID	1	0	1	1	64448	Unique	Used			1.28206	0	2.594e-08	78.56	2.06884e-07	0	9.01377	100	2	768.948	1536.89	0.955427	52.3445	3761	3761	MS2	10/106	06Nov2013_Radici_MIX_3_SCX_6_7ul.RAW
		High	lLSDDVDQTk	Unambiguous	1	1	O04151	N-Term(iTRAQ4plex); K10(iTRAQ4plex)	CID	1	0	1	1	58621	Unique	Used			1.39497	0	4.867e-06	78.55	1.62677e-07	0	10.195	38	2	711.39	1421.77	0.510439	26.8622	2144	2144	MS2	8/88	06Nov2013_Radici_MIX_3_SCX_3_7ul.RAW
	High		vLNTGAPITVPVGR	Unambiguous	3	1	P83483	N-Term(iTRAQ4plex)	CID	1	0	1	1	45144	Unique	Used		3.3057		0	1.164e-08	78.54	1.46257e-07	0	4.34267	25	2	769.463	1537.92	0.6	34.8556	2422	2422	MS2	11/136	09Jan2014_MIX_2_SCX_1.RAW
		High	gASFAVEGATLLGAPVESmTLNQQVk	Unambiguous	1	1	Q1H583	N-Term(iTRAQ4plex); M19(Oxidation); K26(iTRAQ4plex)	CID	1	0	1	1	73539	Unique	Used			1.34634	0	1.582e-09	78.53	1.76053e-07	0	6.74	100	3	974.854	2922.55	-0.269498	45.9777	3534	3534	MS2	20/242	11Nov2013_MIX_3_SCX_2_Excl_List.RAW
		High	yFIGEIDSSSVPATR	Unambiguous	1	1	Q42342	N-Term(iTRAQ4plex)	CID	1	0	1	1	55202	Unique	Used			0.781412	0	1.556e-09	78.52	1.43417e-07	0	2.31158	40	2	893.462	1785.92	1.15287	39.1058	2688	2688	MS2	13/130	06Nov2013_Radici_MIX_3_SCX_1_10ul.RAW
		High	aLLEVVESGGk	Unambiguous	3	1	Q2V3Q0	N-Term(iTRAQ4plex); K11(iTRAQ4plex)	CID	1	0	1	1	59051	Unique	Used			0.640423	0	1.996e-07	78.48	2.28468e-07	0	10.8906	91	2	695.414	1389.82	1.00512	38.3045	3147	3147	MS2	8/88	06Nov2013_Radici_MIX_3_SCX_3_7ul.RAW
	High		tAGGLLLTETTk	Unambiguous	1	1	O65282	N-Term(iTRAQ4plex); K12(iTRAQ4plex)	CID	1	0	1	1	46568	Unique	Used		0.839426		0	2.991e-07	78.46	2.20969e-07	0	9.25498	100	2	746.946	1492.88	1.61298	31.1399	2038	2038	MS2	11/108	09Jan2014_MIX_2_SCX_1_ExclList.RAW
High			gGIGVIQIDEAALR	Unambiguous	2	2	O50008;Q9SRV5	N-Term(iTRAQ4plex)	CID	1	0	1	1	56737	Not Unique	Not Used	1.37465			0	4.95e-05	78.45	1.76468e-07	0	3.1013	15	2	778.451	1555.89	1.01952	40.339	2854	2854	MS2	11/120	20Dec2013_MIX_1_SCX_1.RAW
	High		iSESENLLESIR	Unambiguous	1	1	F4ISU2	N-Term(iTRAQ4plex)	CID	1	0	1	1	46816	Unique	Used		2.56617		0	1.535e-06	78.45	1.66466e-07	0	12.7412	70	2	767.416	1533.82	0.570124	39.8559	2617	2617	MS2	10/116	09Jan2014_MIX_2_SCX_1_ExclList.RAW
		High	tVNEAVAAAPENSNTR	Unambiguous	1	1	Q1JPL7	N-Term(iTRAQ4plex)	CID	1	0	1	1	54658	Unique	Used			0.707046	0	1.339e-07	78.44	9.95371e-08	0	0	66	2	894.455	1787.9	0.719669	21.184	1418	1418	MS2	21/174	06Nov2013_Radici_MIX_3_SCX_1_10ul.RAW
High			aGALGDSVTITR	Unambiguous	1	1	Q9M9W1	N-Term(iTRAQ4plex)	CID	1	0	1	1	56292	Unique	Used	0.59759			0	1.25e-07	78.38	1.74253e-07	0	5.35662	31	2	652.869	1304.73	1.64361	26.5727	1816	1816	MS2	10/98	20Dec2013_MIX_1_SCX_1.RAW
		High	sVSTAASSLVQNLR	Unambiguous	1	1	Q9SD78	N-Term(iTRAQ4plex)	CID	1	0	1	1	73269	Unique	Used			0.955336	0	3.009e-08	78.37	1.95759e-07	0	4.4071	63	2	788.943	1576.88	0.810131	37.4751	2904	2904	MS2	12/124	11Nov2013_MIX_3_SCX_2_Excl_List.RAW
	High		fSDSSVQSDMk	Unambiguous	1	1	P22953	N-Term(iTRAQ4plex); K11(iTRAQ4plex)	CID	1	0	1	1	44800	Unique	Used		0.348747		0	5.128e-06	78.33	8.07909e-08	0	3.69812	100	2	759.871	1518.74	0.423992	24.1404	1619	1619	MS2	9/102	09Jan2014_MIX_2_SCX_1.RAW
High			dAVVLTGGQR	Unambiguous	1	1	Q96511	N-Term(iTRAQ4plex)	CID	1	0	1	1	56076	Unique	Used	0.877247			0	1.747e-06	78.32	1.50176e-07	0	5.32796	20	2	580.332	1159.66	0.837514	20.2701	1312	1312	MS2	9/84	20Dec2013_MIX_1_SCX_1.RAW
		High	vATGPNLDcENQRPYA	Unambiguous	1	1	Q9FZ25	N-Term(iTRAQ4plex); C9(Carbamidomethyl)	CID	1	0	1	1	54856	Unique	Used			0.967633	0	1.629e-06	78.32	5.88925e-08	0	0	100	2	974.969	1948.93	0.594097	27.6596	1880	1880	MS2	12/148	06Nov2013_Radici_MIX_3_SCX_1_10ul.RAW
		High	eILHIQGGQcGNQIGSk	Unambiguous	2	2	P29515;P29513	N-Term(iTRAQ4plex); C10(Carbamidomethyl); K17(iTRAQ4plex)	CID	1	0	1	1	74575	Not Unique	Not Used			1.17645	0	6.366e-13	78.31	2.27259e-07	0	6.2218	54	3	709.713	2127.13	1.53068	26.9334	1954	1954	MS2	20/180	11Nov2013_MIX_3_SCX_3_Excl_List.RAW
	High		gSALSALQGTNDEIGR	Unambiguous	1	1	Q9ZT91	N-Term(iTRAQ4plex)	CID	1	0	1	1	45056	Unique	Used		1.12931		0	2.77e-06	78.29	1.48252e-07	0	4.46796	67	2	866.952	1732.9	0.71402	31.9659	2216	2216	MS2	10/158	09Jan2014_MIX_2_SCX_1.RAW
High			fVWQSFDSPTDTLLVGQSLk	Unambiguous	2	2	Q9ZVA4;Q9ZVA5	N-Term(iTRAQ4plex); K20(iTRAQ4plex)	CID	1	0	1	1	57097	Not Unique	Not Used	1.28001			0	4.923e-09	78.27	2.39787e-07	0	4.55903	100	3	852.792	2556.36	0.844873	52.8599	3702	3702	MS2	24/210	20Dec2013_MIX_1_SCX_1.RAW
High			tVScADILTLAAR	Unambiguous	1	1	Q96511	N-Term(iTRAQ4plex); C4(Carbamidomethyl)	CID	1	0	1	1	56708	Unique	Used	0.782084			0	7.327e-05	78.26	2.00781e-07	0	2.7789	18	2	767.923	1534.84	0.829206	39.4627	2787	2787	MS2	10/112	20Dec2013_MIX_1_SCX_1.RAW
	High		kVLQFAGIDDVFTSSR	Unambiguous	4	3	P49688;Q9SCM3;Q8L8Y0	N-Term(iTRAQ4plex); K1(iTRAQ4plex)	CID	1	0	1	1	51296	Not Unique	Not Used		2.07209		0	2.278e-09	78.25	2.23687e-07	1	4.75077	100	3	691.052	2071.14	-0.1541	43.6637	2920	2920	MS2	13/162	09Jan2014_MIX_2_SCX_3.RAW
		High	vkPTTAVVTSLGGFDTcYSGQVk	Unambiguous	1	1	F4K5B9	N-Term(iTRAQ4plex); K2(iTRAQ4plex); C17(Carbamidomethyl); K23(iTRAQ4plex)	CID	1	0	1	1	60685	Unique	Used			0.900561	0	3.571e-13	78.23	2.02173e-07	0	5.55916	50	4	712.638	2847.53	0.165481	40.358	2922	2922	MS2	15/248	06Nov2013_Radici_MIX_3_SCX_4_6ul.RAW
	High		tLVAQGFWPYGk	Unambiguous	1	1	Q1H583	N-Term(iTRAQ4plex); K12(iTRAQ4plex)	CID	1	0	1	1	45356	Unique	Used		1.61323		0	5.003e-08	78.22	2.02639e-07	0	5.48592	100	2	827.965	1654.92	1.78598	42.0955	2916	2916	MS2	11/102	09Jan2014_MIX_2_SCX_1.RAW
		High	yTQGFSGADITEIcQR	Unambiguous	1	1	P54609	N-Term(iTRAQ4plex); C14(Carbamidomethyl)	CID	1	0	1	1	55138	Unique	Used			1.15637	0	1.852e-12	78.22	6.85506e-08	0	0	100	2	995.477	1989.95	0.249399	37.0337	2538	2538	MS2	22/166	06Nov2013_Radici_MIX_3_SCX_1_10ul.RAW
High			sIYGLTTDEAVVAEEEAk	Unambiguous	1	1	P46422	N-Term(iTRAQ4plex); K18(iTRAQ4plex)	CID	1	0	1	1	56726	Unique	Used	1.45933			0	1.795e-09	78.21	1.92535e-07	0	4.71619	15	3	738.387	2213.15	1.6769	40.0297	2829	2829	MS2	13/166	20Dec2013_MIX_1_SCX_1.RAW
		High	vVLGVLAcPNLPLASIAGNNk	Unambiguous	1	1	Q42546	N-Term(iTRAQ4plex); C8(Carbamidomethyl); K21(iTRAQ4plex)	CID	1	0	1	1	57571	Unique	Used			0.940012	0	2.167e-07	78.21	1.17031e-07	0	3.09135	100	3	803.47	2408.4	0.849892	52.1299	4531	4531	MS2	19/182	06Nov2013_Radici_MIX_3_SCX_2_10ul.RAW
		High	tALEAQcPSTVScSDIVTLATR	Unambiguous	1	1	Q9SS67	N-Term(iTRAQ4plex); C7(Carbamidomethyl); C13(Carbamidomethyl)	CID	1	0	1	1	55246	Unique	Used			0.399081	0	2.839e-09	78.19	1.16813e-07	0	4.0524	78	3	842.09	2524.26	2.08304	40.5718	2790	2790	MS2	24/240	06Nov2013_Radici_MIX_3_SCX_1_10ul.RAW
		High	eLESIcNPIIAk	Unambiguous	2	2	O65719;P22953	N-Term(iTRAQ4plex); C6(Carbamidomethyl); K12(iTRAQ4plex)	CID	1	0	1	1	57031	Not Unique	Not Used			1.1216	0	1.3e-07	78.15	1.84496e-07	0	6.96109	29	2	837.972	1674.94	1.14471	36.4001	3269	3269	MS2	10/104	06Nov2013_Radici_MIX_3_SCX_2_10ul.RAW
High			aPLGQNTVLLR	Unambiguous	2	1	Q940B0	N-Term(iTRAQ4plex)	CID	1	0	1	1	56464	Unique	Used	0.96198			0	4.776e-05	78.12	1.59566e-07	0	10.4441	17	2	663.405	1325.8	0.89608	31.5103	2217	2217	MS2	9/92	20Dec2013_MIX_1_SCX_1.RAW
		High	aTPEVATATPLGLGLGGLDR	Unambiguous	1	1	Q8L745	N-Term(iTRAQ4plex)	CID	1	0	1	1	71879	Unique	Used			0.297797	0	1.749e-05	78.1	2.16834e-07	0	19.6031	100	3	685.052	2053.14	0.798799	46.1265	3172	3172	MS2	13/186	11Nov2013_MIX_3_SCX_1_Excl_List.RAW
	High		gESSVTGPVVR	Unambiguous	1	1	Q9XI01	N-Term(iTRAQ4plex)	CID	1	0	1	1	44611	Unique	Used		1.64906		0	1.6e-05	78.09	1.38162e-07	0	3.16647	12	2	616.342	1231.68	0.97715	18.4571	1178	1178	MS2	10/88	09Jan2014_MIX_2_SCX_1.RAW
High			vATEESSAEVTDR	Unambiguous	1	1	P42763	N-Term(iTRAQ4plex)	CID	1	0	1	1	56035	Unique	Used	1.15685			0	1.792e-05	78.05	9.79219e-08	0	2.10927	35	2	769.377	1537.75	0.389837	19.0547	1216	1216	MS2	10/114	20Dec2013_MIX_1_SCX_1.RAW
High			dSEASSLTEk	Unambiguous	1	1	F4ISU2	N-Term(iTRAQ4plex); K10(iTRAQ4plex)	CID	1	0	1	1	44201	Unique	Used	1.38942			0	1.24e-07	78.03	1.60546e-07	0	4.95451	100	2	677.851	1354.7	0.788855	19.5323	1306	1306	MS2	9/88	08Jan2014_MIX_1_SCX_1_Excl_List.RAW
		High	iPIIADADTGGGNALNVQR	Unambiguous	1	1	Q501F7	N-Term(iTRAQ4plex)	CID	1	0	1	1	71725	Unique	Used			0.50803	0	4.627e-11	78.03	2.36884e-07	0	6.35805	96	3	680.372	2039.1	1.3021	40.8992	2812	2812	MS2	25/162	11Nov2013_MIX_3_SCX_1_Excl_List.RAW
		High	eGFEGEISSk	Unambiguous	2	1	O23708	N-Term(iTRAQ4plex); K10(iTRAQ4plex)	CID	1	0	1	1	58572	Unique	Used			0.779776	0	8.38e-06	78.01	1.12269e-07	0	14.81	39	2	685.856	1370.71	0.922616	25.5329	2029	2029	MS2	8/88	06Nov2013_Radici_MIX_3_SCX_3_7ul.RAW
High			vTGGEVGAASSLAPk	Unambiguous	3	2	P50883;Q9FF52	N-Term(iTRAQ4plex); K15(iTRAQ4plex)	CID	1	0	1	1	56320	Not Unique	Not Used	0.566519			0	3.574e-08	78	2.203e-07	0	5.22652	43	2	816.465	1631.92	1.48046	27.408	1881	1881	MS2	12/130	20Dec2013_MIX_1_SCX_1.RAW
High			gMIGMVSIGDVVR	Unambiguous	1	1	Q9LEV3	N-Term(iTRAQ4plex)	CID	1	0	1	1	56851	Unique	Used	1.65979			0	2.047e-06	77.98	1.91861e-07	0	7.04942	100	2	739.404	1477.8	1.2806	44.1994	3120	3120	MS2	19/102	20Dec2013_MIX_1_SCX_1.RAW
		High	vGVLTGNAGEIR	Unambiguous	1	1	Q96522	N-Term(iTRAQ4plex)	CID	1	0	1	1	56724	Unique	Used			0.576407	0	2.401e-06	77.98	2.03007e-07	0	2.5853	11	2	665.385	1329.76	0.768595	29.1104	2553	2553	MS2	11/108	06Nov2013_Radici_MIX_3_SCX_2_10ul.RAW
		High	lSDAILLGAIGGYk	Unambiguous	2	1	B9DHH9	N-Term(iTRAQ4plex); K14(iTRAQ4plex)	CID	1	0	1	1	70478	Unique	Used			0.930313	0	2.251e-10	77.95	1.86778e-07	0	0	100	2	840.005	1679	2.8231	50.2511	3568	3568	MS2	17/106	09Nov2013_Radici_MIX_3_SCX_4_Excl_List.RAW
High			lIQSGVDDGAk	Unambiguous	3	1	A8MQR6	N-Term(iTRAQ4plex); K11(iTRAQ4plex)	CID	1	0	1	1	44354	Unique	Used	0.820212			0	2.073e-06	77.92	2.23589e-07	0	6.30923	100	2	695.892	1390.78	-0.310481	24.7097	1663	1663	MS2	9/104	08Jan2014_MIX_1_SCX_1_Excl_List.RAW
	High		aSGGFGSFVVNPR	Unambiguous	1	1	Q9SU40	N-Term(iTRAQ4plex)	CID	1	0	1	1	46649	Unique	Used		2.34731		0	1.571e-06	77.92	1.95337e-07	0	20.594	100	2	719.882	1438.76	0.957436	33.9655	2227	2227	MS2	11/110	09Jan2014_MIX_2_SCX_1_ExclList.RAW
High			fAQYTGANAIAGR	Unambiguous	2	1	B9DG17	N-Term(iTRAQ4plex)	CID	1	0	1	1	44537	Unique	Used	0.586096			0	2.524e-06	77.89	1.7881e-07	0	6.37347	88	2	742.393	1483.78	1.28063	31.0161	2090	2090	MS2	12/116	08Jan2014_MIX_1_SCX_1_Excl_List.RAW
		High	aVSVEENPHAIPTR	Unambiguous	2	1	Q0WP12-2	N-Term(iTRAQ4plex)	CID	1	0	1	1	74421	Unique	Used			0.722491	0	6.769e-08	77.89	2.26764e-07	0	11.69	15	3	555.301	1663.89	0.475419	22.3736	1595	1595	MS2	10/138	11Nov2013_MIX_3_SCX_3_Excl_List.RAW
		High	tVPAAVPAIVFLSGGQSEEEATR	Unambiguous	2	2	Q9LF98;Q9SJQ9	N-Term(iTRAQ4plex)	CID	1	0	1	1	76719	Not Unique	Not Used			1.03885	0	1.739e-08	77.88	2.10994e-07	0	5.51221	100	3	825.108	2473.31	1.37056	49.6269	3473	3473	MS2	32/232	11Nov2013_MIX_3_SCX_5_Excl_List.RAW
	High		lkNDISALYSSGASk	Unambiguous	1	1	Q1H583	N-Term(iTRAQ4plex); K2(iTRAQ4plex); K15(iTRAQ4plex)	CID	1	0	1	1	51019	Unique	Used		1.7103		0	1.805e-06	77.87	2.10664e-07	1	19.0659	100	4	497.287	1986.13	1.15737	34.1181	2274	2274	MS2	11/158	09Jan2014_MIX_2_SCX_3.RAW
High			cPGIVScADIITLATR	Unambiguous	1	1	Q9SUT2	N-Term(iTRAQ4plex); C1(Carbamidomethyl); C7(Carbamidomethyl)	CID	1	0	1	1	44983	Unique	Used	0.694203			0	5.875e-09	77.84	2.13768e-07	0	3.3717	100	2	945.999	1890.99	0.937311	46.3676	3131	3131	MS2	12/138	08Jan2014_MIX_1_SCX_1_Excl_List.RAW
	High		gNSIVTVEALEPVGR	Unambiguous	2	1	Q9CAX7	N-Term(iTRAQ4plex)	CID	1	0	1	1	45209	Unique	Used		1.39064		0	6.398e-08	77.83	2.22502e-07	0	8.95711	100	2	842.973	1684.94	1.8907	37.0557	2573	2573	MS2	20/154	09Jan2014_MIX_2_SCX_1.RAW
High			gLVDSDTLPLNVSR	Unambiguous	2	1	F4JQ55	N-Term(iTRAQ4plex)	CID	1	0	1	1	56639	Unique	Used	1.45735			0	9.811e-07	77.82	2.26319e-07	0	14.9157	45	2	815.451	1629.89	0.5903	37.1545	2626	2626	MS2	20/128	20Dec2013_MIX_1_SCX_1.RAW
High			sQIDEIVLVGGSTR	Unambiguous	2	2	Q9LKR3;Q39043	N-Term(iTRAQ4plex)	CID	1	0	1	1	56621	Not Unique	Not Used	1.31638			0	1.424e-06	77.8	2.27363e-07	0	2.66414	28	2	809.451	1617.89	1.19828	36.5393	2584	2584	MS2	19/152	20Dec2013_MIX_1_SCX_1.RAW
	High		iPSAVGYQPTLASDLGALQER	Unambiguous	3	1	P83483	N-Term(iTRAQ4plex)	CID	1	0	1	1	45456	Unique	Used		1.89379		0	4.424e-10	77.79	2.28719e-07	0	2.38199	90	3	777.421	2330.25	0.975263	45.5732	3150	3150	MS2	25/220	09Jan2014_MIX_2_SCX_1.RAW
	High		vASPAQAQEVHDELR	Unambiguous	1	1	P48491	N-Term(iTRAQ4plex)	CID	1	0	1	1	47827	Unique	Used		1.25346		0	2.447e-08	77.78	1.91733e-07	0	12.8434	43	3	598.647	1793.93	0.742592	24.0205	1611	1611	MS2	15/150	09Jan2014_MIX_2_SCX_2.RAW
High			vVDLIVHMSkA	Unambiguous	2	2	P25858;Q9FX54	N-Term(iTRAQ4plex); K10(iTRAQ4plex)	CID	1	0	1	1	63805	Not Unique	Not Used	1.73877			0	9.027e-07	77.77	1.51234e-07	1	5.77609	100	2	750.445	1499.88	-2.31717	42.0874	2757	2757	MS2	9/92	20Dec2013_MIX_1_SCX_6.RAW
		High	eGNAPAQEAASk	Unambiguous	1	1	Q9SMT7	N-Term(iTRAQ4plex); K12(iTRAQ4plex)	CID	1	0	1	1	56038	Unique	Used			1.2777	0	5.732e-08	77.76	1.54932e-07	0	7.71152	50	2	730.884	1460.76	0.969306	13.8412	952	952	MS2	10/126	06Nov2013_Radici_MIX_3_SCX_2_10ul.RAW
High			nIIHFYNLANQAVER	Unambiguous	1	1	O23654	N-Term(iTRAQ4plex)	CID	1	0	1	1	59863	Unique	Used	1.03702			0	1.011e-06	77.72	2.02008e-07	0	4.80162	55	3	649.351	1946.04	1.20152	39.5312	2631	2631	MS2	19/140	20Dec2013_MIX_1_SCX_3.RAW
	High		sDLDIVSNAScTTNcLAPLAk	Unambiguous	2	2	Q9FX54;P25858	N-Term(iTRAQ4plex); C11(Carbamidomethyl); C15(Carbamidomethyl); K21(iTRAQ4plex)	CID	1	0	1	1	45304	Not Unique	Not Used		1.23771		0	1.716e-12	77.7	1.7407e-07	0	3.4329	53	3	846.765	2538.28	0.868854	40.2889	2795	2795	MS2	14/210	09Jan2014_MIX_2_SCX_1.RAW
		High	tkPSVNFTDEEIQELTVR	Unambiguous	1	1	Q9SN86	N-Term(iTRAQ4plex); K2(iTRAQ4plex)	CID	1	0	1	1	70179	Unique	Used			0.848237	0	1.971e-11	77.7	2.13979e-07	0	4.42955	72	3	798.764	2394.28	0.91335	39.6879	2838	2838	MS2	19/198	09Nov2013_Radici_MIX_3_SCX_4_Excl_List.RAW
High			tVGINYFIcSTPGHcR	Unambiguous	1	1	O80517	N-Term(iTRAQ4plex); C9(Carbamidomethyl); C15(Carbamidomethyl)	CID	1	0	1	1	58240	Unique	Used	1.23946			0	2.49e-08	77.69	9.87252e-08	0	0	100	2	1013.49	2025.98	1.17502	35.9573	2585	2585	MS2	9/162	20Dec2013_MIX_1_SCX_2.RAW
		High	sAVADNDNGESQVSDVR	Unambiguous	1	1	F4JAU3	N-Term(iTRAQ4plex)	CID	1	0	1	1	72593	Unique	Used			0.937368	0	1.813e-10	77.69	4.59583e-08	0	24.4428	37	3	636.299	1906.88	-1.54417	18.5484	1326	1326	MS2	13/178	11Nov2013_MIX_3_SCX_2_Excl_List.RAW
		High	aVNALEQHIk	Unambiguous	2	2	Q9SRT9;Q9LFW1	N-Term(iTRAQ4plex); K10(iTRAQ4plex)	CID	1	0	1	1	62105	Not Unique	Not Used			0.996441	0	1.818e-06	77.64	1.81657e-07	0	6.50387	100	2	705.92	1410.83	0.936716	27.5036	1994	1994	MS2	8/86	06Nov2013_Radici_MIX_3_SCX_5_7ul.RAW
		High	lVPAGEETELLVGLk	Unambiguous	2	1	P45434	N-Term(iTRAQ4plex); K15(iTRAQ4plex)	CID	1	0	1	1	57424	Unique	Used			0.976079	0	4.143e-06	77.61	1.43039e-07	0	12.2758	100	2	928.554	1856.1	1.41827	47.111	4186	4186	MS2	11/118	06Nov2013_Radici_MIX_3_SCX_2_10ul.RAW
		High	tVPAAVPAIVFLSGGQSEEEATR	Unambiguous	2	2	Q9LF98;Q9SJQ9	N-Term(iTRAQ4plex)	CID	1	0	1	1	55509	Not Unique	Not Used			1.76887	0	1.053e-07	77.61	2.24528e-07	0	0	100	3	825.108	2473.31	1.37056	49.533	3416	3416	MS2	22/232	06Nov2013_Radici_MIX_3_SCX_1_10ul.RAW
		High	kLEATSGDSGANVk	Unambiguous	1	1	O82629	N-Term(iTRAQ4plex); K1(iTRAQ4plex); K14(iTRAQ4plex)	CID	1	0	1	1	63382	Unique	Used			1.76183	0	1.12e-12	77.57	2.66852e-07	1	3.15954	32	3	603.675	1809.01	0.802205	17.7357	1243	1243	MS2	12/142	06Nov2013_Radici_MIX_3_SCX_6_7ul.RAW
		High	fSITTFSPAGVAITSTGTk	Unambiguous	1	1	Q9SRH5	N-Term(iTRAQ4plex); K19(iTRAQ4plex)	CID	1	0	1	1	57359	Unique	Used			0.628481	0	1.933e-09	77.56	2.27128e-07	0	2.51443	12	3	725.404	2174.2	1.38477	45.0261	4035	4035	MS2	14/176	06Nov2013_Radici_MIX_3_SCX_2_10ul.RAW
	High		tVDVEELSVEER	Unambiguous	2	1	F4KBI7	N-Term(iTRAQ4plex)	CID	1	0	1	1	46587	Unique	Used		0.876185		0	1.8e-06	77.55	1.11628e-07	0	6.39114	81	2	774.898	1548.79	0.38557	31.7973	2083	2083	MS2	8/108	09Jan2014_MIX_2_SCX_1_ExclList.RAW
		High	iFGSDGSVITMLR	Unambiguous	2	2	O04314;O04313	N-Term(iTRAQ4plex)	CID	1	0	1	1	59334	Not Unique	Not Used			1.85797	0	5.505e-08	77.55	2.44351e-07	0	0	100	2	770.419	1539.83	-0.557121	47.1886	3807	3807	MS2	8/108	06Nov2013_Radici_MIX_3_SCX_3_7ul.RAW
	High		eNAITVGTQHALDPLTTVk	Unambiguous	1	1	Q9SMX3	N-Term(iTRAQ4plex); K19(iTRAQ4plex)	CID	1	0	1	1	48259	Unique	Used		0.715668		0	9.818e-09	77.53	2.1634e-07	0	2.63454	43	3	766.098	2296.28	1.49864	37.9565	2619	2619	MS2	25/210	09Jan2014_MIX_2_SCX_2.RAW
	High		aANWNDDFVAk	Unambiguous	1	1	Q1H583	N-Term(iTRAQ4plex); K11(iTRAQ4plex)	CID	1	0	1	1	45012	Unique	Used		1.09758		0	2.486e-07	77.43	1.63549e-07	0	4.49067	24	2	769.897	1538.79	1.19642	30.5685	2114	2114	MS2	9/98	09Jan2014_MIX_2_SCX_1.RAW
		High	tVDVEELSVEER	Unambiguous	2	1	F4KBI7	N-Term(iTRAQ4plex)	CID	1	0	1	1	73081	Unique	Used			0.810962	0	4.378e-07	77.42	1.1502e-07	0	8.88088	36	2	774.898	1548.79	0.464386	31.7644	2465	2465	MS2	8/108	11Nov2013_MIX_3_SCX_2_Excl_List.RAW
High			gLVHFQWNVGQVk	Unambiguous	1	1	P92995	N-Term(iTRAQ4plex); K13(iTRAQ4plex)	CID	1	0	1	1	59842	Unique	Used	2.08841			0	9.473e-09	77.41	2.19677e-07	0	5.25838	61	3	600.677	1800.02	0.585898	38.8165	2582	2582	MS2	11/112	20Dec2013_MIX_1_SCX_3.RAW
		High	aQLEAAcPSTVScADIVTLATR	Unambiguous	1	1	Q43729	N-Term(iTRAQ4plex); C7(Carbamidomethyl); C13(Carbamidomethyl)	CID	1	0	1	1	55305	Unique	Used			1.14493	0	6.332e-08	77.41	2.11508e-07	0	0	100	2	1239.63	2478.25	1.74836	42.4614	2928	2928	MS2	21/242	06Nov2013_Radici_MIX_3_SCX_1_10ul.RAW
		High	nILITGAAGFIASHVANR	Unambiguous	1	1	Q9SYM5	N-Term(iTRAQ4plex)	CID	1	0	1	1	62777	Unique	Used			0.898504	0	3.936e-09	77.38	2.11146e-07	0	20.2174	100	3	657.042	1969.11	0.142389	49.9663	3582	3582	MS2	24/186	06Nov2013_Radici_MIX_3_SCX_5_7ul.RAW
	High		gVTTIIGGGDSVAAVEk	Unambiguous	3	2	F4I3L1;Q9SAJ4	N-Term(iTRAQ4plex); K17(iTRAQ4plex)	CID	1	0	1	1	45143	Not Unique	Not Used		1.16084		0	6.982e-09	77.34	2.5e-07	0	6.17817	33	3	621.354	1862.05	0.524528	34.8143	2419	2419	MS2	12/154	09Jan2014_MIX_2_SCX_1.RAW
	High		aPHDLYESYYNSNk	Unambiguous	2	1	F4JQ55	N-Term(iTRAQ4plex); K14(iTRAQ4plex)	CID	1	0	1	1	50819	Unique	Used		1.41514		0	2.735e-10	77.32	1.12139e-07	0	5.44417	97	3	663.658	1988.96	-0.140681	27.3471	1807	1807	MS2	9/126	09Jan2014_MIX_2_SCX_3.RAW
High			dATIITGSLNVIDGSTTFR	Unambiguous	1	1	Q1JPL7	N-Term(iTRAQ4plex)	CID	1	0	1	1	45098	Unique	Used	0.715692			0	1.17e-11	77.28	2.54413e-07	0	0	100	2	1063.07	2125.13	2.28152	50.3926	3399	3399	MS2	16/194	08Jan2014_MIX_1_SCX_1_Excl_List.RAW
		High	dSPTSQPVPIVALATR	Unambiguous	1	1	Q9FXA2	N-Term(iTRAQ4plex)	CID	1	0	1	1	55211	Unique	Used			1.01605	0	8.451e-08	77.27	2.86874e-07	0	13.3021	69	2	898.507	1796.01	1.26982	39.4187	2709	2709	MS2	26/168	06Nov2013_Radici_MIX_3_SCX_1_10ul.RAW
		High	fAVASVAAVSADAGGGAPAAAk	Unambiguous	1	1	Q42112	N-Term(iTRAQ4plex); K22(iTRAQ4plex)	CID	1	0	1	1	57029	Unique	Used			0.878406	0	4.024e-10	77.26	2.62165e-07	0	4.05095	7	3	716.396	2147.17	1.42584	36.3618	3265	3265	MS2	27/182	06Nov2013_Radici_MIX_3_SCX_2_10ul.RAW
High			yYSMDDLLSVSNPVR	Unambiguous	1	1	Q9ZWA8	N-Term(iTRAQ4plex)	CID	1	0	1	1	45013	Unique	Used	3.49079			0	8.257e-09	77.24	1.19887e-07	0	1.91323	100	2	951.974	1902.94	0.99169	47.4183	3201	3201	MS2	10/134	08Jan2014_MIX_1_SCX_1_Excl_List.RAW
High			aNAVATNTWGAVNLR	Unambiguous	2	1	A8MR02	N-Term(iTRAQ4plex)	CID	1	0	1	1	44693	Unique	Used	1.06716			0	1.022e-09	77.22	2.11483e-07	0	5.165	100	2	851.461	1701.92	0.201369	36.34	2454	2454	MS2	20/142	08Jan2014_MIX_1_SCX_1_Excl_List.RAW
High			vNQAIFLITTGAR	Unambiguous	1	1	P51427	N-Term(iTRAQ4plex)	CID	1	0	1	1	58473	Unique	Used	0.330867			0	1.074e-06	77.21	2.78508e-07	0	12.2322	30	2	774.457	1547.91	2.19597	43.4035	3129	3129	MS2	10/120	20Dec2013_MIX_1_SCX_2.RAW
	High		sAIVQVDAAPFk	Unambiguous	1	1	Q93VG5	N-Term(iTRAQ4plex); K12(iTRAQ4plex)	CID	1	0	1	1	46656	Unique	Used		2.0958		0	1.164e-06	77.18	2.79481e-07	0	11.8815	92	2	767.448	1533.89	0.258143	34.2208	2244	2244	MS2	19/114	09Jan2014_MIX_2_SCX_1_ExclList.RAW
		High	tVPAAVPAIVFLSGGQSEEEATR	Unambiguous	2	2	Q9LF98;Q9SJQ9	N-Term(iTRAQ4plex)	CID	1	0	1	1	57491	Not Unique	Not Used			1.1567	0	4.258e-08	77.16	2.4904e-07	0	1.44956	85	3	825.108	2473.31	1.44459	49.3614	4343	4343	MS2	30/232	06Nov2013_Radici_MIX_3_SCX_2_10ul.RAW
		High	tTDVVSLSGAHTFGR	Unambiguous	1	1	Q9FG34	N-Term(iTRAQ4plex)	CID	1	0	1	1	74688	Unique	Used			1.28923	0	5.771e-08	77.13	2.2172e-07	0	3.75026	23	3	564.633	1691.88	0.842538	30.3904	2218	2218	MS2	10/134	11Nov2013_MIX_3_SCX_3_Excl_List.RAW
		High	nLDFELVHVELk	Unambiguous	1	1	P46422	N-Term(iTRAQ4plex); K12(iTRAQ4plex)	CID	1	0	1	1	64216	Unique	Used			0.603888	0	6.488e-06	77.13	2.3818e-07	0	6.82939	100	2	872.5	1743.99	2.13059	44.0427	3189	3189	MS2	18/124	06Nov2013_Radici_MIX_3_SCX_6_7ul.RAW
		High	lASINVENVETNR	Unambiguous	1	1	Q9LF98	N-Term(iTRAQ4plex)	CID	1	0	1	1	55013	Unique	Used			0.709843	0	1.957e-07	77.11	2.07181e-07	0	5.93968	40	2	801.933	1602.86	1.08794	32.8702	2247	2247	MS2	10/128	06Nov2013_Radici_MIX_3_SCX_1_10ul.RAW
		High	tVLImELINNVAk	Unambiguous	3	1	P83483	N-Term(iTRAQ4plex); M5(Oxidation); K13(iTRAQ4plex)	CID	1	0	1	1	76768	Unique	Used			1.46436	0	9.454e-09	77.11	2.21771e-07	0	0	100	2	881.523	1762.04	0.283688	51.5325	3604	3604	MS2	10/114	11Nov2013_MIX_3_SCX_5_Excl_List.RAW
High			nLDFELVHVELk	Unambiguous	1	1	P46422	N-Term(iTRAQ4plex); K12(iTRAQ4plex)	CID	1	0	1	1	59973	Unique	Used	0.713937			0	7.498e-07	77.1	2.31057e-07	0	3.7276	100	2	872.5	1743.99	2.76054	43.2818	2887	2887	MS2	11/124	20Dec2013_MIX_1_SCX_3.RAW
	High		lAVDTVVTNLQSR	Unambiguous	2	1	F4IVR2	N-Term(iTRAQ4plex)	CID	1	0	1	1	46783	Unique	Used		1.53271		0	1.883e-06	77.09	2.66767e-07	0	16.8006	100	2	780.448	1559.89	0.536508	38.6795	2540	2540	MS2	11/120	09Jan2014_MIX_2_SCX_1_ExclList.RAW
		High	iLVTGGAGFIGSHLVDk	Unambiguous	1	1	Q9ZV36	N-Term(iTRAQ4plex); K17(iTRAQ4plex)	CID	1	0	1	1	70272	Unique	Used			0.801785	0	9.74e-09	77.07	2.07135e-07	0	14.2599	100	3	658.054	1972.15	0.784131	42.8131	3056	3056	MS2	22/152	09Nov2013_Radici_MIX_3_SCX_4_Excl_List.RAW
	High		iLcTADINGQcPNVLR	Unambiguous	1	1	P50700	N-Term(iTRAQ4plex); C3(Carbamidomethyl); C11(Carbamidomethyl)	CID	1	0	1	1	45200	Unique	Used		0.582483		0	1.905e-08	77.02	2.09533e-07	0	0	100	2	994.514	1988.02	1.24886	36.7433	2552	2552	MS2	11/140	09Jan2014_MIX_2_SCX_1.RAW
	High		tVGINYFIcSTPGHcR	Unambiguous	1	1	O80517	N-Term(iTRAQ4plex); C9(Carbamidomethyl); C15(Carbamidomethyl)	CID	1	0	1	1	49707	Unique	Used		1.60575		0	7.103e-07	77.02	1.12214e-07	0	0	100	2	1013.49	2025.98	1.47629	36.5742	2413	2413	MS2	9/162	09Jan2014_MIX_2_SCX_2_ExclList.RAW
	High		eIADVQEISk	Unambiguous	1	1	Q9FT52	N-Term(iTRAQ4plex); K10(iTRAQ4plex)	CID	1	0	1	1	46462	Unique	Used		0.682059		0	2.043e-05	76.99	2.8798e-07	0	9.23218	91	2	710.402	1419.8	1.89521	27.4838	1791	1791	MS2	9/96	09Jan2014_MIX_2_SCX_1_ExclList.RAW
		High	gFLTINSQPSVNAER	Unambiguous	1	1	O80585	N-Term(iTRAQ4plex)	CID	1	0	1	1	71546	Unique	Used			0.788129	0	6.699e-05	76.98	2.27508e-07	0	0	100	2	888.974	1776.94	2.16367	34.8088	2394	2394	MS2	11/150	11Nov2013_MIX_3_SCX_1_Excl_List.RAW
		High	fDALLVELk	Unambiguous	1	1	Q9FT52	N-Term(iTRAQ4plex); K9(iTRAQ4plex)	CID	1	0	1	1	76694	Unique	Used			1.04702	0	4.822e-06	76.97	1.82827e-07	0	4.48944	36	2	668.412	1335.82	2.38521	48.7151	3411	3411	MS2	8/74	11Nov2013_MIX_3_SCX_5_Excl_List.RAW
High			lSLTDIVIDINR	Unambiguous	1	1	Q9T043	N-Term(iTRAQ4plex)	CID	1	0	1	1	58686	Unique	Used	0.785261			0	5.614e-06	76.93	2.30142e-07	0	4.59594	100	2	758.448	1515.89	1.41239	50.4936	3626	3626	MS2	8/104	20Dec2013_MIX_1_SCX_2.RAW
		High	gLLGWDETck	Unambiguous	1	1	Q9ZVA4	N-Term(iTRAQ4plex); C9(Carbamidomethyl); K10(iTRAQ4plex)	CID	1	0	1	1	58983	Unique	Used			1.03363	0	2.03e-06	76.93	1.99727e-07	0	19.9656	22	2	733.881	1466.76	0.217802	36.3322	2988	2988	MS2	8/76	06Nov2013_Radici_MIX_3_SCX_3_7ul.RAW
	High		lVVIVDVVDQNR	Unambiguous	1	1	Q9T043	N-Term(iTRAQ4plex)	CID	1	0	1	1	45421	Unique	Used		2.50288		0	8.583e-07	76.88	2.7383e-07	0	9.65734	100	2	756.947	1512.89	0.464278	44.3486	3068	3068	MS2	8/98	09Jan2014_MIX_2_SCX_1.RAW
		High	kLEETSGDSGANVk	Unambiguous	1	1	O82628	N-Term(iTRAQ4plex); K1(iTRAQ4plex); K14(iTRAQ4plex)	CID	1	0	1	1	63381	Unique	Used			1.28815	0	3.739e-08	76.88	3.05623e-07	1	4.05212	7	3	623.01	1867.02	1.24201	17.7166	1241	1241	MS2	12/142	06Nov2013_Radici_MIX_3_SCX_6_7ul.RAW
		High	eNAITVGTQHALDPLTTVk	Unambiguous	1	1	Q9SMX3	N-Term(iTRAQ4plex); K19(iTRAQ4plex)	CID	1	0	1	1	59075	Unique	Used			0.921312	0	6.812e-10	76.85	2.49911e-07	0	3.82044	9	3	766.098	2296.28	1.4189	39.0222	3203	3203	MS2	19/210	06Nov2013_Radici_MIX_3_SCX_3_7ul.RAW
		High	sAVADNDSGESk	Unambiguous	1	1	Q8LAN3	N-Term(iTRAQ4plex); K12(iTRAQ4plex)	CID	1	0	1	1	58042	Unique	Used			0.920806	0	1.533e-07	76.82	1.17503e-07	0	5.23049	100	2	734.363	1467.72	0.840581	11.4949	793	793	MS2	11/120	06Nov2013_Radici_MIX_3_SCX_3_7ul.RAW
		High	tVScADIIALTAR	Unambiguous	1	1	Q9LSY7	N-Term(iTRAQ4plex); C4(Carbamidomethyl)	CID	1	0	1	1	55217	Unique	Used			1.47602	0	1.571e-07	76.82	2.82839e-07	0	1.89747	58	2	767.923	1534.84	0.431541	39.6248	2723	2723	MS2	8/116	06Nov2013_Radici_MIX_3_SCX_1_10ul.RAW
High			aSFQNVGLDRPSDLVALSGGHTFGk	Unambiguous	1	1	Q9LHB9	N-Term(iTRAQ4plex); K25(iTRAQ4plex)	CID	1	0	1	1	48135	Unique	Used	2.06497			0	3.688e-08	76.81	2.5535e-07	0	2.90337	100	3	954.511	2861.52	1.21559	41.3411	2787	2787	MS2	21/274	08Jan2014_MIX_1_SCX_3_Excl_List.RAW
		High	dAVVFTGGPNWSVPTGR	Unambiguous	1	1	O23044	N-Term(iTRAQ4plex)	CID	1	0	1	1	55257	Unique	Used			0.0791558	0	2.817e-08	76.81	2.05322e-07	0	5.49733	25	3	635.331	1903.98	0.706491	40.941	2816	2816	MS2	22/170	06Nov2013_Radici_MIX_3_SCX_1_10ul.RAW
		High	fVSESVEDQTEQVLk	Unambiguous	1	1	Q94JQ4	N-Term(iTRAQ4plex); K15(iTRAQ4plex)	CID	1	0	1	1	57087	Unique	Used			0.775911	0	1.063e-09	76.81	2.75153e-07	0	6.02361	17	3	676.025	2026.06	0.896558	37.881	3400	3400	MS2	8/140	06Nov2013_Radici_MIX_3_SCX_2_10ul.RAW
High			tIAMDGTEGLVR	Unambiguous	3	1	P83483	N-Term(iTRAQ4plex)	CID	1	0	1	1	56463	Unique	Used	1.89372			0	2.33e-05	76.79	2.18835e-07	0	3.05359	19	2	703.876	1406.74	0.979612	31.491	2215	2215	MS2	11/102	20Dec2013_MIX_1_SCX_1.RAW
		High	eILGTcVSVGcTVDGk	Unambiguous	3	2	P50883;Q9FF52	N-Term(iTRAQ4plex); C6(Carbamidomethyl); C11(Carbamidomethyl); K16(iTRAQ4plex)	CID	1	0	1	1	73171	Not Unique	Not Used			0.478437	0	2.286e-07	76.79	2.31399e-07	0	0	86	2	992.012	1983.02	1.41167	34.345	2675	2675	MS2	13/146	11Nov2013_MIX_3_SCX_2_Excl_List.RAW
	High		dFLSQGVRPSALk	Unambiguous	1	1	Q9SR37	N-Term(iTRAQ4plex); K13(iTRAQ4plex)	CID	1	0	1	1	49582	Unique	Used		2.23297		0	8.434e-09	76.77	3.38708e-07	0	5.05676	100	2	853.496	1705.98	-0.0310569	32.188	2121	2121	MS2	9/130	09Jan2014_MIX_2_SCX_2_ExclList.RAW
		High	tcPQLEGIVk	Unambiguous	1	1	Q43735	N-Term(iTRAQ4plex); C2(Carbamidomethyl); K10(iTRAQ4plex)	CID	1	0	1	1	56725	Unique	Used			0.974307	0	8.956e-06	76.73	3.00439e-07	0	3.00524	12	2	716.908	1432.81	0.88496	29.1271	2555	2555	MS2	9/94	06Nov2013_Radici_MIX_3_SCX_2_10ul.RAW
		High	iEDLSSQIQSQAAEQFk	Unambiguous	1	1	Q9LHG9	N-Term(iTRAQ4plex); K17(iTRAQ4plex)	CID	1	0	1	1	57243	Unique	Used			0.772441	0	2.462e-13	76.7	2.73659e-07	0	4.29618	19	3	737.39	2210.16	0.839677	41.8015	3764	3764	MS2	15/172	06Nov2013_Radici_MIX_3_SCX_2_10ul.RAW
		High	aGIVESLDALVk	Unambiguous	2	1	O22263	N-Term(iTRAQ4plex); K12(iTRAQ4plex)	CID	1	0	1	1	62728	Unique	Used			0.901847	0	2.619e-07	76.68	2.34114e-07	0	4.6505	100	2	751.956	1502.9	1.03497	48.1767	3458	3458	MS2	19/94	06Nov2013_Radici_MIX_3_SCX_5_7ul.RAW
High			tVScADIIALTAR	Unambiguous	1	1	Q9LSY7	N-Term(iTRAQ4plex); C4(Carbamidomethyl)	CID	1	0	1	1	56681	Unique	Used	0.699849			0	1.948e-05	76.64	2.89388e-07	0	2.01795	26	2	767.924	1534.84	1.46547	38.5592	2724	2724	MS2	8/116	20Dec2013_MIX_1_SCX_1.RAW
High			sFESLLGTLQDk	Unambiguous	1	1	Q9LYR4	N-Term(iTRAQ4plex); K12(iTRAQ4plex)	CID	1	0	1	1	58558	Unique	Used	1.08954			0	4.728e-06	76.58	2.90118e-07	0	9.42928	100	2	813.454	1625.9	1.54221	46.1465	3327	3327	MS2	10/112	20Dec2013_MIX_1_SCX_2.RAW
High			tDDTTVQNLk	Unambiguous	1	1	P92995	N-Term(iTRAQ4plex); K10(iTRAQ4plex)	CID	1	0	1	1	56097	Unique	Used	1.09878			0	2.673e-05	76.57	3.2383e-07	0	8.59851	24	2	711.889	1422.77	1.36754	20.8849	1361	1361	MS2	9/86	20Dec2013_MIX_1_SCX_1.RAW
High			qLNLDDFSEGDDSAESAR	Unambiguous	1	1	Q9LSB4	N-Term(iTRAQ4plex)	CID	1	0	1	1	44687	Unique	Used	1.57844			0	3.234e-06	76.57	2.19771e-08	0	4.0166	100	2	1056.98	2112.95	0.924813	36.1318	2440	2440	MS2	11/192	08Jan2014_MIX_1_SCX_1_Excl_List.RAW
High			vLVTGAAGQIGYALVPMIAR	Unambiguous	2	2	P93819;P57106	N-Term(iTRAQ4plex)	CID	1	0	1	1	45226	Not Unique	Not Used	1.48926			0	8.236e-08	76.55	1.5713e-07	0	0	100	2	1072.62	2144.24	1.2639	55.0608	3710	3710	MS2	23/174	08Jan2014_MIX_1_SCX_1_Excl_List.RAW
		High	iSPLDNTFYGLSDR	Unambiguous	2	1	Q9LZ82	N-Term(iTRAQ4plex)	CID	1	0	1	1	57288	Unique	Used			0.938055	0	6.181e-07	76.5	2.11559e-07	0	2.80584	36	2	871.448	1741.89	1.09751	42.9679	3869	3869	MS2	20/142	06Nov2013_Radici_MIX_3_SCX_2_10ul.RAW
		High	eSVTSTAESVTASLTDAEk	Unambiguous	1	1	O80858	N-Term(iTRAQ4plex); K19(iTRAQ4plex)	CID	1	0	1	1	57207	Unique	Used			0.53724	0	7.84e-08	76.49	2.37851e-07	0	4.00885	15	3	738.713	2214.13	1.01026	40.9385	3680	3680	MS2	19/178	06Nov2013_Radici_MIX_3_SCX_2_10ul.RAW
High			vGVLTGNAGEIR	Unambiguous	1	1	Q96522	N-Term(iTRAQ4plex)	CID	1	0	1	1	56372	Unique	Used	0.442218			0	0.001844	76.48	2.84505e-07	0	3.72467	23	2	665.385	1329.76	1.87018	28.9307	2003	2003	MS2	10/108	20Dec2013_MIX_1_SCX_1.RAW
High			aASFNIIPSSTGAAk	Unambiguous	2	2	Q9FX54;P25858	N-Term(iTRAQ4plex); K15(iTRAQ4plex)	CID	1	0	1	1	56527	Not Unique	Not Used	1.21472			0	2.401e-06	76.48	3.62098e-07	0	4.34441	16	2	861.986	1722.96	0.933181	33.4807	2364	2364	MS2	13/148	20Dec2013_MIX_1_SCX_1.RAW
	High		dAPmFVVGVNEHEYk	Unambiguous	2	2	P25858;Q9FX54	N-Term(iTRAQ4plex); M4(Oxidation); K15(iTRAQ4plex)	CID	1	0	1	1	48038	Not Unique	Not Used		0.601802		0	2.2e-10	76.48	1.99041e-07	0	6.38517	35	3	680.343	2039.02	0.439338	30.6074	2103	2103	MS2	11/146	09Jan2014_MIX_2_SCX_2.RAW
	High		gLcAIAQAESLR	Unambiguous	2	2	Q9SIP7;Q9M339	N-Term(iTRAQ4plex); C3(Carbamidomethyl)	CID	1	0	1	1	45151	Not Unique	Not Used		1.509		0	7.77e-06	76.46	2.55316e-07	0	2.60246	35	2	716.889	1432.77	0.267294	35.0775	2438	2438	MS2	10/100	09Jan2014_MIX_2_SCX_1.RAW
		High	sLESGNDASTNR	Unambiguous	1	1	Q944A9	N-Term(iTRAQ4plex)	CID	1	0	1	1	72366	Unique	Used			0.728877	0	4.603e-07	76.41	6.8568e-08	0	3.51933	100	2	697.836	1394.66	0.630681	12.268	796	796	MS2	10/118	11Nov2013_MIX_3_SCX_2_Excl_List.RAW
		High	sPEEVTGEEHGk	Unambiguous	2	2	O04314;O04313	N-Term(iTRAQ4plex); K12(iTRAQ4plex)	CID	1	0	1	1	59887	Not Unique	Not Used			0.737085	0	2.826e-06	76.41	1.49707e-07	0	3.46364	100	2	793.9	1586.79	1.30739	16.2418	1060	1060	MS2	10/104	06Nov2013_Radici_MIX_3_SCX_4_6ul.RAW
		High	dVVVLTGGPNYPVELGR	Unambiguous	1	1	Q96518	N-Term(iTRAQ4plex)	CID	1	0	1	1	71767	Unique	Used			0.970942	0	2.268e-08	76.41	3.07413e-07	0	0	100	2	965.033	1929.06	1.03721	42.3136	2910	2910	MS2	20/168	11Nov2013_MIX_3_SCX_1_Excl_List.RAW
	High		eNVSSEALEAAR	Unambiguous	2	2	Q93VT9;Q93W22	N-Term(iTRAQ4plex)	CID	1	0	1	1	44791	Not Unique	Not Used		1.91564		0	3.889e-06	76.39	1.61878e-07	0	2.77341	28	2	710.364	1419.72	1.10916	23.8628	1598	1598	MS2	9/124	09Jan2014_MIX_2_SCX_1.RAW
		High	kVTQGDGPTTSGAADR	Unambiguous	2	1	Q8VZG7	N-Term(iTRAQ4plex); K1(iTRAQ4plex)	CID	1	0	1	1	75658	Unique	Used			1.02466	0	9.531e-10	76.39	2.10098e-07	1	8.07969	100	3	616.993	1848.97	0.220212	14.086	989	989	MS2	13/174	11Nov2013_MIX_3_SCX_5_Excl_List.RAW
	High		lSSDPTTTSQLVANEPASFTGSEVR	Unambiguous	2	1	Q42290	N-Term(iTRAQ4plex)	CID	1	0	1	1	46754	Unique	Used		1.56558		0	2.851e-08	76.35	2.132e-07	0	0	100	3	913.461	2738.37	2.54032	37.6421	2472	2472	MS2	11/264	09Jan2014_MIX_2_SCX_1_ExclList.RAW
		High	kLFGVTTLDVVR	Unambiguous	3	3	Q9ZP06;Q9LKA3;Q9SN86	N-Term(iTRAQ4plex); K1(iTRAQ4plex)	CID	1	0	1	1	65647	Not Unique	Not Used			1.03362	0	1.758e-07	76.35	1.71487e-07	1	6.19535	10	3	546.007	1636.01	1.06842	40.3653	2844	2844	MS2	11/116	06Nov2013_Radici_MIX_3_SCX_7_7ul.RAW
		High	vAVLGAAGGIGQPLSLLIk	Unambiguous	1	1	Q9SN86	N-Term(iTRAQ4plex); K19(iTRAQ4plex)	CID	1	0	1	1	73746	Unique	Used			0.139713	0	2.012e-07	76.33	3.25933e-08	0	0	100	2	1033.15	2065.3	-0.562766	53.9042	4078	4078	MS2	19/158	11Nov2013_MIX_3_SCX_2_Excl_List.RAW
High			hVVFGQVVEGLDVVk	Unambiguous	1	1	P34790	N-Term(iTRAQ4plex); K15(iTRAQ4plex)	CID	1	0	1	1	59928	Unique	Used	1.15982			0	9e-09	76.32	2.39179e-07	0	0	100	2	957.061	1913.12	2.79893	41.7417	2782	2782	MS2	13/136	20Dec2013_MIX_1_SCX_3.RAW
	High		aISTSNAYNDQFR	Unambiguous	1	1	Q9LYR4	N-Term(iTRAQ4plex)	CID	1	0	1	1	44851	Unique	Used		1.41901		0	2.488e-07	76.32	1.26007e-07	0	3.94381	86	2	815.902	1630.8	1.14288	25.6405	1738	1738	MS2	10/124	09Jan2014_MIX_2_SCX_1.RAW
		High	gkDLAELIAAGR	Unambiguous	5	1	F4IGR3	N-Term(iTRAQ4plex); K2(iTRAQ4plex)	CID	1	0	1	1	65502	Unique	Used			0.724091	0	9.582e-05	76.29	2.51411e-07	1	3.38156	50	2	751.451	1501.89	0.469866	35.4343	2503	2503	MS2	15/114	06Nov2013_Radici_MIX_3_SCX_7_7ul.RAW
High			lkEVEAVcNPIITAVYQR	Unambiguous	2	2	Q9LKR3;Q39043	N-Term(iTRAQ4plex); K2(iTRAQ4plex); C8(Carbamidomethyl)	CID	1	0	1	1	58435	Not Unique	Not Used	1.13711			0	1.262e-09	76.25	2.90493e-07	1	6.54557	51	3	797.783	2391.33	1.43117	42.1226	3040	3040	MS2	13/188	20Dec2013_MIX_1_SCX_2.RAW
		High	iENVPEMPLVVSDSAEAVEk	Unambiguous	4	2	Q9SF40;P49691	N-Term(iTRAQ4plex); K20(iTRAQ4plex)	CID	1	0	1	1	57363	Not Unique	Not Used			2.056	0	2.005e-10	76.23	3.09702e-07	0	7.0612	54	3	815.433	2444.28	0.342243	45.1348	4044	4044	MS2	17/220	06Nov2013_Radici_MIX_3_SCX_2_10ul.RAW
		High	lDDVGYDDVGGVR	Unambiguous	1	1	P54609	N-Term(iTRAQ4plex)	CID	1	0	1	1	73052	Unique	Used			0.895518	0	7.759e-08	76.22	1.39687e-07	0	4.13055	36	2	762.377	1523.75	0.969814	30.9318	2398	2398	MS2	12/108	11Nov2013_MIX_3_SCX_2_Excl_List.RAW
		High	sPTPDccSGLk	Unambiguous	1	1	O64865	N-Term(iTRAQ4plex); C6(Carbamidomethyl); C7(Carbamidomethyl); K11(iTRAQ4plex)	CID	1	0	1	1	56252	Unique	Used			0.982554	0	7.87e-05	76.2	1.10346e-07	0	4.28409	26	2	755.368	1509.73	0.282073	18.6334	1452	1452	MS2	10/94	06Nov2013_Radici_MIX_3_SCX_2_10ul.RAW
High			dAVVATGGPSWSVPTGR	Unambiguous	1	1	Q9LSY7	N-Term(iTRAQ4plex)	CID	1	0	1	1	56536	Unique	Used	1.1702			0	6.043e-07	76.15	3.13033e-07	0	8.53376	100	2	900.974	1800.94	1.98816	33.7529	2385	2385	MS2	20/156	20Dec2013_MIX_1_SCX_1.RAW
		High	gVAFETIPVDLMk	Unambiguous	2	1	O80852-2	N-Term(iTRAQ4plex); K13(iTRAQ4plex)	CID	1	0	1	1	59345	Unique	Used			2.17826	0	1.549e-05	76.15	3.31232e-07	0	4.7159	100	2	854.484	1707.96	1.34091	47.5672	3833	3833	MS2	10/106	06Nov2013_Radici_MIX_3_SCX_3_7ul.RAW
		High	nGGIDTEADYPYk	Unambiguous	1	1	Q9FMH8	N-Term(iTRAQ4plex); K13(iTRAQ4plex)	CID	1	0	1	1	56586	Unique	Used			1.47232	0	1.939e-10	76.13	1.52363e-07	0	2.52619	21	2	865.928	1730.85	0.631546	25.9016	2231	2231	MS2	18/128	06Nov2013_Radici_MIX_3_SCX_2_10ul.RAW
		High	gVEDLADAVk	Unambiguous	3	2	P29197;F4IVR2	N-Term(iTRAQ4plex); K10(iTRAQ4plex)	CID	1	0	1	1	58822	Not Unique	Not Used			1.00089	0	7.2e-05	76.12	3.05429e-07	0	5.62983	21	2	652.869	1304.73	1.10031	31.9685	2613	2613	MS2	9/80	06Nov2013_Radici_MIX_3_SCX_3_7ul.RAW
		High	kVLQFAGIDDVFTSSR	Unambiguous	4	3	P49688;Q9SCM3;Q8L8Y0	N-Term(iTRAQ4plex); K1(iTRAQ4plex)	CID	1	0	1	1	64227	Not Unique	Not Used			1.08076	0	3.945e-09	76.11	3.82054e-07	1	5.05456	30	3	691.053	2071.14	1.08361	44.4093	3215	3215	MS2	13/162	06Nov2013_Radici_MIX_3_SCX_6_7ul.RAW
	High		vLTTPTSDLGk	Unambiguous	1	1	P55034	N-Term(iTRAQ4plex); K11(iTRAQ4plex)	CID	1	0	1	1	46474	Unique	Used		1.39133		0	4.939e-05	76.1	3.35068e-07	0	11.2818	93	2	710.42	1419.83	2.06496	27.9047	1819	1819	MS2	9/90	09Jan2014_MIX_2_SCX_1_ExclList.RAW
	High		kLSSALSAASSAcDHIR	Unambiguous	2	2	P93819;P57106	N-Term(iTRAQ4plex); K1(iTRAQ4plex); C13(Carbamidomethyl)	CID	1	0	1	1	55092	Not Unique	Not Used		1.12303		0	1.32e-10	76.07	3.32447e-07	1	5.89397	100	4	516.28	2062.1	0.684334	31.0246	1990	1990	MS2	21/182	09Jan2014_MIX_2_SCX_5.RAW
		High	sQIDEIVLVGGSTR	Unambiguous	2	2	Q9LKR3;Q39043	N-Term(iTRAQ4plex)	CID	1	0	1	1	71642	Not Unique	Not Used			1.20304	0	2.698e-07	76.04	3.40973e-07	0	5.17308	35	2	809.451	1617.89	1.27373	38.0976	2619	2619	MS2	17/152	11Nov2013_MIX_3_SCX_1_Excl_List.RAW
High			eLAEDGYSGVEVR	Unambiguous	2	2	Q9SIP7;Q9M339	N-Term(iTRAQ4plex)	CID	1	0	1	1	56344	Not Unique	Not Used	1.38065			0	1.704e-06	76.02	1.75024e-07	0	2.56732	25	2	784.39	1567.77	0.964979	28.0727	1937	1937	MS2	11/116	20Dec2013_MIX_1_SCX_1.RAW
		High	aDLVNNLGTIAR	Unambiguous	2	2	P55737;P51818	N-Term(iTRAQ4plex)	CID	1	0	1	1	56984	Not Unique	Not Used			1.14569	0	1.348e-06	76.02	2.72538e-07	0	4.53011	9	2	700.904	1400.8	1.42632	35.1875	3160	3160	MS2	10/116	06Nov2013_Radici_MIX_3_SCX_2_10ul.RAW
		High	vDSGSYNNck	Unambiguous	1	1	Q8LG89	N-Term(iTRAQ4plex); C9(Carbamidomethyl); K10(iTRAQ4plex)	CID	1	0	1	1	58164	Unique	Used			0.797711	0	3.716e-06	75.97	7.71436e-08	0	4.97766	100	2	716.343	1431.68	0.67415	15.3613	1077	1077	MS2	9/84	06Nov2013_Radici_MIX_3_SCX_3_7ul.RAW
High			vAVLGAAGGIGQPLSLLIk	Unambiguous	1	1	Q9SN86	N-Term(iTRAQ4plex); K19(iTRAQ4plex)	CID	1	0	1	1	58768	Unique	Used	0.772969			0	1.576e-06	75.94	3.56556e-08	0	0	100	2	1033.15	2065.3	1.68324	53.3391	3818	3818	MS2	14/158	20Dec2013_MIX_1_SCX_2.RAW
	High		aVITVPAYFNDSQR	Unambiguous	2	2	Q9STW6;Q9LTX9	N-Term(iTRAQ4plex)	CID	1	0	1	1	45251	Not Unique	Not Used		2.03007		0	3.374e-06	75.93	2.99942e-07	0	2.76274	100	2	862.959	1724.91	1.13623	38.4803	2671	2671	MS2	8/128	09Jan2014_MIX_2_SCX_1.RAW
		High	aITQYIAHFYSDk	Unambiguous	1	1	Q9SRY5	N-Term(iTRAQ4plex); K13(iTRAQ4plex)	CID	1	0	1	1	68669	Unique	Used			0.669001	0	1.031e-06	75.92	3.46688e-07	0	10.354	100	2	922.994	1844.98	0.879596	43.6358	3165	3165	MS2	12/132	06Nov2013_Radici_MIX_3_SCX_9_10ul.RAW
		High	rLDDIDFPEGPFGTk	Unambiguous	2	1	A8MRD7	N-Term(iTRAQ4plex); K15(iTRAQ4plex)	CID	1	0	1	1	65684	Unique	Used			0.894246	0	1.109e-09	75.87	3.02821e-07	1	1.53959	100	3	665.686	1995.04	1.09604	41.6278	2931	2931	MS2	12/162	06Nov2013_Radici_MIX_3_SCX_7_7ul.RAW
High			aANWNDDFVAk	Unambiguous	1	1	Q1H583	N-Term(iTRAQ4plex); K11(iTRAQ4plex)	CID	1	0	1	1	58067	Unique	Used	1.848			0	7.146e-06	75.84	2.34554e-07	0	4.9647	18	2	769.896	1538.79	0.958438	30.7189	2182	2182	MS2	18/98	20Dec2013_MIX_1_SCX_2.RAW
High			dAVVFTGGPNWSVPTGR	Unambiguous	1	1	O23044	N-Term(iTRAQ4plex)	CID	1	0	1	1	56727	Unique	Used	0.845272			0	4.348e-09	75.83	2.49461e-07	0	3.08554	21	3	635.332	1903.98	1.47585	40.0514	2831	2831	MS2	20/170	20Dec2013_MIX_1_SCX_1.RAW
		High	gLVHFQWNVGQVk	Unambiguous	1	1	P92995	N-Term(iTRAQ4plex); K13(iTRAQ4plex)	CID	1	0	1	1	62493	Unique	Used			0.958128	0	9.883e-07	75.83	3.14765e-07	0	3.46463	100	2	900.512	1800.02	0.796816	40.2297	2900	2900	MS2	10/112	06Nov2013_Radici_MIX_3_SCX_5_7ul.RAW
	High		fSDGLITPDFLAk	Unambiguous	1	1	Q1H583	N-Term(iTRAQ4plex); K13(iTRAQ4plex)	CID	1	0	1	1	45492	Unique	Used		1.48166		0	7.789e-07	75.82	3.888e-07	0	9.19234	100	2	856.48	1711.95	1.36532	46.8407	3234	3234	MS2	11/110	09Jan2014_MIX_2_SCX_1.RAW
		High	gLLVIDDELATDPR	Unambiguous	2	1	F4IQ05	N-Term(iTRAQ4plex)	CID	1	0	1	1	55339	Unique	Used			0.588169	0	1.781e-08	75.82	3.32509e-07	0	8.15441	100	2	835.958	1670.91	0.460136	43.5904	3007	3007	MS2	10/116	06Nov2013_Radici_MIX_3_SCX_1_10ul.RAW
	High		vLNAGEAFVIPR	Unambiguous	1	1	P92995	N-Term(iTRAQ4plex)	CID	1	0	1	1	45297	Unique	Used		0.724726		0	1.596e-05	75.8	3.39305e-07	0	4.42797	27	2	715.419	1429.83	1.60982	40.07	2779	2779	MS2	10/106	09Jan2014_MIX_2_SCX_1.RAW
	High		aSDLVALSGGHTFGk	Unambiguous	1	1	Q9LDN9	N-Term(iTRAQ4plex); K15(iTRAQ4plex)	CID	1	0	1	1	48115	Unique	Used		0.689392		0	3.828e-08	75.74	3.72027e-07	0	7.25118	12	3	583.325	1747.96	0.905999	33.1346	2283	2283	MS2	17/132	09Jan2014_MIX_2_SCX_2.RAW
		High	kAEEVTETPAVVEEEk	Unambiguous	2	1	Q8LC93	N-Term(iTRAQ4plex); K1(iTRAQ4plex); K16(iTRAQ4plex)	CID	1	0	1	1	76061	Unique	Used			1.99035	0	1.571e-09	75.74	3.76027e-07	1	3.00513	100	3	740.737	2220.2	-0.0926487	27.1516	1929	1929	MS2	21/174	11Nov2013_MIX_3_SCX_5_Excl_List.RAW
High			iPSAVGYQPTLASDLGALQER	Unambiguous	3	1	P83483	N-Term(iTRAQ4plex)	CID	1	0	1	1	56897	Unique	Used	1.61254			0	1.633e-08	75.73	3.515e-07	0	11.4423	60	3	777.422	2330.25	1.68246	45.7568	3228	3228	MS2	13/220	20Dec2013_MIX_1_SCX_1.RAW
		High	vLNTGAPITVPVGR	Unambiguous	3	1	P83483	N-Term(iTRAQ4plex)	CID	1	0	1	1	55106	Unique	Used			0.926267	0	1.274e-08	75.66	2.86584e-07	0	2.6365	25	2	769.463	1537.92	0.758747	35.9621	2464	2464	MS2	11/136	06Nov2013_Radici_MIX_3_SCX_1_10ul.RAW
	High		lVSWYDNEWGYSSR	Unambiguous	2	2	P25858;Q9FX54	N-Term(iTRAQ4plex)	CID	1	0	1	1	48432	Not Unique	Not Used		1.51398		0	3.928e-08	75.64	7.09534e-08	0	2.84157	100	2	953.449	1905.89	0.772389	43.837	3022	3022	MS2	11/138	09Jan2014_MIX_2_SCX_2.RAW
High			lASIGLDNTEDNR	Unambiguous	1	1	Q9ZU52	N-Term(iTRAQ4plex)	CID	1	0	1	1	44560	Unique	Used	0.516864			0	4.197e-07	75.62	1.87798e-07	0	2.20078	100	2	781.402	1561.8	1.47002	31.7924	2144	2144	MS2	11/122	08Jan2014_MIX_1_SCX_1_Excl_List.RAW
	High		iTPSWVGFTDSER	Unambiguous	2	2	Q9LKR3;Q39043	N-Term(iTRAQ4plex)	CID	1	0	1	1	45288	Not Unique	Not Used		1.5782		0	5.74e-07	75.62	2.2618e-07	0	4.58776	56	2	819.917	1638.83	0.922022	39.7546	2758	2758	MS2	8/116	09Jan2014_MIX_2_SCX_1.RAW
High			gVNPDEAVAMGAAIQGGILR	Unambiguous	1	1	Q8GUM2	N-Term(iTRAQ4plex)	CID	1	0	1	1	56938	Unique	Used	0.83373			0	2.243e-08	75.61	3.87453e-07	0	3.0698	100	3	695.041	2083.11	0.221662	47.1962	3323	3323	MS2	20/188	20Dec2013_MIX_1_SCX_1.RAW
High			vQEIVSEIFGk	Unambiguous	1	1	Q8GUM2	N-Term(iTRAQ4plex); K11(iTRAQ4plex)	CID	1	0	1	1	60216	Unique	Used	0.960395			0	3.586e-06	75.59	4.47214e-07	0	16.2603	100	2	768.948	1536.89	0.0817309	51.7158	3458	3458	MS2	8/106	20Dec2013_MIX_1_SCX_3.RAW
		High	lSLTDIVIDINR	Unambiguous	1	1	Q9T043	N-Term(iTRAQ4plex)	CID	1	0	1	1	61040	Unique	Used			0.51695	0	5.795e-07	75.51	3.3321e-07	0	7.09842	100	2	758.448	1515.89	1.00976	52.1066	3753	3753	MS2	11/104	06Nov2013_Radici_MIX_3_SCX_4_6ul.RAW
		High	fIAPVFADLAk	Unambiguous	1	1	Q42403	N-Term(iTRAQ4plex); K11(iTRAQ4plex)	CID	1	0	1	1	60979	Unique	Used			0.624454	0	6.801e-07	75.5	2.69156e-07	0	4.23343	34	2	740.445	1479.88	1.2224	49.9955	3609	3609	MS2	9/80	06Nov2013_Radici_MIX_3_SCX_4_6ul.RAW
	High		lVLEVSHHLGQNVVR	Unambiguous	3	1	P83483	N-Term(iTRAQ4plex)	CID	1	0	1	1	55189	Unique	Used		3.04477		0	1.474e-05	75.49	3.03675e-07	0	2.0095	100	2	922.535	1844.06	0.507423	34.4704	2221	2221	MS2	21/124	09Jan2014_MIX_2_SCX_5.RAW
		High	dAGVIAGLNVAR	Unambiguous	2	2	Q9LKR3;Q39043	N-Term(iTRAQ4plex)	CID	1	0	1	1	56879	Not Unique	Not Used			1.1051	0	0.000161	75.49	3.17799e-07	0	3.83489	6	2	650.379	1299.75	0.646171	32.6401	2915	2915	MS2	11/94	06Nov2013_Radici_MIX_3_SCX_2_10ul.RAW
		High	dIAGLDSSVVAR	Unambiguous	1	1	O65655	N-Term(iTRAQ4plex)	CID	1	0	1	1	54987	Unique	Used			0.501603	0	7.961e-06	75.45	3.33569e-07	0	11.7083	81	2	673.874	1346.74	1.44827	31.9972	2186	2186	MS2	9/102	06Nov2013_Radici_MIX_3_SCX_1_10ul.RAW
	High		vLNAGEMFVVPR	Unambiguous	1	1	Q9LMC9	N-Term(iTRAQ4plex)	CID	1	0	1	1	46879	Unique	Used		0.723264		0	1.763e-05	75.42	4.27746e-07	0	20.8503	100	2	738.413	1475.82	2.34675	42.0833	2764	2764	MS2	10/106	09Jan2014_MIX_2_SCX_1_ExclList.RAW
		High	mVLAASGVEHEELLk	Unambiguous	1	1	Q9ZU25	N-Term(iTRAQ4plex); K15(iTRAQ4plex)	CID	1	0	1	1	58987	Unique	Used			1.27529	0	1.791e-08	75.41	4.10029e-07	0	17.765	33	3	638.692	1914.06	0.483509	36.4613	2998	2998	MS2	12/124	06Nov2013_Radici_MIX_3_SCX_3_7ul.RAW
		High	eYSNTGAGAGTANR	Unambiguous	1	1	O49006	N-Term(iTRAQ4plex)	CID	1	0	1	1	72372	Unique	Used			0.922634	0	3.265e-07	75.39	1.17073e-07	0	5.41549	100	2	756.862	1512.72	1.06603	12.4656	810	810	MS2	8/144	11Nov2013_MIX_3_SCX_2_Excl_List.RAW
		High	vFDLAPEEYVLk	Unambiguous	1	1	O65390	N-Term(iTRAQ4plex); K12(iTRAQ4plex)	CID	1	0	1	1	70398	Unique	Used			0.997344	0	1.61e-08	75.37	4.63192e-07	0	7.59575	100	2	855.982	1710.96	0.379394	47.1672	3354	3354	MS2	8/98	09Nov2013_Radici_MIX_3_SCX_4_Excl_List.RAW
	High		lAIGDLATQYFADR	Unambiguous	2	1	F4J7H2	N-Term(iTRAQ4plex)	CID	1	0	1	1	45534	Unique	Used		2.15666		0	7.667e-08	75.34	3.61133e-07	0	0	100	2	849.454	1697.9	1.31326	48.2978	3332	3332	MS2	12/130	09Jan2014_MIX_2_SCX_1.RAW
		High	mSSLSPLTGk	Unambiguous	2	2	Q9LDN9;Q9LDA4	N-Term(iTRAQ4plex); K10(iTRAQ4plex)	CID	1	0	1	1	56788	Not Unique	Not Used			3.08793	0	1.415e-05	75.34	3.93298e-07	0	10.2536	17	2	654.875	1308.74	-0.19375	30.517	2702	2702	MS2	9/84	06Nov2013_Radici_MIX_3_SCX_2_10ul.RAW
High			kLEETSGDSGANVk	Unambiguous	1	1	O82628	N-Term(iTRAQ4plex); K1(iTRAQ4plex); K14(iTRAQ4plex)	CID	1	0	1	1	47415	Unique	Used	1.06364			0	3.46e-09	75.3	4.35303e-07	1	14.3568	63	3	623.009	1867.01	-0.131024	17.0377	1107	1107	MS2	12/142	08Jan2014_MIX_1_SCX_3_Excl_List.RAW
	High		dSSVLTGGPSWVVPLGR	Unambiguous	1	1	O23237	N-Term(iTRAQ4plex)	CID	1	0	1	1	45442	Unique	Used		0.484217		0	1.536e-07	75.28	4.50654e-07	0	2.66947	100	2	936.012	1871.02	0.933493	45.071	3117	3117	MS2	13/146	09Jan2014_MIX_2_SCX_1.RAW
High			eLESIcNPIIAk	Unambiguous	2	2	O65719;P22953	N-Term(iTRAQ4plex); C6(Carbamidomethyl); K12(iTRAQ4plex)	CID	1	0	1	1	56608	Not Unique	Not Used	0.866126			0	7.407e-07	75.27	3.65515e-07	0	10.7499	100	2	837.972	1674.94	1.80063	36.0943	2553	2553	MS2	18/104	20Dec2013_MIX_1_SCX_1.RAW
		High	iTPSWVGFTDSER	Unambiguous	2	2	Q9LKR3;Q39043	N-Term(iTRAQ4plex)	CID	1	0	1	1	57186	Not Unique	Not Used			1.11878	0	6.807e-06	75.26	2.65088e-07	0	4.9801	13	2	819.917	1638.83	1.5924	40.4279	3631	3631	MS2	9/116	06Nov2013_Radici_MIX_3_SCX_2_10ul.RAW
		High	fSDGLIAPDFLAk	Unambiguous	1	1	Q8W4H8	N-Term(iTRAQ4plex); K13(iTRAQ4plex)	CID	1	0	1	1	75195	Unique	Used			1.35862	0	1.184e-06	75.26	4.27417e-07	0	6.09946	100	2	841.474	1681.94	0.628172	47.2509	3402	3402	MS2	8/110	11Nov2013_MIX_3_SCX_3_Excl_List.RAW
		High	tTLVANTSNMPVAAR	Unambiguous	1	1	O23654	N-Term(iTRAQ4plex)	CID	1	0	1	1	54910	Unique	Used			4.18064	0	3.746e-05	75.25	3.83622e-07	0	5.68888	100	2	845.458	1689.91	0.375377	29.3774	2006	2006	MS2	10/144	06Nov2013_Radici_MIX_3_SCX_1_10ul.RAW
		High	dAIEGMNGQDLDGR	Unambiguous	1	1	Q03250	N-Term(iTRAQ4plex)	CID	1	0	1	1	71357	Unique	Used			2.48887	0	3.288e-07	75.24	5.98453e-08	0	8.44243	100	2	817.882	1634.76	-0.151292	28.4031	1953	1953	MS2	11/140	11Nov2013_MIX_3_SCX_1_Excl_List.RAW
		High	nNPTADASAQQAFVTSVTNk	Unambiguous	1	1	Q1H583	N-Term(iTRAQ4plex); K20(iTRAQ4plex)	CID	1	0	1	1	56924	Unique	Used			0.902582	0	7.741e-12	75.23	3.25409e-07	0	4.7743	9	3	784.74	2352.21	0.837577	33.6452	3020	3020	MS2	22/218	06Nov2013_Radici_MIX_3_SCX_2_10ul.RAW
		High	gFGFVAFSDPAVIDR	Unambiguous	1	1	O22791	N-Term(iTRAQ4plex)	CID	1	0	1	1	57459	Unique	Used			1.14072	0	3.036e-06	75.22	3.60729e-07	0	4.96592	43	2	871.457	1741.91	1.71029	48.2765	4268	4268	MS2	20/124	06Nov2013_Radici_MIX_3_SCX_2_10ul.RAW
		High	lVAGLPEGGVLLLENVR	Unambiguous	1	1	Q9SAJ4	N-Term(iTRAQ4plex)	CID	1	0	1	1	57603	Unique	Used			0.664652	0	1.228e-05	75.22	2.76559e-07	0	0	100	2	947.07	1893.13	1.42471	53.3257	4613	4613	MS2	22/146	06Nov2013_Radici_MIX_3_SCX_2_10ul.RAW
		High	eLAEDGYSGVEVR	Unambiguous	2	2	Q9SIP7;Q9M339	N-Term(iTRAQ4plex)	CID	1	0	1	1	56681	Not Unique	Not Used			0.778618	0	1.584e-07	75.21	2.1091e-07	0	4.5968	19	2	784.39	1567.77	0.809255	28.1276	2453	2453	MS2	12/116	06Nov2013_Radici_MIX_3_SCX_2_10ul.RAW
		High	aSASINGFPck	Unambiguous	1	1	P92995	N-Term(iTRAQ4plex); C10(Carbamidomethyl); K11(iTRAQ4plex)	CID	1	0	1	1	58624	Unique	Used			1.0189	0	8.16e-07	75.2	3.42765e-07	0	13.379	35	2	720.382	1439.76	0.75575	26.9526	2151	2151	MS2	10/94	06Nov2013_Radici_MIX_3_SCX_3_7ul.RAW
High			iGGIGTVPVGR	Unambiguous	1	1	P0DH99	N-Term(iTRAQ4plex)	CID	1	0	1	1	56402	Unique	Used	0.721326			0	1.013e-05	75.14	1.92904e-07	0	2.95796	6	2	585.36	1169.71	0.829378	29.7051	2073	2073	MS2	10/80	20Dec2013_MIX_1_SCX_1.RAW
		High	lVVDTTANQDPLVTk	Unambiguous	2	1	F4J504	N-Term(iTRAQ4plex); K15(iTRAQ4plex)	CID	1	0	1	1	73166	Unique	Used			0.838534	0	2.987e-06	75.13	3.51403e-07	0	8.65467	39	2	951.544	1902.08	1.33909	34.195	2664	2664	MS2	12/146	11Nov2013_MIX_3_SCX_2_Excl_List.RAW
High			lVAGLPEGGVLLLENVR	Unambiguous	1	1	Q9SAJ4	N-Term(iTRAQ4plex)	CID	1	0	1	1	45222	Unique	Used	0.551276			0	7.035e-06	75.1	2.71946e-07	0	7.49603	100	3	631.715	1893.13	0.48264	54.8807	3698	3698	MS2	20/146	08Jan2014_MIX_1_SCX_1_Excl_List.RAW
		High	tVPAAVPAIVFLSGGQSEEEATR	Unambiguous	2	2	Q9LF98;Q9SJQ9	N-Term(iTRAQ4plex)	CID	1	0	1	1	64379	Not Unique	Not Used			0.933887	0	4.247e-08	75.08	3.94279e-07	0	0	100	3	825.108	2473.31	1.07443	49.7013	3577	3577	MS2	15/232	06Nov2013_Radici_MIX_3_SCX_6_7ul.RAW
		High	iLcTADINGQcPNVLR	Unambiguous	1	1	P50700	N-Term(iTRAQ4plex); C3(Carbamidomethyl); C11(Carbamidomethyl)	CID	1	0	1	1	55158	Unique	Used			0.94855	0	3.542e-08	75.07	3.43845e-07	0	0.444133	7	2	994.514	1988.02	1.67868	37.6826	2585	2585	MS2	12/140	06Nov2013_Radici_MIX_3_SCX_1_10ul.RAW
		High	vLNAGEAFVIPR	Unambiguous	1	1	P92995	N-Term(iTRAQ4plex)	CID	1	0	1	1	67028	Unique	Used			0.840136	0	7.464e-06	75.06	3.78945e-07	0	14.7545	100	2	715.418	1429.83	0.243841	41.7299	2964	2964	MS2	10/106	06Nov2013_Radici_MIX_3_SCX_8_10ul.RAW
High			dAPALVDLATGQEILATGIk	Unambiguous	3	1	P83483	N-Term(iTRAQ4plex); K20(iTRAQ4plex)	CID	1	0	1	1	45192	Unique	Used	1.96463			0	2.256e-09	75.03	3.03059e-07	0	5.12705	74	3	762.106	2284.3	1.78574	53.7822	3625	3625	MS2	13/200	08Jan2014_MIX_1_SCX_1_Excl_List.RAW
High			tVPAAVPAIVFLSGGQSEEEATR	Unambiguous	2	2	Q9LF98;Q9SJQ9	N-Term(iTRAQ4plex)	CID	1	0	1	1	56979	Not Unique	Not Used	1.07			0	4.906e-08	75.02	4.12355e-07	0	1.96334	67	3	825.109	2473.31	3.0733	48.6627	3419	3419	MS2	30/232	20Dec2013_MIX_1_SCX_1.RAW
		High	iIYGGSVNGGNck	Unambiguous	1	1	P48491	N-Term(iTRAQ4plex); C12(Carbamidomethyl); K13(iTRAQ4plex)	CID	1	0	1	1	56488	Unique	Used			1.18083	0	4.22e-07	75	4.3007e-07	0	10.2479	41	2	813.93	1626.85	1.42725	23.6314	2002	2002	MS2	8/106	06Nov2013_Radici_MIX_3_SCX_2_10ul.RAW
		High	iFSVDAPAIVSLk	Unambiguous	1	1	O04309	N-Term(iTRAQ4plex); K13(iTRAQ4plex)	CID	1	0	1	1	75194	Unique	Used			0.723369	0	8.478e-05	74.95	3.24688e-07	0	5.97621	100	2	824.502	1648	2.84625	47.2104	3399	3399	MS2	8/112	11Nov2013_MIX_3_SCX_3_Excl_List.RAW
High			aVAHQPISIAIEAGGR	Unambiguous	1	1	P43297	N-Term(iTRAQ4plex)	CID	1	0	1	1	58026	Unique	Used	0.718731			0	1.12e-06	74.94	5.04987e-07	0	10.2713	18	3	578.665	1733.98	0.760043	29.4831	2086	2086	MS2	11/150	20Dec2013_MIX_1_SCX_2.RAW
	High		dSIVAIGGPTWNVPTGR	Unambiguous	1	1	Q9SUT2	N-Term(iTRAQ4plex)	CID	1	0	1	1	45318	Unique	Used		1.79295		0	5.557e-09	74.94	4.07196e-07	0	5.49775	100	3	628.675	1884.01	0.979008	40.775	2828	2828	MS2	22/166	09Jan2014_MIX_2_SCX_1.RAW
		High	lAVITTDHFVDR	Unambiguous	1	1	Q38884	N-Term(iTRAQ4plex)	CID	1	0	1	1	74809	Unique	Used			1.26851	0	9.881e-08	74.93	4.04921e-07	0	11.806	45	3	510.951	1530.84	-0.0725457	34.1534	2500	2500	MS2	10/100	11Nov2013_MIX_3_SCX_3_Excl_List.RAW
	High		aVFVDLEPTVIDEVR	Unambiguous	3	2	B9DGT7;B9DHQ0	N-Term(iTRAQ4plex)	CID	1	0	1	1	45525	Not Unique	Not Used		1.45504		0	3.5e-08	74.91	5.11716e-07	0	2.62139	100	2	923.508	1846.01	0.81945	47.9831	3311	3311	MS2	13/128	09Jan2014_MIX_2_SCX_1.RAW
	High		vVNEGGYTDYSPIEYNPDVR	Unambiguous	2	2	Q9ZVA4;Q9ZVA5	N-Term(iTRAQ4plex)	CID	1	0	1	1	45213	Not Unique	Not Used		1.37056		0	2.295e-09	74.9	1.84448e-07	0	3.65461	100	3	811.056	2431.15	0.256087	37.2021	2583	2583	MS2	13/214	09Jan2014_MIX_2_SCX_1.RAW
	High		gVAFETIPVDLMk	Unambiguous	2	1	O80852-2	N-Term(iTRAQ4plex); K13(iTRAQ4plex)	CID	1	0	1	1	48512	Unique	Used		0.289193		0	1.393e-05	74.89	4.42724e-07	0	5.24082	100	2	854.485	1707.96	1.41238	46.6001	3209	3209	MS2	18/106	09Jan2014_MIX_2_SCX_2.RAW
		High	sPNSETYVIFGEAk	Unambiguous	2	1	A8MQP6	N-Term(iTRAQ4plex); K14(iTRAQ4plex)	CID	1	0	1	1	57000	Unique	Used			1.16545	0	4.248e-05	74.89	3.51908e-07	0	4.42271	23	2	915.481	1829.95	0.957325	35.5539	3197	3197	MS2	10/148	06Nov2013_Radici_MIX_3_SCX_2_10ul.RAW
High			dSIVAIGGPTWNVPTGR	Unambiguous	1	1	Q9SUT2	N-Term(iTRAQ4plex)	CID	1	0	1	1	56755	Unique	Used	0.391554			0	9.994e-08	74.87	4.17071e-07	0	7.0192	41	3	628.675	1884.01	0.104305	40.914	2896	2896	MS2	22/166	20Dec2013_MIX_1_SCX_1.RAW
		High	lDAAAAALNDLSLRPQGk	Unambiguous	1	1	P57742	N-Term(iTRAQ4plex); K18(iTRAQ4plex)	CID	1	0	1	1	70300	Unique	Used			1.20605	0	3.187e-09	74.87	4.46396e-07	0	6.67665	100	3	704.739	2112.2	-0.108023	43.7639	3121	3121	MS2	22/174	09Nov2013_Radici_MIX_3_SCX_4_Excl_List.RAW
		High	eLDSSNSDAIER	Unambiguous	2	1	O64595	N-Term(iTRAQ4plex)	CID	1	0	1	1	72612	Unique	Used			0.736846	0	6.719e-07	74.85	1.14569e-07	0	3.80822	41	2	740.356	1479.71	0.570042	19.0435	1370	1370	MS2	19/120	11Nov2013_MIX_3_SCX_2_Excl_List.RAW
High			vcPGIVScSDILALVAR	Unambiguous	1	1	Q43735	N-Term(iTRAQ4plex); C2(Carbamidomethyl); C8(Carbamidomethyl)	CID	1	0	1	1	57059	Unique	Used	0.829267			0	7.643e-08	74.81	4.83991e-07	0	0	100	2	987.54	1974.07	4.47241	51.4971	3610	3610	MS2	11/134	20Dec2013_MIX_1_SCX_1.RAW
High			lLNDEFYIGLk	Unambiguous	1	1	Q9LYG3	N-Term(iTRAQ4plex); K11(iTRAQ4plex)	CID	1	0	1	1	46670	Unique	Used	1.01593			0	1.382e-06	74.73	4.66069e-07	0	5.90648	100	2	806.964	1612.92	1.41537	47.2667	3183	3183	MS2	8/98	08Jan2014_MIX_1_SCX_2_Excl_List.RAW
High			vLNAGEAFVIPR	Unambiguous	1	1	P92995	N-Term(iTRAQ4plex)	CID	1	0	1	1	56730	Unique	Used	0.776978			0	5.704e-05	74.7	4.18473e-07	0	4.96476	24	2	715.419	1429.83	0.926833	40.1462	2838	2838	MS2	10/106	20Dec2013_MIX_1_SCX_1.RAW
	High		gSLFLGDVATQVk	Unambiguous	1	1	Q9SMX3	N-Term(iTRAQ4plex); K13(iTRAQ4plex)	CID	1	0	1	1	45256	Unique	Used		0.677538		0	6.481e-05	74.65	4.33601e-07	0	5.15514	69	2	811.972	1622.94	0.424906	38.656	2683	2683	MS2	11/116	09Jan2014_MIX_2_SCX_1.RAW
		High	nVNQPSSQGSEGNk	Unambiguous	1	1	O22173	N-Term(iTRAQ4plex); K14(iTRAQ4plex)	CID	1	0	1	1	55962	Unique	Used			1.28373	0	1.016e-05	74.64	2.67975e-07	0	5.44773	100	2	867.437	1733.87	1.02196	11.4744	775	775	MS2	12/140	06Nov2013_Radici_MIX_3_SCX_2_10ul.RAW
		High	lLTLINDVYk	Unambiguous	1	1	O04202	N-Term(iTRAQ4plex); K10(iTRAQ4plex)	CID	1	0	1	1	64373	Unique	Used			0.988702	0	4.272e-06	74.62	3.00275e-07	0	5.67696	100	2	740.457	1479.91	2.38945	49.4955	3563	3563	MS2	9/88	06Nov2013_Radici_MIX_3_SCX_6_7ul.RAW
		High	vGLTGLTVAEYFR	Unambiguous	3	1	P83483	N-Term(iTRAQ4plex)	CID	1	0	1	1	62764	Unique	Used			0.942317	0	5.562e-05	74.61	4.77396e-07	0	4.51483	100	2	785.442	1569.88	0.243288	49.4869	3549	3549	MS2	8/108	06Nov2013_Radici_MIX_3_SCX_5_7ul.RAW
		High	mELIDAAFPLLk	Unambiguous	1	1	P93819	N-Term(iTRAQ4plex); M1(Oxidation); K12(iTRAQ4plex)	CID	1	0	1	1	61011	Unique	Used			1.02471	0	1.583e-05	74.61	4.98153e-07	0	12.0286	100	2	832.981	1664.95	0.469083	51.0992	3684	3684	MS2	10/94	06Nov2013_Radici_MIX_3_SCX_4_6ul.RAW
	High		vNEWVAEITk	Unambiguous	1	1	P46422	N-Term(iTRAQ4plex); K10(iTRAQ4plex)	CID	1	0	1	1	48344	Unique	Used		0.627041		0	1.441e-06	74.6	5.54779e-07	0	2.79337	94	2	738.919	1476.83	0.267217	40.8451	2817	2817	MS2	9/100	09Jan2014_MIX_2_SCX_2.RAW
		High	mELIDAAFPLLk	Unambiguous	1	1	P93819	N-Term(iTRAQ4plex); M1(Oxidation); K12(iTRAQ4plex)	CID	1	0	1	1	64404	Unique	Used			1.28788	0	3.051e-06	74.6	4.99301e-07	0	7.41523	100	2	832.981	1664.95	0.469083	50.6148	3640	3640	MS2	10/94	06Nov2013_Radici_MIX_3_SCX_6_7ul.RAW
		High	vNEWVAEITk	Unambiguous	1	1	P46422	N-Term(iTRAQ4plex); K10(iTRAQ4plex)	CID	1	0	1	1	59175	Unique	Used			0.822194	0	4.023e-06	74.59	5.36943e-07	0	3.87793	51	2	738.919	1476.83	0.680502	41.9853	3436	3436	MS2	9/100	06Nov2013_Radici_MIX_3_SCX_3_7ul.RAW
	High		tIEVNNTDAEGR	Unambiguous	1	1	P30184	N-Term(iTRAQ4plex)	CID	1	0	1	1	46189	Unique	Used		1.59597		0	2.775e-07	74.58	1.89844e-07	0	2.0833	74	2	731.866	1462.73	0.0254087	18.3083	1154	1154	MS2	9/120	09Jan2014_MIX_2_SCX_1_ExclList.RAW
		High	iELPTWTDIVk	Unambiguous	1	1	Q9SGA6	N-Term(iTRAQ4plex); K11(iTRAQ4plex)	CID	1	0	1	1	60996	Unique	Used			0.830053	0	6.517e-08	74.55	4.59485e-07	0	3.58895	100	2	801.973	1602.94	2.77312	50.5833	3649	3649	MS2	10/92	06Nov2013_Radici_MIX_3_SCX_4_6ul.RAW
		High	gASINNLEAGSDGR	Unambiguous	3	1	F4I576	N-Term(iTRAQ4plex)	CID	1	0	1	1	72702	Unique	Used			1.09529	0	7.714e-07	74.51	1.75229e-07	0	2.46575	38	2	752.877	1504.75	0.213918	21.3556	1580	1580	MS2	18/140	11Nov2013_MIX_3_SCX_2_Excl_List.RAW
High			eVSHEWDLVNk	Unambiguous	2	2	P55737;P51818	N-Term(iTRAQ4plex); K11(iTRAQ4plex)	CID	1	0	1	1	47807	Not Unique	Not Used	0.738239			0	6.782e-08	74.49	3.69857e-07	0	5.47319	100	2	822.434	1643.86	-1.17628	30.106	2022	2022	MS2	17/94	08Jan2014_MIX_1_SCX_3_Excl_List.RAW
		High	tALSHVDNLISGVTR	Unambiguous	1	1	P49209	N-Term(iTRAQ4plex)	CID	1	0	1	1	70186	Unique	Used			0.710206	0	1.945e-05	74.48	5.11507e-07	0	2.28407	100	2	863.982	1726.96	0.401185	39.9059	2854	2854	MS2	20/152	09Nov2013_Radici_MIX_3_SCX_4_Excl_List.RAW
		High	qQTGNDNIEVGk	Unambiguous	1	1	O64517	N-Term(iTRAQ4plex); K12(iTRAQ4plex)	CID	1	0	1	1	56213	Unique	Used			1.16938	0	2.575e-06	74.44	3.32768e-07	0	2.55334	15	2	795.92	1590.83	0.659065	17.7834	1361	1361	MS2	15/122	06Nov2013_Radici_MIX_3_SCX_2_10ul.RAW
High			gLEGHVMEQLk	Unambiguous	2	2	Q9ZVF3;Q9ZVF2	N-Term(iTRAQ4plex); K11(iTRAQ4plex)	CID	1	0	1	1	59583	Not Unique	Not Used	1.70254			0	8.954e-06	74.41	4.7635e-07	0	6.62813	100	2	764.925	1528.84	1.60992	29.9873	1977	1977	MS2	9/94	20Dec2013_MIX_1_SCX_3.RAW
		High	sIGDAGPVIDAGGIFAYAR	Unambiguous	1	1	Q9ZW84	N-Term(iTRAQ4plex)	CID	1	0	1	1	57448	Unique	Used			0.311674	0	4.174e-09	74.41	4.60049e-07	0	21.5069	100	3	665.354	1994.05	0.595409	47.9016	4242	4242	MS2	12/162	06Nov2013_Radici_MIX_3_SCX_2_10ul.RAW
	High		gVAFETIPVDLMk	Unambiguous	2	1	O80852-2	N-Term(iTRAQ4plex); K13(iTRAQ4plex)	CID	1	0	1	1	45487	Unique	Used		0.261452		0	6.196e-06	74.36	5.00187e-07	0	3.49208	100	2	854.484	1707.96	1.34091	46.667	3222	3222	MS2	8/106	09Jan2014_MIX_2_SCX_1.RAW
		High	gTVELAGTDGETTTQGLDGLGDR	Unambiguous	1	1	Q9LF98	N-Term(iTRAQ4plex)	CID	1	0	1	1	71571	Unique	Used			0.827654	0	3.144e-09	74.35	1.70786e-07	0	11.6901	94	3	803.062	2407.17	0.0520048	35.6414	2453	2453	MS2	22/232	11Nov2013_MIX_3_SCX_1_Excl_List.RAW
		High	kLFGVTTLDVVR	Unambiguous	3	3	Q9ZP06;Q9LKA3;Q9SN86	N-Term(iTRAQ4plex); K1(iTRAQ4plex)	CID	1	0	1	1	65648	Not Unique	Not Used			0.993961	0	1.252e-05	74.34	2.74256e-07	1	8.94358	100	2	818.506	1636.01	0.852798	40.3845	2846	2846	MS2	11/116	06Nov2013_Radici_MIX_3_SCX_7_7ul.RAW
High			aFAADQEEETk	Unambiguous	1	1	Q56ZI2	N-Term(iTRAQ4plex); K11(iTRAQ4plex)	CID	1	0	1	1	44237	Unique	Used	2.52851			0	8.668e-06	74.32	2.42237e-07	0	5.96085	100	2	763.883	1526.76	0.726612	20.7598	1390	1390	MS2	9/100	08Jan2014_MIX_1_SCX_1_Excl_List.RAW
High			nLPGVELcHVER	Unambiguous	4	2	Q9SF40;P49691	N-Term(iTRAQ4plex); C8(Carbamidomethyl)	CID	1	0	1	1	57987	Not Unique	Not Used	0.675382			0	9.605e-06	74.31	4.4667e-07	0	9.39145	10	3	522.945	1566.82	1.14755	28.4018	1995	1995	MS2	8/120	20Dec2013_MIX_1_SCX_2.RAW
High			fVIQTLAPLGcLPIVR	Unambiguous	2	2	Q1H583;Q8W4H8	N-Term(iTRAQ4plex); C11(Carbamidomethyl)	CID	1	0	1	1	57142	Not Unique	Not Used	1.1589			0	5.045e-06	74.26	3.07478e-07	0	0	100	2	971.079	1941.15	1.67334	55.0027	3856	3856	MS2	10/144	20Dec2013_MIX_1_SCX_1.RAW
High			sGSLFDNVLVSDDPEYAk	Unambiguous	2	1	O04151	N-Term(iTRAQ4plex); K18(iTRAQ4plex)	CID	1	0	1	1	56826	Unique	Used	0.560783			0	2.93e-09	74.26	3.56224e-07	0	4.62899	100	3	748.715	2244.13	0.865094	43.3469	3062	3062	MS2	11/186	20Dec2013_MIX_1_SCX_1.RAW
	High		tPILVATDVAAR	Unambiguous	3	3	Q8LA13;Q84W89;Q9M2F9	N-Term(iTRAQ4plex)	CID	1	0	1	1	46666	Not Unique	Not Used		2.23122		0	1.156e-05	74.22	3.06538e-07	0	16.0315	100	2	685.91	1370.81	0.609653	34.5714	2267	2267	MS2	8/102	09Jan2014_MIX_2_SCX_1_ExclList.RAW
	High		vIAcVGETLEER	Unambiguous	1	1	P48491	N-Term(iTRAQ4plex); C4(Carbamidomethyl)	CID	1	0	1	1	45174	Unique	Used		0.826033		0	1.831e-05	74.22	3.91688e-07	0	3.0276	41	2	760.399	1519.79	0.461336	35.8576	2492	2492	MS2	10/96	09Jan2014_MIX_2_SCX_1.RAW
	High		tVPAAVPAIVFLSGGQSEEEATR	Unambiguous	2	2	Q9LF98;Q9SJQ9	N-Term(iTRAQ4plex)	CID	1	0	1	1	45547	Not Unique	Not Used		0.851934		0	2.941e-09	74.21	4.8173e-07	0	0	100	2	1237.16	2473.31	0.833089	48.7477	3362	3362	MS2	12/232	09Jan2014_MIX_2_SCX_1.RAW
	High		vcQVIGAIVDVR	Unambiguous	3	1	P83483	N-Term(iTRAQ4plex); C2(Carbamidomethyl)	CID	1	0	1	1	45441	Unique	Used		3.89962		0	9.212e-05	74.2	5.32265e-07	0	28.2087	100	2	736.923	1472.84	1.12891	45.0382	3115	3115	MS2	9/106	09Jan2014_MIX_2_SCX_1.RAW
High			vLVNIEQQSPDIAQGVHGHFTk	Unambiguous	2	2	P23686;P17562	N-Term(iTRAQ4plex); K22(iTRAQ4plex)	CID	1	0	1	1	48010	Not Unique	Not Used	1.11558			0	8.524e-08	74.19	4.87764e-07	0	2.25663	100	3	902.492	2705.46	0.560894	37.0876	2496	2496	MS2	28/234	08Jan2014_MIX_1_SCX_3_Excl_List.RAW
	High		iGFSMISDAEk	Unambiguous	1	1	P47998	N-Term(iTRAQ4plex); K11(iTRAQ4plex)	CID	1	0	1	1	49759	Unique	Used		0.775845		0	1.56e-06	74.17	3.54113e-07	0	9.58591	100	2	743.397	1485.79	-0.0113669	38.4084	2534	2534	MS2	9/92	09Jan2014_MIX_2_SCX_2_ExclList.RAW
	High		nLPGVELcHVER	Unambiguous	4	2	Q9SF40;P49691	N-Term(iTRAQ4plex); C8(Carbamidomethyl)	CID	1	0	1	1	47962	Not Unique	Not Used		1.37966		0	7.8e-07	74.15	4.88432e-07	0	8.6853	15	3	522.944	1566.82	-0.0210962	28.2109	1926	1926	MS2	8/120	09Jan2014_MIX_2_SCX_2.RAW
	High		cNNDNGDVAVDFFHR	Unambiguous	1	1	Q9SR37	N-Term(iTRAQ4plex); C1(Carbamidomethyl)	CID	1	0	1	1	48122	Unique	Used		1.18904		0	2.685e-09	74.12	3.8634e-08	0	16.2416	59	3	641.956	1923.85	0.00721453	33.3264	2299	2299	MS2	12/152	09Jan2014_MIX_2_SCX_2.RAW
		High	aPGGAPANVAIAVSR	Unambiguous	1	1	Q9SID0	N-Term(iTRAQ4plex)	CID	1	0	1	1	54894	Unique	Used			0.288496	0	2.258e-06	74.1	5.95239e-07	0	3.75557	30	3	498.956	1494.85	0.845048	28.8689	1969	1969	MS2	10/126	06Nov2013_Radici_MIX_3_SCX_1_10ul.RAW
High			acNVQTPPVSR	Unambiguous	1	1	Q9LJ86	N-Term(iTRAQ4plex); C2(Carbamidomethyl)	CID	1	0	1	1	56011	Unique	Used	1.63537			0	1.129e-05	74.09	3.47048e-07	0	6.65699	28	2	686.86	1372.71	0.482252	18.3555	1160	1160	MS2	9/104	20Dec2013_MIX_1_SCX_1.RAW
	High		sVFSTAVVGk	Unambiguous	1	1	Q9S7W4	N-Term(iTRAQ4plex); K10(iTRAQ4plex)	CID	1	0	1	1	45001	Unique	Used		0.916009		0	3.023e-06	74.07	3.6432e-07	0	26.3102	43	2	641.885	1282.76	1.01915	30.1942	2088	2088	MS2	9/80	09Jan2014_MIX_2_SCX_1.RAW
High			vFFDMSLSGTPIGR	Unambiguous	1	1	Q42406	N-Term(iTRAQ4plex)	CID	1	0	1	1	56965	Unique	Used	0.878119			0	2.125e-06	74.06	4.92769e-07	0	10.4268	100	2	835.94	1670.87	1.67195	48.1572	3386	3386	MS2	8/116	20Dec2013_MIX_1_SCX_1.RAW
		High	iLISGGAGFIGSHLVDk	Unambiguous	2	1	Q9FIE8	N-Term(iTRAQ4plex); K17(iTRAQ4plex)	CID	1	0	1	1	62625	Unique	Used			1.00928	0	4.629e-12	74.05	4.07324e-07	0	16.5987	100	3	658.054	1972.15	0.412748	44.5468	3208	3208	MS2	10/152	06Nov2013_Radici_MIX_3_SCX_5_7ul.RAW
		High	tPFTSGLDLEk	Unambiguous	2	2	Q9M5K3;Q9M5K2	N-Term(iTRAQ4plex); K11(iTRAQ4plex)	CID	1	0	1	1	57059	Not Unique	Not Used			1.23203	0	0.001479	74.04	6.29159e-07	0	18.1756	23	2	748.416	1495.83	0.459734	37.1163	3335	3335	MS2	9/98	06Nov2013_Radici_MIX_3_SCX_2_10ul.RAW
		High	vGFYSQScPQAETIVR	Unambiguous	1	1	Q43729	N-Term(iTRAQ4plex); C8(Carbamidomethyl)	CID	1	0	1	1	55067	Unique	Used			0.87662	0	8.475e-08	74.02	2.79376e-07	0	4.99801	33	2	993.499	1985.99	1.37335	34.6516	2373	2373	MS2	23/156	06Nov2013_Radici_MIX_3_SCX_1_10ul.RAW
	High		tQDGGTEVVEAk	Unambiguous	2	2	Q9ZP06;Q9LKA3	N-Term(iTRAQ4plex); K12(iTRAQ4plex)	CID	1	0	1	1	44580	Not Unique	Not Used		0.680592		0	2.108e-06	74.01	4.58756e-07	0	4.84295	21	2	761.405	1521.8	2.11649	17.5635	1106	1106	MS2	10/126	09Jan2014_MIX_2_SCX_1.RAW
		High	eIEIDIEPTDTIDR	Unambiguous	2	1	Q8RUC6	N-Term(iTRAQ4plex)	CID	1	0	1	1	71706	Unique	Used			0.697981	0	1.515e-06	74	3.24457e-07	0	3.03563	100	2	901.962	1802.92	1.23304	40.2737	2768	2768	MS2	8/128	11Nov2013_MIX_3_SCX_1_Excl_List.RAW
High			nAESNAEVk	Unambiguous	2	1	P51413	N-Term(iTRAQ4plex); K9(iTRAQ4plex)	CID	1	0	1	1	57446	Unique	Used	0.862841			0	2.626e-05	73.99	4.80825e-07	0	6.51365	100	2	625.336	1249.66	1.52927	12.3038	733	733	MS2	8/88	20Dec2013_MIX_1_SCX_2.RAW
		High	qSGPASAEIk	Unambiguous	1	1	Q9XI01	N-Term(iTRAQ4plex); K10(iTRAQ4plex)	CID	1	0	1	1	72491	Unique	Used			1.53455	0	1.456e-06	73.98	4.3594e-07	0	19.0437	29	2	638.36	1275.71	-2.16792	15.8241	1088	1088	MS2	8/102	11Nov2013_MIX_3_SCX_2_Excl_List.RAW
High			tPILVATDVAAR	Unambiguous	3	3	Q8LA13;Q84W89;Q9M2F9	N-Term(iTRAQ4plex)	CID	1	0	1	1	56565	Not Unique	Not Used	1.22161			0	5.519e-05	73.95	3.40296e-07	0	9.77244	64	2	685.91	1370.81	0.253455	34.7235	2453	2453	MS2	8/102	20Dec2013_MIX_1_SCX_1.RAW
	High		fAQYTGANAIAGR	Unambiguous	2	1	B9DG17	N-Term(iTRAQ4plex)	CID	1	0	1	1	44963	Unique	Used		3.03381		0	3.826e-06	73.94	4.46028e-07	0	3.83418	26	2	742.393	1483.78	0.540203	29.0438	1999	1999	MS2	11/116	09Jan2014_MIX_2_SCX_1.RAW
	High		yAGTEVEFNDVk	Unambiguous	1	1	O65282	N-Term(iTRAQ4plex); K12(iTRAQ4plex)	CID	1	0	1	1	46545	Unique	Used		0.507684		0	4.898e-07	73.93	3.56027e-07	0	3.93018	100	2	830.428	1659.85	0.72462	30.3544	1985	1985	MS2	11/106	09Jan2014_MIX_2_SCX_1_ExclList.RAW
	High		vNQIGSVTESIEAVk	Unambiguous	1	1	P25696	N-Term(iTRAQ4plex); K15(iTRAQ4plex)	CID	1	0	1	1	45254	Unique	Used		1.24102		0	8.267e-06	73.93	5.6236e-07	0	8.29526	74	2	931.529	1862.05	1.32917	38.5808	2678	2678	MS2	11/150	09Jan2014_MIX_2_SCX_1.RAW
	High		dIFYITGSSk	Unambiguous	2	1	F4JQ55	N-Term(iTRAQ4plex); K10(iTRAQ4plex)	CID	1	0	1	1	46692	Unique	Used		1.45504		0	3.217e-06	73.91	4.61313e-07	0	6.97688	100	2	709.892	1418.78	-0.310439	35.4829	2328	2328	MS2	9/88	09Jan2014_MIX_2_SCX_1_ExclList.RAW
		High	tSDLVALSGGHTFGR	Unambiguous	1	1	P24102	N-Term(iTRAQ4plex)	CID	1	0	1	1	58867	Unique	Used			1.31207	0	6.655e-09	73.91	4.3083e-07	0	6.02654	8	3	554.63	1661.87	0.931759	33.1386	2718	2718	MS2	10/134	06Nov2013_Radici_MIX_3_SCX_3_7ul.RAW
High			vFFDMSLSGTPIGR	Unambiguous	1	1	Q42406	N-Term(iTRAQ4plex)	CID	1	0	1	1	58608	Unique	Used	1.09063			0	1.219e-08	73.89	5.06316e-07	0	16.2179	100	2	835.94	1670.87	2.25641	47.8238	3444	3444	MS2	8/116	20Dec2013_MIX_1_SCX_2.RAW
	High		sSTTPVPSTPLk	Unambiguous	1	1	O04310	N-Term(iTRAQ4plex); K12(iTRAQ4plex)	CID	1	0	1	1	44782	Unique	Used		5.08808		0	7.551e-07	73.87	4.84041e-07	0	5.55039	59	2	751.938	1502.87	1.1382	23.5766	1577	1577	MS2	11/104	09Jan2014_MIX_2_SCX_1.RAW
High			iDGFVSGIGTGGTITGAGk	Unambiguous	1	1	P47998	N-Term(iTRAQ4plex); K19(iTRAQ4plex)	CID	1	0	1	1	56700	Unique	Used	0.438655			0	7.696e-09	73.84	5.88593e-07	0	5.03931	71	3	666.037	1996.1	0.129724	39.1806	2768	2768	MS2	20/170	20Dec2013_MIX_1_SCX_1.RAW
High			vYFDMTVGGk	Unambiguous	2	1	F4IL99	N-Term(iTRAQ4plex); K10(iTRAQ4plex)	CID	1	0	1	1	58237	Unique	Used	1.31425			0	1.13e-06	73.82	4.17029e-07	0	13.4477	58	2	702.876	1404.75	1.12297	35.8645	2578	2578	MS2	8/76	20Dec2013_MIX_1_SCX_2.RAW
High			dDIEVVAVNDPFIDAk	Unambiguous	1	1	Q9SAJ6	N-Term(iTRAQ4plex); K16(iTRAQ4plex)	CID	1	0	1	1	44963	Unique	Used	0.907868			0	2.112e-07	73.71	5.78814e-07	0	9.14727	100	3	683.365	2048.08	1.35981	45.6717	3084	3084	MS2	15/160	08Jan2014_MIX_1_SCX_1_Excl_List.RAW
	High		lADLEAAPAAVAR	Unambiguous	2	2	Q9MAH0;Q84VW9	N-Term(iTRAQ4plex)	CID	1	0	1	1	45116	Not Unique	Not Used		2.23791		0	0.0002407	73.7	5.09763e-07	0	8.6245	72	2	706.405	1411.8	0.457539	33.9204	2356	2356	MS2	8/100	09Jan2014_MIX_2_SCX_1.RAW
		High	aGGEcLTFDQLALR	Unambiguous	1	1	Q940B0	N-Term(iTRAQ4plex); C5(Carbamidomethyl)	CID	1	0	1	1	57189	Unique	Used			1.41653	0	5.04e-06	73.69	4.68181e-07	0	23.1961	22	2	847.938	1694.87	1.50286	40.506	3638	3638	MS2	20/122	06Nov2013_Radici_MIX_3_SCX_2_10ul.RAW
	High		lPANLVQAQR	Unambiguous	3	3	Q9FWA3;Q9SH69;Q9FFR3	N-Term(iTRAQ4plex)	CID	1	0	1	1	44949	Not Unique	Not Used		1.44225		0	0.0002758	73.67	5.60545e-07	0	8.03417	33	2	627.376	1253.75	0.772699	28.6809	1967	1967	MS2	7/86	09Jan2014_MIX_2_SCX_1.RAW
	High		aIcTEAGLLALR	Unambiguous	2	1	Q9SL67	N-Term(iTRAQ4plex); C3(Carbamidomethyl)	CID	1	0	1	1	45264	Unique	Used		1.3079		0	8.314e-06	73.6	4.62707e-07	0	4.47793	100	2	716.409	1431.81	0.351119	38.9394	2702	2702	MS2	10/90	09Jan2014_MIX_2_SCX_1.RAW
		High	nVIHGSDSVESAR	Unambiguous	1	1	P39207	N-Term(iTRAQ4plex)	CID	1	0	1	1	74193	Unique	Used			0.988059	0	1.671e-07	73.6	3.14291e-07	0	6.57738	8	3	505.594	1514.77	0.587361	15.8434	1063	1063	MS2	9/130	11Nov2013_MIX_3_SCX_3_Excl_List.RAW
		High	nDGIYIFNLGk	Unambiguous	2	1	B9DG17	N-Term(iTRAQ4plex); K11(iTRAQ4plex)	CID	1	0	1	1	59244	Unique	Used			1.2033	0	3.928e-07	73.6	5.95844e-07	0	8.12116	100	2	771.433	1541.86	1.01475	44.1577	3597	3597	MS2	10/100	06Nov2013_Radici_MIX_3_SCX_3_7ul.RAW
		High	aTQGIYPLQNVFIR	Unambiguous	2	2	Q9CAV0;Q42262	N-Term(iTRAQ4plex)	CID	1	0	1	1	57393	Not Unique	Not Used			1.66411	0	3.412e-07	73.6	6.50409e-07	0	1.55125	45	2	882.5	1763.99	0.528064	46.0949	4114	4114	MS2	12/126	06Nov2013_Radici_MIX_3_SCX_2_10ul.RAW
	High		gLVDSDTLPLNVSR	Unambiguous	2	1	F4JQ55	N-Term(iTRAQ4plex)	CID	1	0	1	1	45207	Unique	Used		1.57345		0	5.212e-05	73.57	6.10963e-07	0	5.19805	47	2	815.451	1629.89	1.11456	36.9937	2569	2569	MS2	22/128	09Jan2014_MIX_2_SCX_1.RAW
High			gFGFVNFENADDAAR	Unambiguous	1	1	P42731	N-Term(iTRAQ4plex)	CID	1	0	1	1	44886	Unique	Used	1.50701			0	9.257e-09	73.54	1.37202e-07	0	2.04251	100	2	887.42	1773.83	0.884548	43.0009	2904	2904	MS2	8/138	08Jan2014_MIX_1_SCX_1_Excl_List.RAW
		High	gLVDSDTLPLNVSR	Unambiguous	2	1	F4JQ55	N-Term(iTRAQ4plex)	CID	1	0	1	1	57079	Unique	Used			1.13537	0	1.179e-05	73.54	6.15198e-07	0	13.6512	33	2	815.451	1629.89	1.11456	37.6688	3381	3381	MS2	11/128	06Nov2013_Radici_MIX_3_SCX_2_10ul.RAW
High			iELPLWTDIVk	Unambiguous	2	1	Q9FNP8	N-Term(iTRAQ4plex); K11(iTRAQ4plex)	CID	1	0	1	1	58759	Unique	Used	1.57079			0	4.496e-06	73.49	4.16373e-07	0	0	100	2	807.991	1614.97	2.29086	53.0258	3797	3797	MS2	10/92	20Dec2013_MIX_1_SCX_2.RAW
		High	eLINSPANVLTPAVLAEEAAk	Unambiguous	1	1	P30184	N-Term(iTRAQ4plex); K21(iTRAQ4plex)	CID	1	0	1	1	57476	Unique	Used			0.816749	0	2.907e-11	73.47	4.07051e-07	0	6.53768	83	3	813.464	2438.38	0.942392	48.8533	4308	4308	MS2	25/228	06Nov2013_Radici_MIX_3_SCX_2_10ul.RAW
High			iGIAHSPAWFEAHDLADSQDGASIDR	Unambiguous	1	1	Q9SR37	N-Term(iTRAQ4plex)	CID	1	0	1	1	59834	Unique	Used	2.92844			0	9.823e-11	73.43	2.70095e-07	0	1.89545	70	3	975.143	2923.41	1.53456	38.5417	2563	2563	MS2	33/252	20Dec2013_MIX_1_SCX_3.RAW
		High	gSLFLGDVATQVk	Unambiguous	1	1	Q9SMX3	N-Term(iTRAQ4plex); K13(iTRAQ4plex)	CID	1	0	1	1	57144	Unique	Used			0.877863	0	1.437e-06	73.43	5.69697e-07	0	5.01329	11	2	811.972	1622.94	1.17706	39.372	3533	3533	MS2	11/116	06Nov2013_Radici_MIX_3_SCX_2_10ul.RAW
	High		eIAEAYLGTTIk	Unambiguous	1	1	O65719	N-Term(iTRAQ4plex); K12(iTRAQ4plex)	CID	1	0	1	1	46705	Unique	Used		1.36332		0	3.531e-06	73.42	7.39356e-07	0	6.42861	100	2	798.959	1596.91	0.765483	35.9428	2358	2358	MS2	9/106	09Jan2014_MIX_2_SCX_1_ExclList.RAW
High			aVTLTLDIQk	Unambiguous	1	1	O23254	N-Term(iTRAQ4plex); K10(iTRAQ4plex)	CID	1	0	1	1	56613	Unique	Used	0.888983			0	1.149e-05	73.39	3.89421e-07	0	13.8301	69	2	695.432	1389.86	0.83444	36.2746	2565	2565	MS2	8/82	20Dec2013_MIX_1_SCX_1.RAW
		High	hNGNISFDDVTEIAR	Unambiguous	2	1	P50883	N-Term(iTRAQ4plex)	CID	1	0	1	1	60525	Unique	Used			1.16565	0	3.26e-09	73.35	3.23667e-07	0	3.86334	15	3	611.307	1831.91	0.687354	35.4305	2549	2549	MS2	11/150	06Nov2013_Radici_MIX_3_SCX_4_6ul.RAW
	High		lDDVGYDDVGGVR	Unambiguous	1	1	P54609	N-Term(iTRAQ4plex)	CID	1	0	1	1	45025	Unique	Used		1.56903		0	6.733e-07	73.34	2.64165e-07	0	2.04103	78	2	762.377	1523.75	0.168695	30.9617	2144	2144	MS2	11/108	09Jan2014_MIX_2_SCX_1.RAW
		High	lIFANALYFk	Unambiguous	1	1	Q9S7T8	N-Term(iTRAQ4plex); K10(iTRAQ4plex)	CID	1	0	1	1	62798	Unique	Used			1.10549	0	1.357e-06	73.32	4.37651e-07	0	0	100	2	744.447	1487.89	-0.133903	50.8133	3643	3643	MS2	9/84	06Nov2013_Radici_MIX_3_SCX_5_7ul.RAW
		High	vGSSEAALLAk	Unambiguous	2	1	Q42112	N-Term(iTRAQ4plex); K11(iTRAQ4plex)	CID	1	0	1	1	58727	Unique	Used			0.834403	0	5.285e-06	73.3	6.22088e-07	0	9.87333	18	2	667.401	1333.79	0.93699	29.5464	2391	2391	MS2	16/84	06Nov2013_Radici_MIX_3_SCX_3_7ul.RAW
		High	fVIGGPHGDAGLTGR	Unambiguous	4	4	P23686;P17562;Q9SJL8;Q9LUT2	N-Term(iTRAQ4plex)	CID	1	0	1	1	58759	Not Unique	Not Used			0.955189	0	7.979e-09	73.26	5.82998e-07	0	9.1383	4	3	533.291	1597.86	0.840572	30.36	2466	2466	MS2	13/120	06Nov2013_Radici_MIX_3_SCX_3_7ul.RAW
	High		qIGAYDDAEk	Unambiguous	4	2	Q9SF40;P49691	N-Term(iTRAQ4plex); K10(iTRAQ4plex)	CID	1	0	1	1	44654	Not Unique	Not Used		1.11649		0	8.334e-05	73.24	4.3156e-07	0	3.79837	28	2	699.362	1397.72	0.886369	19.7496	1278	1278	MS2	8/96	09Jan2014_MIX_2_SCX_1.RAW
	High		fNVEYIAGGATQNSIk	Unambiguous	2	1	Q9SF85	N-Term(iTRAQ4plex); K16(iTRAQ4plex)	CID	1	0	1	1	45223	Unique	Used		0.886832		0	1.941e-09	73.24	6.73424e-07	0	9.36962	82	3	667.361	2000.07	-0.142741	37.5093	2606	2606	MS2	11/168	09Jan2014_MIX_2_SCX_1.RAW
		High	nNPNADASTQQAFVTSVTNk	Unambiguous	1	1	Q8W4H8	N-Term(iTRAQ4plex); K20(iTRAQ4plex)	CID	1	0	1	1	56808	Unique	Used			0.875586	0	1.131e-10	73.24	4.93212e-07	0	10.215	12	3	799.075	2395.21	0.588331	30.9957	2749	2749	MS2	22/214	06Nov2013_Radici_MIX_3_SCX_2_10ul.RAW
		High	sLEGLQTNVQR	Unambiguous	2	1	A8MQA1	N-Term(iTRAQ4plex)	CID	1	0	1	1	72820	Unique	Used			1.10969	0	1.265e-05	73.23	5.20492e-07	0	6.5775	22	2	694.886	1388.76	1.89477	24.3436	1855	1855	MS2	9/102	11Nov2013_MIX_3_SCX_2_Excl_List.RAW
High			aNSEATLGTYk	Unambiguous	1	1	Q9LF98	N-Term(iTRAQ4plex); K11(iTRAQ4plex)	CID	1	0	1	1	57743	Unique	Used	0.856206			0	1.402e-05	73.22	5.69335e-07	0	3.71568	39	2	721.893	1442.78	4.00396	21.4839	1426	1426	MS2	10/110	20Dec2013_MIX_1_SCX_2.RAW
	High		tDIAcLDMLDTGSR	Unambiguous	1	1	Q9M328	N-Term(iTRAQ4plex); C5(Carbamidomethyl)	CID	1	0	1	1	45263	Unique	Used		0.557521		0	8.727e-08	73.22	1.73897e-07	0	8.52756	100	2	856.41	1711.81	1.20441	38.8957	2699	2699	MS2	10/128	09Jan2014_MIX_2_SCX_1.RAW
		High	rPEQSYGSGYGGR	Unambiguous	1	1	Q9FKA5	N-Term(iTRAQ4plex)	CID	1	0	1	1	59867	Unique	Used			0.825281	0	6.012e-07	73.22	2.26305e-07	0	36.4494	38	3	519.923	1557.75	0.499322	15.5996	1013	1013	MS2	10/130	06Nov2013_Radici_MIX_3_SCX_4_6ul.RAW
		High	lVQIEHALTAVGSGQTSLGIk	Unambiguous	2	1	O23708	N-Term(iTRAQ4plex); K21(iTRAQ4plex)	CID	1	0	1	1	62722	Unique	Used			0.793124	0	1.584e-07	73.22	4.19259e-07	0	3.20246	100	3	804.135	2410.39	0.217506	47.9597	3443	3443	MS2	12/220	06Nov2013_Radici_MIX_3_SCX_5_7ul.RAW
		High	dFEEAGHLAPTGLFLGGEk	Unambiguous	1	1	Q42418	N-Term(iTRAQ4plex); K19(iTRAQ4plex)	CID	1	0	1	1	75065	Unique	Used			1.04292	0	1.288e-09	73.18	5.96241e-07	0	6.29837	41	3	759.399	2276.18	1.12298	42.7484	3097	3097	MS2	21/178	11Nov2013_MIX_3_SCX_3_Excl_List.RAW
	High		iDYAPGGLNPPHTHPR	Unambiguous	4	3	P94014;Q9FZ27;Q3EAG0	N-Term(iTRAQ4plex)	CID	1	0	1	1	53518	Not Unique	Not Used		0.528682		0	5.599e-08	73.17	5.47011e-07	0	2.47598	100	2	943.495	1885.98	1.70788	25.249	1615	1615	MS2	13/156	09Jan2014_MIX_2_SCX_4.RAW
	High		aLPEQYIQPLEER	Unambiguous	1	1	Q9LHN8	N-Term(iTRAQ4plex)	CID	1	0	1	1	46765	Unique	Used		0.753998		0	5.002e-06	73.14	5.41097e-07	0	6.1249	100	2	865.467	1729.93	1.23868	38.0366	2498	2498	MS2	10/128	09Jan2014_MIX_2_SCX_1_ExclList.RAW
	High		lGDGAAESLHVk	Unambiguous	1	1	Q9LF98	N-Term(iTRAQ4plex); K12(iTRAQ4plex)	CID	1	0	1	1	49387	Unique	Used		0.80311		0	9.45e-06	73.12	6.8254e-07	0	8.37317	100	2	742.92	1484.83	1.35381	25.4895	1666	1666	MS2	16/98	09Jan2014_MIX_2_SCX_2_ExclList.RAW
	High		vGFYSQScPQAETIVR	Unambiguous	1	1	Q43729	N-Term(iTRAQ4plex); C8(Carbamidomethyl)	CID	1	0	1	1	45103	Unique	Used		1.1519		0	2.002e-07	73.1	3.40396e-07	0	2.3252	47	2	993.499	1985.99	1.61921	33.4758	2326	2326	MS2	14/156	09Jan2014_MIX_2_SCX_1.RAW
	High		sGEDADTLGLTGHER	Unambiguous	1	1	Q9SIB9	N-Term(iTRAQ4plex)	CID	1	0	1	1	47732	Unique	Used		1.12856		0	7.491e-09	73.09	1.81636e-07	0	16.9703	36	3	567.944	1701.82	0.848937	21.1161	1389	1389	MS2	16/138	09Jan2014_MIX_2_SCX_2.RAW
High			eIDIGVPDEIGR	Unambiguous	1	1	P54609	N-Term(iTRAQ4plex)	CID	1	0	1	1	56630	Unique	Used	1.25556			0	0.0001463	73.08	5.65845e-07	0	2.16176	48	2	728.893	1456.78	1.22293	36.8483	2605	2605	MS2	10/104	20Dec2013_MIX_1_SCX_1.RAW
		High	qVDFLVITk	Unambiguous	1	1	Q9SZ11	N-Term(iTRAQ4plex); K9(iTRAQ4plex)	CID	1	0	1	1	59132	Unique	Used			1.58178	0	2.73e-05	73.08	5.06801e-07	0	14.6453	45	2	675.916	1350.82	0.893772	40.6687	3336	3336	MS2	8/90	06Nov2013_Radici_MIX_3_SCX_3_7ul.RAW
High			iGEPGQTHEDLAASLPADEcR	Unambiguous	2	1	F4JXD5	N-Term(iTRAQ4plex); C20(Carbamidomethyl)	CID	1	0	1	1	46209	Unique	Used	1.17954			0	9.135e-09	73.07	2.2686e-07	0	1.05465	100	3	804.053	2410.15	1.18359	31.4623	2108	2108	MS2	11/222	08Jan2014_MIX_1_SCX_2_Excl_List.RAW
	High		gSGFVAFSTPEEATR	Unambiguous	1	1	Q9FXA2	N-Term(iTRAQ4plex)	CID	1	0	1	1	46623	Unique	Used		1.50708		0	3.327e-07	73.05	3.59201e-07	0	5.30694	100	2	850.425	1699.84	0.582509	33.0559	2167	2167	MS2	10/136	09Jan2014_MIX_2_SCX_1_ExclList.RAW
		High	vIEANIVVPVTR	Unambiguous	1	1	O49453	N-Term(iTRAQ4plex)	CID	1	0	1	1	55156	Unique	Used			0.562004	0	1.985e-06	73	4.33527e-07	0	4.16843	75	2	727.448	1453.89	1.40503	37.6251	2580	2580	MS2	9/118	06Nov2013_Radici_MIX_3_SCX_1_10ul.RAW
		High	lITPFVELDIk	Unambiguous	1	1	Q9SRZ6	N-Term(iTRAQ4plex); K11(iTRAQ4plex)	CID	1	0	1	1	61035	Unique	Used			0.881434	0	2.281e-07	73	4.28515e-07	0	2.65496	100	2	788.484	1575.96	1.05347	51.9335	3741	3741	MS2	9/92	06Nov2013_Radici_MIX_3_SCX_4_6ul.RAW
	High		tLLFGEkPVTVFGIR	Unambiguous	2	2	P25858;Q9FX54	N-Term(iTRAQ4plex); K7(iTRAQ4plex)	CID	1	0	1	1	51378	Not Unique	Not Used		1.58845		0	4.395e-08	72.99	3.11452e-07	0	0	100	2	983.093	1965.18	0.332262	46.5145	3112	3112	MS2	20/146	09Jan2014_MIX_2_SCX_3.RAW
		High	nNPTADASAQQAFVTSVTNk	Unambiguous	1	1	Q1H583	N-Term(iTRAQ4plex); K20(iTRAQ4plex)	CID	1	0	1	1	66819	Unique	Used			0.922953	0	1.511e-08	72.99	5.55089e-07	0	3.29508	100	3	784.74	2352.21	1.2268	34.7595	2469	2469	MS2	16/218	06Nov2013_Radici_MIX_3_SCX_8_10ul.RAW
High			vLNAGEAFVIPR	Unambiguous	1	1	P92995	N-Term(iTRAQ4plex)	CID	1	0	1	1	46501	Unique	Used	0.813908			0	1.01e-06	72.98	6.19306e-07	0	5.72585	100	2	715.419	1429.83	1.09758	41.4313	2789	2789	MS2	8/106	08Jan2014_MIX_1_SCX_2_Excl_List.RAW
High			gVTTIIGGGDSVAAVEk	Unambiguous	3	2	F4I3L1;Q9SAJ4	N-Term(iTRAQ4plex); K17(iTRAQ4plex)	CID	1	0	1	1	56570	Not Unique	Not Used	0.423938			0	3.846e-07	72.98	6.92313e-07	0	8.50275	26	3	621.354	1862.05	0.131186	34.8829	2465	2465	MS2	10/154	20Dec2013_MIX_1_SCX_1.RAW
	High		iGLFGGAGVGk	Unambiguous	3	1	P83483	N-Term(iTRAQ4plex); K11(iTRAQ4plex)	CID	1	0	1	1	48172	Unique	Used		2.48408		0	6.965e-07	72.97	8.17551e-07	0	16.6998	20	2	632.387	1263.77	0.303799	34.9802	2416	2416	MS2	9/82	09Jan2014_MIX_2_SCX_2.RAW
	High		aASALSSNVPPVVLAk	Unambiguous	1	1	Q9XI01	N-Term(iTRAQ4plex); K16(iTRAQ4plex)	CID	1	0	1	1	45183	Unique	Used		1.90593		0	5.909e-08	72.97	4.71858e-07	0	11.6483	100	2	906.546	1812.09	1.10229	36.1693	2513	2513	MS2	8/144	09Jan2014_MIX_2_SCX_1.RAW
		High	gVTGFQILPNGNIVLHDk	Unambiguous	1	1	Q9ZVA2	N-Term(iTRAQ4plex); K18(iTRAQ4plex)	CID	1	0	1	1	60776	Unique	Used			1.99268	0	3.199e-07	72.96	5.96873e-07	0	5.73512	59	3	737.423	2210.26	0.744654	43.2112	3135	3135	MS2	17/188	06Nov2013_Radici_MIX_3_SCX_4_6ul.RAW
High			lVAGLPEGGVLLLENVR	Unambiguous	1	1	Q9SAJ4	N-Term(iTRAQ4plex)	CID	1	0	1	1	57092	Unique	Used	1.00121			0	6.681e-06	72.95	4.46152e-07	0	0	100	2	947.069	1893.13	0.457502	52.6908	3691	3691	MS2	22/146	20Dec2013_MIX_1_SCX_1.RAW
	High		aPDLSNVISk	Unambiguous	1	1	Q9LHG9	N-Term(iTRAQ4plex); K10(iTRAQ4plex)	CID	1	0	1	1	45037	Unique	Used		0.673446		0	1.996e-05	72.95	7.02182e-07	0	2.93768	45	2	666.393	1331.78	1.51465	31.3236	2172	2172	MS2	9/92	09Jan2014_MIX_2_SCX_1.RAW
	High		nPFGQVPAFEDGDLk	Unambiguous	1	1	P46422	N-Term(iTRAQ4plex); K15(iTRAQ4plex)	CID	1	0	1	1	45346	Unique	Used		0.604877		0	8.353e-06	72.95	4.79106e-07	0	12.4424	57	2	961.5	1921.99	1.67133	41.7439	2893	2893	MS2	8/146	09Jan2014_MIX_2_SCX_1.RAW
High			dEALFSANAAALASR	Unambiguous	1	1	O50008	N-Term(iTRAQ4plex)	CID	1	0	1	1	44754	Unique	Used	0.727398			0	1.385e-06	72.9	5.56455e-07	0	5.31687	100	3	550.958	1650.86	0.703297	38.4404	2596	2596	MS2	19/152	08Jan2014_MIX_1_SCX_1_Excl_List.RAW
		High	qPIGTSAQSDk	Unambiguous	4	2	P61837;B9DFR9	N-Term(iTRAQ4plex); K11(iTRAQ4plex)	CID	1	0	1	1	56079	Not Unique	Not Used			0.956568	0	0.0003287	72.88	5.43566e-07	0	3.70697	23	2	710.388	1419.77	0.35714	14.8394	1048	1048	MS2	9/110	06Nov2013_Radici_MIX_3_SCX_2_10ul.RAW
		High	sVLEAQcPGIVScADIIALASR	Unambiguous	1	1	O23044	N-Term(iTRAQ4plex); C7(Carbamidomethyl); C13(Carbamidomethyl)	CID	1	0	1	1	57513	Unique	Used			0.99336	0	2.39e-08	72.84	6.99395e-07	0	0	100	3	825.434	2474.29	-0.0206906	50.117	4394	4394	MS2	21/240	06Nov2013_Radici_MIX_3_SCX_2_10ul.RAW
High			aITQYIAHR	Unambiguous	1	1	P46422	N-Term(iTRAQ4plex)	CID	1	0	1	1	59436	Unique	Used	1.63146			0	6.059e-06	72.83	5.99374e-07	0	3.26029	86	2	608.85	1216.69	0.54096	25.0621	1634	1634	MS2	8/74	20Dec2013_MIX_1_SCX_3.RAW
High			sVLEAQcPGIVScADIIALASR	Unambiguous	1	1	O23044	N-Term(iTRAQ4plex); C7(Carbamidomethyl); C13(Carbamidomethyl)	CID	1	0	1	1	57009	Unique	Used	1.27991			0	4.68e-07	72.82	6.84339e-07	0	0	100	2	1237.65	2474.29	3.14221	49.7024	3489	3489	MS2	20/240	20Dec2013_MIX_1_SCX_1.RAW
		High	lLNDLLVEk	Unambiguous	1	1	Q42521	N-Term(iTRAQ4plex); K9(iTRAQ4plex)	CID	1	0	1	1	60830	Unique	Used			0.980074	0	6.373e-06	72.79	4.18184e-07	0	8.01748	88	2	672.921	1344.83	0.0273224	44.9431	3261	3261	MS2	8/84	06Nov2013_Radici_MIX_3_SCX_4_6ul.RAW
	High		gASINNLEAGSDGR	Unambiguous	3	1	F4I576	N-Term(iTRAQ4plex)	CID	1	0	1	1	44717	Unique	Used		1.23618		0	1.245e-06	72.77	2.6158e-07	0	3.35026	88	2	752.878	1504.75	0.619535	21.5916	1425	1425	MS2	11/140	09Jan2014_MIX_2_SCX_1.RAW
		High	lEILGGNTESAPVAAR	Unambiguous	1	1	Q94EH8	N-Term(iTRAQ4plex)	CID	1	0	1	1	71602	Unique	Used			1.00853	0	8.903e-09	72.76	7.07101e-07	0	0	100	2	871.482	1741.96	-0.0549972	36.7164	2525	2525	MS2	21/154	11Nov2013_MIX_3_SCX_1_Excl_List.RAW
		High	aGALGDSVTITR	Unambiguous	1	1	Q9M9W1	N-Term(iTRAQ4plex)	CID	1	0	1	1	56607	Unique	Used			0.727332	0	7.282e-07	72.75	6.37061e-07	0	3.02729	13	2	652.869	1304.73	0.708014	26.476	2280	2280	MS2	10/98	06Nov2013_Radici_MIX_3_SCX_2_10ul.RAW
		High	eAAPAAAkPADEQQS	Unambiguous	2	1	P42643	N-Term(iTRAQ4plex); K8(iTRAQ4plex)	CID	1	0	1	1	72463	Unique	Used			0.725047	0	1.361e-06	72.75	5.20267e-07	0	4.48747	100	2	886.458	1771.91	0.760318	15.1077	1022	1022	MS2	12/152	11Nov2013_MIX_3_SCX_2_Excl_List.RAW
High			gNPTVEVDLITDDLYR	Unambiguous	1	1	Q9C9C4	N-Term(iTRAQ4plex)	CID	1	0	1	1	45032	Unique	Used	1.2508			0	9.987e-08	72.73	4.61335e-07	0	1.78686	100	2	982.51	1964.01	2.08809	48.0815	3245	3245	MS2	13/166	08Jan2014_MIX_1_SCX_1_Excl_List.RAW
High			sSTTPVPSTPLk	Unambiguous	1	1	O04310	N-Term(iTRAQ4plex); K12(iTRAQ4plex)	CID	1	0	1	1	56206	Unique	Used	1.0657			0	6.029e-07	72.68	6.44715e-07	0	7.35336	87	2	751.936	1502.86	-1.29854	23.9877	1615	1615	MS2	11/104	20Dec2013_MIX_1_SCX_1.RAW
	High		lLDTILVPAAASGDSk	Unambiguous	2	1	P42643	N-Term(iTRAQ4plex); K16(iTRAQ4plex)	CID	1	0	1	1	46951	Unique	Used		1.1619		0	7.092e-05	72.67	4.92086e-07	0	7.51041	100	2	930.042	1859.08	2.25739	44.6349	2932	2932	MS2	13/144	09Jan2014_MIX_2_SCX_1_ExclList.RAW
High			vVAAGANPVLITR	Unambiguous	3	2	Q9LJE4;C0Z361	N-Term(iTRAQ4plex)	CID	1	0	1	1	44599	Not Unique	Not Used	0.658612			0	6.008e-06	72.65	5.51399e-07	0	5.63775	100	2	712.939	1424.87	0.527198	33.1032	2235	2235	MS2	12/108	08Jan2014_MIX_1_SCX_1_Excl_List.RAW
High			fVIGGPHGDAGLTGR	Unambiguous	4	4	P23686;P17562;Q9SJL8;Q9LUT2	N-Term(iTRAQ4plex)	CID	1	0	1	1	58022	Not Unique	Not Used	1.06317			0	2.42e-08	72.61	6.77122e-07	0	5.12753	5	3	533.291	1597.86	0.840572	29.3932	2077	2077	MS2	12/120	20Dec2013_MIX_1_SCX_2.RAW
		High	vVGNFSTLDYLR	Unambiguous	1	1	Q84W12	N-Term(iTRAQ4plex)	CID	1	0	1	1	57289	Unique	Used			0.758321	0	2.49e-06	72.6	6.67692e-07	0	3.49912	25	2	764.419	1527.83	1.1046	42.9973	3871	3871	MS2	10/110	06Nov2013_Radici_MIX_3_SCX_2_10ul.RAW
High			gASFAVEGATLLGAPVESmTLNQQVk	Unambiguous	1	1	Q1H583	N-Term(iTRAQ4plex); M19(Oxidation); K26(iTRAQ4plex)	CID	1	0	1	1	45007	Unique	Used	2.23272			0	7.265e-09	72.58	6.87336e-07	0	2.71694	100	3	974.855	2922.55	1.10886	47.2085	3187	3187	MS2	31/242	08Jan2014_MIX_1_SCX_1_Excl_List.RAW
High			aTPLIVHLVDTSSLPLGR	Unambiguous	2	1	Q0WP12-2	N-Term(iTRAQ4plex)	CID	1	0	1	1	48347	Unique	Used	0.802259			0	1.241e-08	72.57	5.72717e-07	0	0	100	2	1017.1	2033.19	2.4839	48.7025	3292	3292	MS2	9/158	08Jan2014_MIX_1_SCX_3_Excl_List.RAW
	High		vVAAGANPVLITR	Unambiguous	3	2	Q9LJE4;C0Z361	N-Term(iTRAQ4plex)	CID	1	0	1	1	46566	Not Unique	Not Used		1.69822		0	2.376e-05	72.56	5.65718e-07	0	22.9927	66	2	712.94	1424.87	0.784211	31.0768	2034	2034	MS2	12/108	09Jan2014_MIX_2_SCX_1_ExclList.RAW
	High		fTQANSEVSALLGR	Unambiguous	3	1	P83483	N-Term(iTRAQ4plex)	CID	1	0	1	1	49854	Unique	Used		2.65596		0	6.412e-09	72.52	8.0885e-07	0	5.85066	100	2	818.943	1636.88	0.550601	41.7171	2756	2756	MS2	11/140	09Jan2014_MIX_2_SCX_2_ExclList.RAW
High			vVAVSDITGAIR	Unambiguous	2	1	F4K6P9	N-Term(iTRAQ4plex)	CID	1	0	1	1	56653	Unique	Used	1.02509			0	6.64e-06	72.48	5.45164e-07	0	5.45132	33	2	672.902	1344.8	0.640037	37.5786	2658	2658	MS2	10/94	20Dec2013_MIX_1_SCX_1.RAW
	High		vTAAVPSGASTGIYEALELR	Unambiguous	1	1	P25696	N-Term(iTRAQ4plex)	CID	1	0	1	1	46992	Unique	Used		1.45313		0	6.695e-07	72.45	7.96394e-07	0	0	100	2	1075.09	2149.16	1.00036	46.0856	3028	3028	MS2	27/184	09Jan2014_MIX_2_SCX_1_ExclList.RAW
		High	nPFGQVPAFEDGDLk	Unambiguous	1	1	P46422	N-Term(iTRAQ4plex); K15(iTRAQ4plex)	CID	1	0	1	1	57261	Unique	Used			0.751095	0	2.421e-06	72.43	5.22903e-07	0	14.1978	12	2	961.501	1921.99	2.43348	42.2749	3806	3806	MS2	8/146	06Nov2013_Radici_MIX_3_SCX_2_10ul.RAW
	High		iPSAVGYQPTLASDLGALQER	Unambiguous	3	1	P83483	N-Term(iTRAQ4plex)	CID	1	0	1	1	46978	Unique	Used		3.15706		0	1.88e-06	72.42	7.76139e-07	0	2.88194	100	2	1165.63	2330.25	1.26915	45.5856	2995	2995	MS2	23/220	09Jan2014_MIX_2_SCX_1_ExclList.RAW
	High		mGNITPLTGTQGQIR	Unambiguous	1	1	Q9LHB9	N-Term(iTRAQ4plex); M1(Oxidation)	CID	1	0	1	1	46440	Unique	Used		1.10102		0	0.001102	72.4	7.48072e-07	0	4.86975	65	2	873.97	1746.93	1.77175	26.7435	1740	1740	MS2	11/146	09Jan2014_MIX_2_SCX_1_ExclList.RAW
		High	gVSLLLPTDVVIADk	Unambiguous	3	2	F4I3L1;Q9SAJ4	N-Term(iTRAQ4plex); K15(iTRAQ4plex)	CID	1	0	1	1	57471	Not Unique	Not Used			0.80563	0	0.0001976	72.37	3.79526e-07	0	6.68691	100	2	914.557	1828.11	1.66599	48.6793	4296	4296	MS2	13/134	06Nov2013_Radici_MIX_3_SCX_2_10ul.RAW
High			aAVEEGILPGGGVALLYAAR	Unambiguous	1	1	P29197	N-Term(iTRAQ4plex)	CID	1	0	1	1	56974	Unique	Used	0.989131			0	1.642e-07	72.36	7.72417e-07	0	0	100	2	1036.09	2071.17	1.59297	48.4795	3407	3407	MS2	26/154	20Dec2013_MIX_1_SCX_1.RAW
		High	lDTGNYSWGSEATTR	Unambiguous	1	1	Q93VG5	N-Term(iTRAQ4plex)	CID	1	0	1	1	56848	Unique	Used			1.09766	0	3.752e-08	72.36	2.00364e-07	0	2.27482	26	2	901.428	1801.85	0.79262	31.8873	2842	2842	MS2	12/156	06Nov2013_Radici_MIX_3_SCX_2_10ul.RAW
	High		iGEPGQTHEDLAASLPADEcR	Unambiguous	2	1	F4JXD5	N-Term(iTRAQ4plex); C20(Carbamidomethyl)	CID	1	0	1	1	48027	Unique	Used		0.969184		0	1.352e-12	72.35	2.64857e-07	0	2.30711	100	3	804.053	2410.15	1.33554	30.2512	2077	2077	MS2	24/222	09Jan2014_MIX_2_SCX_2.RAW
		High	sVLEAQcPGIVScADIIALASR	Unambiguous	1	1	O23044	N-Term(iTRAQ4plex); C7(Carbamidomethyl); C13(Carbamidomethyl)	CID	1	0	1	1	55536	Unique	Used			1.05289	0	7.039e-06	72.35	7.59645e-07	0	0	100	2	1237.65	2474.29	2.74753	50.7432	3504	3504	MS2	12/240	06Nov2013_Radici_MIX_3_SCX_1_10ul.RAW
		High	aSDLVALSGGHTFGk	Unambiguous	1	1	Q9LDN9	N-Term(iTRAQ4plex); K15(iTRAQ4plex)	CID	1	0	1	1	60498	Unique	Used			1.36709	0	6.29e-07	72.34	8.13906e-07	0	9.06589	10	3	583.325	1747.96	1.01075	34.5912	2486	2486	MS2	18/132	06Nov2013_Radici_MIX_3_SCX_4_6ul.RAW
High			fSDGLITPDFLAk	Unambiguous	1	1	Q1H583	N-Term(iTRAQ4plex); K13(iTRAQ4plex)	CID	1	0	1	1	58572	Unique	Used	1.14259			0	7.695e-05	72.32	8.58692e-07	0	9.79227	42	2	856.481	1711.95	1.93576	46.6074	3360	3360	MS2	22/110	20Dec2013_MIX_1_SCX_2.RAW
	High		gLLGWDETck	Unambiguous	1	1	Q9ZVA4	N-Term(iTRAQ4plex); C9(Carbamidomethyl); K10(iTRAQ4plex)	CID	1	0	1	1	48176	Unique	Used		2.15147		0	9.513e-06	72.31	5.84552e-07	0	4.11629	56	2	733.881	1466.76	-0.0318718	35.1071	2425	2425	MS2	8/76	09Jan2014_MIX_2_SCX_2.RAW
High			kVLQFAGIDDVFTSSR	Unambiguous	4	3	P49688;Q9SCM3;Q8L8Y0	N-Term(iTRAQ4plex); K1(iTRAQ4plex)	CID	1	0	1	1	59981	Not Unique	Not Used	0.961417			0	3.472e-08	72.27	9.24964e-07	1	5.43211	100	3	691.054	2071.15	1.79087	43.5594	2906	2906	MS2	24/162	20Dec2013_MIX_1_SCX_3.RAW
High			kVLNTGAPITVPVGR	Unambiguous	3	1	P83483	N-Term(iTRAQ4plex); K1(iTRAQ4plex)	CID	1	0	1	1	58051	Unique	Used	1.41665			0	5.872e-05	72.25	2.14438e-07	1	4.89229	100	2	905.563	1810.12	1.58242	30.2244	2144	2144	MS2	10/150	20Dec2013_MIX_1_SCX_2.RAW
	High		tSLAPGSGVVTk	Unambiguous	2	2	Q42560;Q9SIB9	N-Term(iTRAQ4plex); K12(iTRAQ4plex)	CID	1	0	1	1	46325	Not Unique	Not Used		2.17591		0	1.133e-07	72.25	9.11363e-07	0	14.7409	100	2	702.918	1404.83	-0.32734	22.8082	1471	1471	MS2	10/108	09Jan2014_MIX_2_SCX_1_ExclList.RAW
		High	iFFIAWSPDTAk	Unambiguous	1	1	Q39251	N-Term(iTRAQ4plex); K12(iTRAQ4plex)	CID	1	0	1	1	61012	Unique	Used			0.646164	0	2.866e-06	72.25	7.74361e-07	0	0	100	2	842.472	1683.94	1.0605	51.1295	3686	3686	MS2	10/94	06Nov2013_Radici_MIX_3_SCX_4_6ul.RAW
		High	aAAVAAVASAIPTVAAVR	Unambiguous	1	1	Q9XGZ3	N-Term(iTRAQ4plex)	CID	1	0	1	1	55400	Unique	Used			0.653319	0	2.42e-05	72.21	6.07185e-07	0	0	100	2	877.029	1753.05	2.57721	45.6721	3150	3150	MS2	21/144	06Nov2013_Radici_MIX_3_SCX_1_10ul.RAW
		High	aILLWTLEPGER	Unambiguous	1	1	Q9SYT0	N-Term(iTRAQ4plex)	CID	1	0	1	1	57479	Unique	Used			0.720042	0	7.452e-06	72.2	6.5679e-07	0	2.68934	34	2	771.446	1541.88	1.92775	48.9575	4315	4315	MS2	9/98	06Nov2013_Radici_MIX_3_SCX_2_10ul.RAW
		High	yENQGTNLLQTDSk	Unambiguous	1	1	P46422	N-Term(iTRAQ4plex); K14(iTRAQ4plex)	CID	1	0	1	1	56660	Unique	Used			0.726955	0	4.255e-08	72.18	6.11394e-07	0	8.41881	9	2	949.99	1898.97	1.90049	27.6767	2404	2404	MS2	19/148	06Nov2013_Radici_MIX_3_SCX_2_10ul.RAW
	High		tPFTSGLDLEk	Unambiguous	2	2	Q9M5K3;Q9M5K2	N-Term(iTRAQ4plex); K11(iTRAQ4plex)	CID	1	0	1	1	45195	Not Unique	Not Used		0.705065		0	3.206e-05	72.14	9.65288e-07	0	13.8708	59	2	748.417	1495.83	0.949377	36.5764	2541	2541	MS2	9/98	09Jan2014_MIX_2_SCX_1.RAW
		High	iLDTINEIQER	Unambiguous	1	1	Q9SVC2	N-Term(iTRAQ4plex)	CID	1	0	1	1	57158	Unique	Used			0.847388	0	1.711e-05	72.12	6.38312e-07	0	3.79934	11	2	744.414	1487.82	0.742998	39.74	3566	3566	MS2	9/104	06Nov2013_Radici_MIX_3_SCX_2_10ul.RAW
High			gLLGWDETck	Unambiguous	1	1	Q9ZVA4	N-Term(iTRAQ4plex); C9(Carbamidomethyl); K10(iTRAQ4plex)	CID	1	0	1	1	58210	Unique	Used	1.41583			0	6.991e-06	72.11	6.12101e-07	0	8.44254	30	2	733.881	1466.76	-0.0318718	34.9697	2515	2515	MS2	8/76	20Dec2013_MIX_1_SCX_2.RAW
	High		aVDIIGFGTGAEVEk	Unambiguous	1	1	P30184	N-Term(iTRAQ4plex); K15(iTRAQ4plex)	CID	1	0	1	1	46806	Unique	Used		0.101554		0	1.368e-08	72.11	9.65828e-07	0	26.0632	100	3	598.668	1793.99	-0.313788	39.4992	2594	2594	MS2	11/134	09Jan2014_MIX_2_SCX_1_ExclList.RAW
High			fVYAHFPINASIGGDGk	Unambiguous	1	1	P49209	N-Term(iTRAQ4plex); K17(iTRAQ4plex)	CID	1	0	1	1	58343	Unique	Used	1.05153			0	5.46e-06	72.1	8.66316e-07	0	2.26586	96	3	694.374	2081.11	1.04227	39.2213	2826	2826	MS2	12/152	20Dec2013_MIX_1_SCX_2.RAW
	High		aPGGAPANVAIAVSR	Unambiguous	1	1	Q9SID0	N-Term(iTRAQ4plex)	CID	1	0	1	1	44918	Unique	Used		0.648192		0	5.623e-06	72.1	9.37224e-07	0	5.19323	39	2	747.93	1494.85	0.670307	27.7303	1894	1894	MS2	13/126	09Jan2014_MIX_2_SCX_1.RAW
		High	tSVVGVFAAGDVQDkk	Unambiguous	1	1	Q39242	N-Term(iTRAQ4plex); K15(iTRAQ4plex); K16(iTRAQ4plex)	CID	1	0	1	1	76221	Unique	Used			0.864538	0	8.388e-11	72.1	8.44735e-07	1	8.58697	59	3	685.06	2053.17	0.534666	32.5629	2303	2303	MS2	19/152	11Nov2013_MIX_3_SCX_5_Excl_List.RAW
		High	lSIATFYNPAGDAIISPAPk	Unambiguous	1	1	Q9ZUN4	N-Term(iTRAQ4plex); K20(iTRAQ4plex)	CID	1	0	1	1	73596	Unique	Used			0.54585	0	1.916e-05	72.1	7.49163e-07	0	11.51	100	3	778.771	2334.3	1.61969	47.9615	3668	3668	MS2	18/204	11Nov2013_MIX_3_SCX_2_Excl_List.RAW
		High	sGSAADSQVVSDYVR	Unambiguous	2	1	Q8LD27	N-Term(iTRAQ4plex)	CID	1	0	1	1	56650	Unique	Used			0.821076	0	1.083e-06	72.09	3.98621e-07	0	1.12963	18	2	842.917	1684.83	0.398489	27.4655	2380	2380	MS2	23/148	06Nov2013_Radici_MIX_3_SCX_2_10ul.RAW
		High	qIGAYDDAEk	Unambiguous	4	2	Q9SF40;P49691	N-Term(iTRAQ4plex); K10(iTRAQ4plex)	CID	1	0	1	1	56316	Not Unique	Not Used			1.05479	0	0.0003284	72.06	5.66293e-07	0	4.71423	9	2	699.362	1397.72	1.32305	19.9982	1601	1601	MS2	9/96	06Nov2013_Radici_MIX_3_SCX_2_10ul.RAW
		High	vcQVIGAIVDVR	Unambiguous	3	1	P83483	N-Term(iTRAQ4plex); C2(Carbamidomethyl)	CID	1	0	1	1	57381	Unique	Used			0.916153	0	3.295e-05	72.05	8.95059e-07	0	6.56649	22	2	736.923	1472.84	0.880263	45.7043	4086	4086	MS2	9/106	06Nov2013_Radici_MIX_3_SCX_2_10ul.RAW
		High	kETEEDVSSPADIIEk	Unambiguous	1	1	F4J9K9	N-Term(iTRAQ4plex); K1(iTRAQ4plex); K16(iTRAQ4plex)	CID	1	0	1	1	76147	Unique	Used			1.4631	0	9.918e-11	72.05	9.01297e-07	1	4.32949	100	3	741.397	2222.18	0.451382	30.028	2130	2130	MS2	13/176	11Nov2013_MIX_3_SCX_5_Excl_List.RAW
		High	tSLAPGSGVVTk	Unambiguous	2	2	Q42560;Q9SIB9	N-Term(iTRAQ4plex); K12(iTRAQ4plex)	CID	1	0	1	1	56476	Not Unique	Not Used			1.4561	0	2.82e-06	71.99	8.98025e-07	0	26.014	17	2	702.919	1404.83	0.454699	23.366	1974	1974	MS2	7/108	06Nov2013_Radici_MIX_3_SCX_2_10ul.RAW
High			iLTGSVGSFFSEFAk	Unambiguous	1	1	O23044	N-Term(iTRAQ4plex); K15(iTRAQ4plex)	CID	1	0	1	1	60258	Unique	Used	0.311478			0	4.938e-06	71.98	8.62063e-07	0	0	100	2	939.517	1878.03	1.1086	53.7233	3597	3597	MS2	10/130	20Dec2013_MIX_1_SCX_3.RAW
		High	vVVVGIFPk	Unambiguous	1	1	Q9XI01	N-Term(iTRAQ4plex); K9(iTRAQ4plex)	CID	1	0	1	1	59147	Unique	Used			1.34902	0	4.52e-05	71.98	2.94749e-07	0	4.80274	14	2	623.413	1245.82	0.458648	41.1442	3371	3371	MS2	8/66	06Nov2013_Radici_MIX_3_SCX_3_7ul.RAW
		High	eVVNGLELILDk	Unambiguous	2	1	Q9LZ82	N-Term(iTRAQ4plex); K12(iTRAQ4plex)	CID	1	0	1	1	60987	Unique	Used			0.927286	0	5.952e-07	71.98	6.62394e-07	0	8.62735	100	2	815.489	1629.97	1.9429	50.2747	3628	3628	MS2	17/124	06Nov2013_Radici_MIX_3_SCX_4_6ul.RAW
High			tSDLVALSGGHTFGR	Unambiguous	1	1	P24102	N-Term(iTRAQ4plex)	CID	1	0	1	1	58118	Unique	Used	1.09755			0	9.405e-08	71.96	6.75003e-07	0	6.62836	12	3	554.63	1661.87	0.931759	32.2677	2301	2301	MS2	18/134	20Dec2013_MIX_1_SCX_2.RAW
		High	gFSIASIAYFk	Unambiguous	1	1	Q9SIP1	N-Term(iTRAQ4plex); K11(iTRAQ4plex)	CID	1	0	1	1	76690	Unique	Used			0.848533	0	4.645e-06	71.96	7.89626e-07	0	16.9797	100	2	746.428	1491.85	2.70759	48.5707	3401	3401	MS2	9/86	11Nov2013_MIX_3_SCX_5_Excl_List.RAW
		High	nGDWSIVQGLPIDEVSR	Unambiguous	1	1	P93819	N-Term(iTRAQ4plex)	CID	1	0	1	1	57429	Unique	Used			0.877108	0	1.318e-09	71.9	7.8447e-07	0	0	19	2	1015.03	2029.05	1.25966	47.2742	4198	4198	MS2	18/186	06Nov2013_Radici_MIX_3_SCX_2_10ul.RAW
		High	iPSGEVWGGNPAk	Unambiguous	3	2	Q9C6B3;Q94AU7	N-Term(iTRAQ4plex); K13(iTRAQ4plex)	CID	1	0	1	1	56830	Not Unique	Not Used			0.959981	0	1.103e-06	71.88	7.75118e-07	0	1.98574	40	2	800.441	1599.88	1.12032	31.476	2800	2800	MS2	12/106	06Nov2013_Radici_MIX_3_SCX_2_10ul.RAW
		High	yMVIQGEQGAVIR	Unambiguous	1	1	Q42449	N-Term(iTRAQ4plex)	CID	1	0	1	1	55073	Unique	Used			1.58286	0	1.6e-08	71.85	8.91523e-07	0	3.07698	45	2	804.439	1607.87	0.703314	34.8314	2387	2387	MS2	19/112	06Nov2013_Radici_MIX_3_SCX_1_10ul.RAW
		High	sDFFVAAQNcWVk	Unambiguous	1	1	P48491	N-Term(iTRAQ4plex); C10(Carbamidomethyl); K13(iTRAQ4plex)	CID	1	0	1	1	59199	Unique	Used			0.791099	0	2.177e-07	71.85	5.09442e-07	0	6.31014	100	2	930.472	1859.94	1.13134	42.726	3492	3492	MS2	12/108	06Nov2013_Radici_MIX_3_SCX_3_7ul.RAW
High			lEGAGSEAGTLWDDGAFDGVR	Unambiguous	1	1	O04310	N-Term(iTRAQ4plex)	CID	1	0	1	1	44964	Unique	Used	1.40791			0	4.505e-08	71.84	3.76416e-07	0	10.7462	100	2	1134.04	2267.07	1.43416	45.7022	3086	3086	MS2	22/192	08Jan2014_MIX_1_SCX_1_Excl_List.RAW
	High		yLTVTDGLVk	Unambiguous	2	1	A8MR02	N-Term(iTRAQ4plex); K10(iTRAQ4plex)	CID	1	0	1	1	45186	Unique	Used		2.43115		0	3.038e-06	71.84	7.43012e-07	0	4.51754	52	2	698.918	1396.83	0.356573	36.277	2520	2520	MS2	7/78	09Jan2014_MIX_2_SCX_1.RAW
		High	aSQLDVVVTNR	Unambiguous	1	1	P49211	N-Term(iTRAQ4plex)	CID	1	0	1	1	56624	Unique	Used			1.01307	0	0.0003741	71.82	7.99054e-07	0	5.95568	12	2	673.382	1345.76	1.10226	26.896	2320	2320	MS2	9/110	06Nov2013_Radici_MIX_3_SCX_2_10ul.RAW
		High	vAEYAFLYAk	Unambiguous	2	1	Q8LG77	N-Term(iTRAQ4plex); K10(iTRAQ4plex)	CID	1	0	1	1	60702	Unique	Used			1.05226	0	5.038e-06	71.81	9.45915e-07	0	5.8889	100	2	731.914	1462.82	1.14071	40.8632	2962	2962	MS2	9/72	06Nov2013_Radici_MIX_3_SCX_4_6ul.RAW
	High		nVDHSAIGSQPLTAALPVYAk	Unambiguous	1	1	Q9C8Y9	N-Term(iTRAQ4plex); K21(iTRAQ4plex)	CID	1	0	1	1	48241	Unique	Used		3.60735		0	1.005e-12	71.8	7.89529e-07	0	3.66172	100	3	814.12	2440.35	1.07503	37.3331	2577	2577	MS2	24/220	09Jan2014_MIX_2_SCX_2.RAW
High			iENVPEMPLVVSDSAEAVEk	Unambiguous	4	2	Q9SF40;P49691	N-Term(iTRAQ4plex); K20(iTRAQ4plex)	CID	1	0	1	1	44974	Not Unique	Not Used	0.847016			0	1.69e-10	71.79	8.70815e-07	0	2.85982	100	3	815.434	2444.29	2.14012	46.0554	3110	3110	MS2	17/220	08Jan2014_MIX_1_SCX_1_Excl_List.RAW
		High	lPGTGLVGQIPSGSLGR	Unambiguous	1	1	O48788	N-Term(iTRAQ4plex)	CID	1	0	1	1	55285	Unique	Used			0.946401	0	6.77e-06	71.77	7.65064e-07	0	3.21431	100	2	877.009	1753.01	0.779918	41.847	2881	2881	MS2	10/164	06Nov2013_Radici_MIX_3_SCX_1_10ul.RAW
		High	gFYTYNAFITAAk	Unambiguous	1	1	P19171	N-Term(iTRAQ4plex); K13(iTRAQ4plex)	CID	1	0	1	1	59214	Unique	Used			1.0746	0	6.355e-07	71.77	9.11424e-07	0	3.28297	67	2	877.973	1754.94	1.3143	43.1819	3527	3527	MS2	9/122	06Nov2013_Radici_MIX_3_SCX_3_7ul.RAW
		High	iSESENLLESIR	Unambiguous	1	1	F4ISU2	N-Term(iTRAQ4plex)	CID	1	0	1	1	57187	Unique	Used			0.787076	0	7.448e-08	71.73	8.29215e-07	0	12.6767	28	2	767.417	1533.83	1.28639	40.4449	3633	3633	MS2	9/116	06Nov2013_Radici_MIX_3_SCX_2_10ul.RAW
		High	fVIQTLAPLGcLPIVR	Unambiguous	2	2	Q1H583;Q8W4H8	N-Term(iTRAQ4plex); C11(Carbamidomethyl)	CID	1	0	1	1	57646	Not Unique	Not Used			1.27221	0	3.113e-08	71.73	5.77429e-07	0	0	100	2	971.078	1941.15	0.9816	55.8037	4802	4802	MS2	26/144	06Nov2013_Radici_MIX_3_SCX_2_10ul.RAW
	High		sLEGLQTNVQR	Unambiguous	2	1	A8MQA1	N-Term(iTRAQ4plex)	CID	1	0	1	1	44825	Unique	Used		1.50255		0	1.267e-06	71.7	7.26789e-07	0	3.7694	44	2	694.884	1388.76	0.0488983	24.843	1677	1677	MS2	9/102	09Jan2014_MIX_2_SCX_1.RAW
		High	aHGGFSVFAGVGER	Unambiguous	3	1	P83483	N-Term(iTRAQ4plex)	CID	1	0	1	1	62302	Unique	Used			0.515735	0	1.419e-07	71.7	5.78051e-07	0	5.20878	42	3	512.268	1534.79	1.19299	33.9007	2454	2454	MS2	10/118	06Nov2013_Radici_MIX_3_SCX_5_7ul.RAW
	High		vPTSNVSVVDLTcR	Unambiguous	1	1	Q9SAJ6	N-Term(iTRAQ4plex); C13(Carbamidomethyl)	CID	1	0	1	1	46662	Unique	Used		0.950431		0	6.93e-05	71.67	7.5225e-07	0	3.20637	58	2	845.95	1690.89	0.666762	34.4331	2258	2258	MS2	12/140	09Jan2014_MIX_2_SCX_1_ExclList.RAW
		High	cGIAIEPSYPIk	Unambiguous	1	1	P43297	N-Term(iTRAQ4plex); C1(Carbamidomethyl); K12(iTRAQ4plex)	CID	1	0	1	1	56949	Unique	Used			1.44747	0	7.062e-09	71.67	9.46269e-07	0	6.60691	24	2	818.455	1635.9	0.759501	34.2732	3078	3078	MS2	10/92	06Nov2013_Radici_MIX_3_SCX_2_10ul.RAW
	High		vFFDMSLSGTPIGR	Unambiguous	1	1	Q42406	N-Term(iTRAQ4plex)	CID	1	0	1	1	45531	Unique	Used		0.894926		0	5.537e-08	71.66	8.76805e-07	0	6.69718	100	2	835.94	1670.87	1.59889	48.1932	3325	3325	MS2	10/116	09Jan2014_MIX_2_SCX_1.RAW
		High	eLTGGIYFGEPR	Unambiguous	2	1	B9DHH9	N-Term(iTRAQ4plex)	CID	1	0	1	1	57047	Unique	Used			1.00245	0	8.057e-07	71.66	6.55045e-07	0	6.53762	17	2	741.89	1482.77	0.547498	36.8199	3307	3307	MS2	9/106	06Nov2013_Radici_MIX_3_SCX_2_10ul.RAW
		High	dTGLFGVYAVAk	Unambiguous	1	1	Q42290	N-Term(iTRAQ4plex); K12(iTRAQ4plex)	CID	1	0	1	1	59141	Unique	Used			0.958063	0	9.052e-09	71.66	7.50573e-07	0	8.36748	90	2	764.935	1528.86	1.18355	40.9609	3357	3357	MS2	20/90	06Nov2013_Radici_MIX_3_SCX_3_7ul.RAW
	High		lTPDYDALDVANk	Unambiguous	3	1	A8MS83	N-Term(iTRAQ4plex); K13(iTRAQ4plex)	CID	1	0	1	1	45167	Unique	Used		1.5868		0	3.046e-05	71.65	9.64315e-07	0	11.6298	100	2	861.962	1722.92	1.22971	35.6087	2475	2475	MS2	10/112	09Jan2014_MIX_2_SCX_1.RAW
	High		gNASVPAMEMTk	Unambiguous	2	2	O50008;Q9SRV5	N-Term(iTRAQ4plex); K12(iTRAQ4plex)	CID	1	0	1	1	44846	Not Unique	Not Used		0.28482		0	4.668e-05	71.64	7.43755e-07	0	4.84772	100	2	762.394	1523.78	0.720726	25.4651	1726	1726	MS2	11/122	09Jan2014_MIX_2_SCX_1.RAW
	High		iEGADSFMTk	Unambiguous	2	2	Q9ZVA4;Q9ZVA5	N-Term(iTRAQ4plex); K10(iTRAQ4plex)	CID	1	0	1	1	45009	Not Unique	Not Used		1.05592		0	1.027e-05	71.61	4.79717e-07	0	9.15285	36	2	693.862	1386.72	-0.144517	30.4646	2107	2107	MS2	7/86	09Jan2014_MIX_2_SCX_1.RAW
		High	ecSQGGGGYSGGGGGGR	Unambiguous	1	1	Q38896	N-Term(iTRAQ4plex); C2(Carbamidomethyl)	CID	1	0	1	1	55910	Unique	Used			1.39573	0	9.366e-05	71.6	6.90192e-08	0	0	100	2	822.352	1643.7	0.999273	9.69669	654	654	MS2	12/172	06Nov2013_Radici_MIX_3_SCX_2_10ul.RAW
		High	gPGLFTDIGk	Unambiguous	2	1	Q9FJX3	N-Term(iTRAQ4plex); K10(iTRAQ4plex)	CID	1	0	1	1	58960	Unique	Used			0.64928	0	3.166e-06	71.58	9.86935e-07	0	19.1262	33	2	646.877	1292.75	1.02288	35.7118	2935	2935	MS2	8/74	06Nov2013_Radici_MIX_3_SCX_3_7ul.RAW
	High		yENQGTNLLQTDSk	Unambiguous	1	1	P46422	N-Term(iTRAQ4plex); K14(iTRAQ4plex)	CID	1	0	1	1	44906	Unique	Used		0.712341		0	1.365e-05	71.57	7.03593e-07	0	0.638497	51	2	949.991	1898.97	2.15761	27.3727	1866	1866	MS2	11/148	09Jan2014_MIX_2_SCX_1.RAW
		High	sAVESVcPGVVScADIIAVAAR	Unambiguous	1	1	Q9LE15	N-Term(iTRAQ4plex); C7(Carbamidomethyl); C13(Carbamidomethyl)	CID	1	0	1	1	55386	Unique	Used			0.256436	0	3.698e-10	71.56	7.85511e-07	0	1.70858	100	3	792.411	2375.22	0.333817	45.2009	3117	3117	MS2	18/196	06Nov2013_Radici_MIX_3_SCX_1_10ul.RAW
High			sSGGLSDDEINR	Unambiguous	1	1	Q8GUM2	N-Term(iTRAQ4plex)	CID	1	0	1	1	44227	Unique	Used	0.742575			0	1.943e-06	71.54	2.7006e-07	0	3.07908	100	2	697.338	1393.67	1.06961	20.421	1367	1367	MS2	10/106	08Jan2014_MIX_1_SCX_1_Excl_List.RAW
		High	eAGFLNAVDEVVR	Unambiguous	1	1	P46309	N-Term(iTRAQ4plex)	CID	1	0	1	1	57384	Unique	Used			0.778826	0	9.527e-07	71.53	8.40171e-07	0	12.262	100	2	781.919	1562.83	0.281127	45.7974	4093	4093	MS2	10/128	06Nov2013_Radici_MIX_3_SCX_2_10ul.RAW
		High	tAGANVNLHGFEVIDDAkR	Unambiguous	2	1	Q9FKA4	N-Term(iTRAQ4plex); K18(iTRAQ4plex)	CID	1	0	1	1	77791	Unique	Used			1.3212	0	4.928e-11	71.52	1.00066e-06	1	2.86798	22	4	579.565	2315.24	0.656288	33.6795	2371	2371	MS2	13/202	11Nov2013_MIX_3_SCX_6_Excl_List.RAW
		High	akEIVNSESVVVFSk	Unambiguous	1	1	Q9FNE2	N-Term(iTRAQ4plex); K2(iTRAQ4plex); K15(iTRAQ4plex)	CID	1	0	1	1	63924	Unique	Used			0.913571	0	1.164e-08	71.48	6.54316e-07	1	18.8211	100	3	690.073	2068.21	1.78561	34.5353	2508	2508	MS2	16/160	06Nov2013_Radici_MIX_3_SCX_6_7ul.RAW
		High	kPSAEDEIVVAVR	Unambiguous	1	1	Q9LV09	N-Term(iTRAQ4plex); K1(iTRAQ4plex)	CID	1	0	1	1	62165	Unique	Used			0.977746	0	7.021e-09	71.47	7.2711e-07	0	18.2295	100	3	567.665	1700.98	0.306761	29.391	2134	2134	MS2	19/128	06Nov2013_Radici_MIX_3_SCX_5_7ul.RAW
	High		sVDFAVGDR	Unambiguous	1	1	Q38884	N-Term(iTRAQ4plex)	CID	1	0	1	1	46383	Unique	Used		1.0343		0	5.232e-05	71.46	5.7517e-07	0	7.21237	38	2	555.289	1109.57	0.809837	24.7908	1607	1607	MS2	7/78	09Jan2014_MIX_2_SCX_1_ExclList.RAW
	High		iNAGLSFTk	Unambiguous	1	1	Q9SRH5	N-Term(iTRAQ4plex); K9(iTRAQ4plex)	CID	1	0	1	1	48062	Unique	Used		0.967517		0	0.0008166	71.42	1.01676e-06	0	8.49318	46	2	619.872	1238.74	0.838009	31.3849	2159	2159	MS2	8/82	09Jan2014_MIX_2_SCX_2.RAW
		High	gAASVEGVEAk	Unambiguous	1	1	Q9LSQ5	N-Term(iTRAQ4plex); K11(iTRAQ4plex)	CID	1	0	1	1	56270	Unique	Used			0.859348	0	4.453e-05	71.42	1.12853e-06	0	3.96114	7	2	653.367	1305.73	1.18473	19.0271	1494	1494	MS2	16/90	06Nov2013_Radici_MIX_3_SCX_2_10ul.RAW
		High	iPSAVGYQPTLASDLGALQER	Unambiguous	3	1	P83483	N-Term(iTRAQ4plex)	CID	1	0	1	1	78148	Unique	Used			1.24584	0	1.071e-07	71.41	9.86581e-07	0	0	100	3	777.421	2330.25	1.05384	46.1233	3223	3223	MS2	17/220	11Nov2013_MIX_3_SCX_6_Excl_List.RAW
		High	fDAEQAHGANSGIHIALR	Unambiguous	2	1	Q05431	N-Term(iTRAQ4plex)	CID	1	0	1	1	62218	Unique	Used			1.97237	0	1.507e-09	71.39	8.82219e-07	0	5.21758	50	4	513.519	2051.06	0.650522	31.1128	2258	2258	MS2	11/180	06Nov2013_Radici_MIX_3_SCX_5_7ul.RAW
High			dLDDFVSFINEk	Unambiguous	1	1	O22263	N-Term(iTRAQ4plex); K12(iTRAQ4plex)	CID	1	0	1	1	46738	Unique	Used	1.16218			0	3.344e-05	71.38	6.76835e-07	0	12.6583	100	2	865.45	1729.89	2.38313	49.6343	3342	3342	MS2	9/112	08Jan2014_MIX_1_SCX_2_Excl_List.RAW
	High		gkDLAELIAAGR	Unambiguous	5	1	F4IGR3	N-Term(iTRAQ4plex); K2(iTRAQ4plex)	CID	1	0	1	1	51031	Unique	Used		1.4418		0	0.0002769	71.36	7.8963e-07	1	7.49596	100	2	751.451	1501.9	0.876253	34.5196	2302	2302	MS2	17/114	09Jan2014_MIX_2_SCX_3.RAW
		High	sVLEAQcPGIVScADIIALASR	Unambiguous	1	1	O23044	N-Term(iTRAQ4plex); C7(Carbamidomethyl); C13(Carbamidomethyl)	CID	1	0	1	1	55532	Unique	Used			1.02507	0	7.266e-10	71.36	9.87038e-07	0	0	100	3	825.435	2474.29	1.23736	50.5724	3492	3492	MS2	20/240	06Nov2013_Radici_MIX_3_SCX_1_10ul.RAW
	High		nNPTADASAQQAFVTSVTNk	Unambiguous	1	1	Q1H583	N-Term(iTRAQ4plex); K20(iTRAQ4plex)	CID	1	0	1	1	46638	Unique	Used		1.70635		0	4.233e-10	71.35	8.24428e-07	0	11.3153	74	4	588.807	2352.21	1.48056	33.584	2202	2202	MS2	23/218	09Jan2014_MIX_2_SCX_1_ExclList.RAW
		High	fYTDDAPGLk	Unambiguous	1	1	Q9FKK1	N-Term(iTRAQ4plex); K10(iTRAQ4plex)	CID	1	0	1	1	73012	Unique	Used			0.771734	0	6.326e-05	71.35	6.59542e-07	0	30.2768	68	2	707.877	1414.75	0.0620873	29.8167	2304	2304	MS2	9/76	11Nov2013_MIX_3_SCX_2_Excl_List.RAW
High			gFIFGPPIALAIGAk	Unambiguous	4	1	P31166-2	N-Term(iTRAQ4plex); K15(iTRAQ4plex)	CID	1	0	1	1	58777	Unique	Used	1.16562			0	2.795e-06	71.31	5.39912e-07	0	1.88073	100	2	880.54	1760.07	1.16163	53.6531	3839	3839	MS2	13/114	20Dec2013_MIX_1_SCX_2.RAW
	High		gVTAFGFDLVR	Unambiguous	2	2	O50008;Q9SRV5	N-Term(iTRAQ4plex)	CID	1	0	1	1	51348	Not Unique	Not Used		2.26062		0	7.427e-06	71.28	1.01284e-06	0	18.2868	100	2	663.37	1325.73	-0.290009	45.467	3042	3042	MS2	9/90	09Jan2014_MIX_2_SCX_3.RAW
High			aGAVVSGIPLYk	Unambiguous	1	1	P25696	N-Term(iTRAQ4plex); K12(iTRAQ4plex)	CID	1	0	1	1	56579	Unique	Used	0.923876			0	4.008e-06	71.27	8.77077e-07	0	12.2308	26	2	731.948	1462.89	1.19374	35.1522	2486	2486	MS2	11/88	20Dec2013_MIX_1_SCX_1.RAW
High			dLQFELIPVDMR	Unambiguous	2	1	Q96266-2	N-Term(iTRAQ4plex)	CID	1	0	1	1	56973	Unique	Used	1.55146			0	1.892e-06	71.26	7.5191e-07	0	22.1802	100	2	810.434	1619.86	1.36987	48.4492	3405	3405	MS2	10/124	20Dec2013_MIX_1_SCX_1.RAW
	High		dVNAAVGTIk	Unambiguous	3	2	B9DGT7;B9DHQ0	N-Term(iTRAQ4plex); K10(iTRAQ4plex)	CID	1	0	1	1	44809	Not Unique	Not Used		1.37639		0	0.0001891	71.22	1.20815e-06	0	15.2875	24	2	638.379	1275.75	-0.360062	24.3911	1640	1640	MS2	8/100	09Jan2014_MIX_2_SCX_1.RAW
		High	aSASINGFPck	Unambiguous	1	1	P92995	N-Term(iTRAQ4plex); C10(Carbamidomethyl); K11(iTRAQ4plex)	CID	1	0	1	1	56591	Unique	Used			1.06628	0	5.617e-07	71.21	8.55221e-07	0	6.79102	26	2	720.382	1439.76	0.162252	26.0368	2243	2243	MS2	10/94	06Nov2013_Radici_MIX_3_SCX_2_10ul.RAW
		High	iFLTVVLADTk	Unambiguous	2	1	F4JHJ0	N-Term(iTRAQ4plex); K11(iTRAQ4plex)	CID	1	0	1	1	70487	Unique	Used			0.96594	0	7.215e-08	71.2	5.80312e-07	0	29.3445	100	2	754.471	1507.93	0.679573	50.5842	3591	3591	MS2	9/92	09Nov2013_Radici_MIX_3_SCX_4_Excl_List.RAW
		High	aALENEcPNTVScADALTLAAR	Unambiguous	2	1	Q9SI17	N-Term(iTRAQ4plex); C7(Carbamidomethyl); C13(Carbamidomethyl)	CID	1	0	1	1	71653	Unique	Used			0.408631	0	2.72e-08	71.2	4.47561e-07	0	0	100	3	831.074	2491.21	0.971275	38.4751	2644	2644	MS2	20/230	11Nov2013_MIX_3_SCX_1_Excl_List.RAW
	High		dVDIGALAk	Unambiguous	1	1	P54609	N-Term(iTRAQ4plex); K9(iTRAQ4plex)	CID	1	0	1	1	44986	Unique	Used		1.35556		0	0.001514	71.19	1.399e-06	0	19.1913	43	2	595.355	1189.7	-0.560748	29.7252	2053	2053	MS2	8/68	09Jan2014_MIX_2_SCX_1.RAW
		High	vQGVDITPYPIAR	Unambiguous	2	1	Q9SF20	N-Term(iTRAQ4plex)	CID	1	0	1	1	57024	Unique	Used			0.594854	0	8.572e-06	71.19	9.77019e-07	0	6.81673	35	2	786.948	1572.89	1.69467	36.2054	3253	3253	MS2	10/122	06Nov2013_Radici_MIX_3_SCX_2_10ul.RAW
		High	gFSIASIAYFk	Unambiguous	1	1	Q9SIP1	N-Term(iTRAQ4plex); K11(iTRAQ4plex)	CID	1	0	1	1	70440	Unique	Used			0.785412	0	5.228e-05	71.13	9.5592e-07	0	5.39834	100	2	746.427	1491.85	1.23475	48.7054	3460	3460	MS2	9/86	09Nov2013_Radici_MIX_3_SCX_4_Excl_List.RAW
High			iSESENLLESIR	Unambiguous	1	1	F4ISU2	N-Term(iTRAQ4plex)	CID	1	0	1	1	44846	Unique	Used	1.12184			0	2.43e-05	71.12	9.15626e-07	0	19.5022	100	2	767.417	1533.83	1.92308	41.6264	2811	2811	MS2	9/116	08Jan2014_MIX_1_SCX_1_Excl_List.RAW
		High	aLANQPISVAIEAGGR	Unambiguous	1	1	Q9LT78	N-Term(iTRAQ4plex)	CID	1	0	1	1	71607	Unique	Used			0.664612	0	2.543e-08	71.12	1.1822e-06	0	6.34662	85	3	570.992	1710.96	0.442658	36.8965	2537	2537	MS2	11/152	11Nov2013_MIX_3_SCX_1_Excl_List.RAW
	High		aSQLDVVVTNR	Unambiguous	1	1	P49211	N-Term(iTRAQ4plex)	CID	1	0	1	1	44877	Unique	Used		2.03029		0	0.0001036	71.09	9.95887e-07	0	2.78149	35	2	673.382	1345.76	0.104479	26.5129	1799	1799	MS2	7/110	09Jan2014_MIX_2_SCX_1.RAW
	High		lVWQTNTANk	Unambiguous	1	1	Q9ZVA4	N-Term(iTRAQ4plex); K10(iTRAQ4plex)	CID	1	0	1	1	46460	Unique	Used		3.09264		0	1.312e-05	71.08	1.27502e-06	0	5.81457	58	2	731.916	1462.83	-0.0397708	27.4092	1786	1786	MS2	9/88	09Jan2014_MIX_2_SCX_1_ExclList.RAW
		High	aLPEQYIQPLEER	Unambiguous	1	1	Q9LHN8	N-Term(iTRAQ4plex)	CID	1	0	1	1	55206	Unique	Used			1.1711	0	7.898e-05	71.07	8.87148e-07	0	1.37944	96	2	865.467	1729.93	1.16812	39.2409	2697	2697	MS2	10/128	06Nov2013_Radici_MIX_3_SCX_1_10ul.RAW
High			lVWQTNTANk	Unambiguous	1	1	Q9ZVA4	N-Term(iTRAQ4plex); K10(iTRAQ4plex)	CID	1	0	1	1	44501	Unique	Used	0.873298			0	8.222e-06	71.06	1.24174e-06	0	10.3301	100	2	731.917	1462.83	1.04506	29.8074	2006	2006	MS2	9/88	08Jan2014_MIX_1_SCX_1_Excl_List.RAW
		High	vYFDMTVGGk	Unambiguous	2	1	F4IL99	N-Term(iTRAQ4plex); K10(iTRAQ4plex)	CID	1	0	1	1	59012	Unique	Used			1.32812	0	4.367e-07	71.05	7.89162e-07	0	8.88933	30	2	702.876	1404.74	0.775376	37.2007	3056	3056	MS2	9/76	06Nov2013_Radici_MIX_3_SCX_3_7ul.RAW
		High	lVAEVLLDEVAEk	Unambiguous	2	1	Q9FPF0-2	N-Term(iTRAQ4plex); K13(iTRAQ4plex)	CID	1	0	1	1	62878	Unique	Used			0.427158	0	6.676e-10	71.04	8.61815e-07	0	7.1127	100	2	858.504	1716	-1.95204	54.5208	3909	3909	MS2	9/112	06Nov2013_Radici_MIX_3_SCX_5_7ul.RAW
	High		aGAVVSGIPLYk	Unambiguous	1	1	P25696	N-Term(iTRAQ4plex); K12(iTRAQ4plex)	CID	1	0	1	1	45148	Unique	Used		1.08999		0	1.165e-06	70.97	1.00379e-06	0	12.104	37	2	731.948	1462.89	0.359297	34.9841	2431	2431	MS2	7/88	09Jan2014_MIX_2_SCX_1.RAW
	High		ikHDIDTETQDIPDAR	Unambiguous	2	1	Q9SJ12	N-Term(iTRAQ4plex); K2(iTRAQ4plex)	CID	1	0	1	1	53577	Unique	Used		0.251079		0	2.122e-08	70.97	9.67799e-07	1	5.76446	100	3	719.048	2155.13	2.68069	27.2862	1753	1753	MS2	12/168	09Jan2014_MIX_2_SCX_4.RAW
High			aPHDLYESYYNSNk	Unambiguous	2	1	F4JQ55	N-Term(iTRAQ4plex); K14(iTRAQ4plex)	CID	1	0	1	1	59519	Unique	Used	1.70369			0	2.403e-09	70.91	4.98741e-07	0	4.24245	100	3	663.659	1988.96	1.14817	27.8336	1828	1828	MS2	19/126	20Dec2013_MIX_1_SCX_3.RAW
		High	kVYVGQAQDGISAVk	Unambiguous	2	2	O04314;O04313	N-Term(iTRAQ4plex); K1(iTRAQ4plex); K15(iTRAQ4plex)	CID	1	0	1	1	76080	Not Unique	Not Used			0.957967	0	5.667e-08	70.9	7.80317e-07	1	6.98484	27	3	665.726	1995.16	1.0431	27.7781	1974	1974	MS2	11/146	11Nov2013_MIX_3_SCX_5_Excl_List.RAW
		High	lkPIGDAGPVIDAGGIFAYAR	Unambiguous	1	1	Q9ZW85	N-Term(iTRAQ4plex); K2(iTRAQ4plex)	CID	1	0	1	1	62712	Unique	Used			0.860436	0	1.078e-08	70.89	7.2916e-07	0	7.26022	100	3	797.122	2389.35	1.4064	47.5918	3418	3418	MS2	12/210	06Nov2013_Radici_MIX_3_SCX_5_7ul.RAW
	High		vIDLFSSPDVVk	Unambiguous	2	2	P49200;Q9STY6	N-Term(iTRAQ4plex); K12(iTRAQ4plex)	CID	1	0	1	1	45411	Not Unique	Not Used		1.23881		0	7.674e-06	70.88	1.09422e-06	0	15.6974	83	2	803.969	1606.93	1.36964	44.0075	3045	3045	MS2	12/100	09Jan2014_MIX_2_SCX_1.RAW
		High	lAALADVYVNDAFGTAHR	Unambiguous	1	1	Q9SAJ4	N-Term(iTRAQ4plex)	CID	1	0	1	1	78227	Unique	Used			0.647077	0	3.703e-08	70.88	1.00031e-06	0	7.11549	100	2	1024.54	2048.07	0.799542	49.2501	3439	3439	MS2	13/170	11Nov2013_MIX_3_SCX_6_Excl_List.RAW
		High	iEDVTPIPTDSTR	Unambiguous	3	2	Q9CAX6;P42036	N-Term(iTRAQ4plex)	CID	1	0	1	1	54966	Not Unique	Not Used			0.835582	0	3.557e-06	70.87	8.22557e-07	0	8.06449	46	2	794.422	1587.84	0.736051	31.2646	2137	2137	MS2	9/116	06Nov2013_Radici_MIX_3_SCX_1_10ul.RAW
High			yENQGTNLLQTDSk	Unambiguous	1	1	P46422	N-Term(iTRAQ4plex); K14(iTRAQ4plex)	CID	1	0	1	1	56332	Unique	Used	0.753518			0	3.488e-06	70.83	8.34298e-07	0	1.49454	71	2	949.99	1898.97	2.02905	27.7274	1909	1909	MS2	12/148	20Dec2013_MIX_1_SCX_1.RAW
		High	gILAIDESNATcGk	Unambiguous	1	1	Q9ZU52	N-Term(iTRAQ4plex); C12(Carbamidomethyl); K14(iTRAQ4plex)	CID	1	0	1	1	56815	Unique	Used			0.783085	0	6.051e-07	70.8	9.81481e-07	0	9.47171	18	3	579.642	1736.91	0.727293	31.1382	2765	2765	MS2	11/124	06Nov2013_Radici_MIX_3_SCX_2_10ul.RAW
		High	gGLLIDAIk	Unambiguous	1	1	O04922	N-Term(iTRAQ4plex); K9(iTRAQ4plex)	CID	1	0	1	1	60652	Unique	Used			0.972007	0	0.0018	70.79	7.21134e-07	0	19.4178	55	2	594.384	1187.76	0.781889	39.3448	2845	2845	MS2	8/64	06Nov2013_Radici_MIX_3_SCX_4_6ul.RAW
	High		fQQTFVTAPATLR	Unambiguous	2	2	Q96522;Q96518	N-Term(iTRAQ4plex)	CID	1	0	1	1	45193	Not Unique	Not Used		0.909337		0	1.013e-05	70.77	1.36099e-06	0	3.25368	56	2	812.453	1623.9	1.09323	36.5034	2536	2536	MS2	9/132	09Jan2014_MIX_2_SCX_1.RAW
		High	vAGATASASAESGPk	Unambiguous	1	1	Q9ZUX4	N-Term(iTRAQ4plex); K15(iTRAQ4plex)	CID	1	0	1	1	56180	Unique	Used			0.781834	0	3.358e-06	70.77	1.25211e-06	0	9.65288	6	3	531.29	1591.85	0.667017	17.0756	1284	1284	MS2	10/126	06Nov2013_Radici_MIX_3_SCX_2_10ul.RAW
	High		aDLVNNLGTIAR	Unambiguous	2	2	P55737;P51818	N-Term(iTRAQ4plex)	CID	1	0	1	1	45141	Not Unique	Not Used		1.52957		0	8.919e-07	70.74	9.23452e-07	0	4.22921	20	2	700.903	1400.8	0.729172	34.7688	2415	2415	MS2	11/116	09Jan2014_MIX_2_SCX_1.RAW
		High	aGAVVSGIPLYk	Unambiguous	1	1	P25696	N-Term(iTRAQ4plex); K12(iTRAQ4plex)	CID	1	0	1	1	56993	Unique	Used			0.919284	0	4.251e-06	70.74	1.02887e-06	0	5.69069	8	2	731.948	1462.89	0.94341	35.4051	3181	3181	MS2	7/88	06Nov2013_Radici_MIX_3_SCX_2_10ul.RAW
High			iVQDVVNQHINNAPSLAAGLIR	Unambiguous	1	1	Q9SUT2	N-Term(iTRAQ4plex)	CID	1	0	1	1	58541	Unique	Used	0.696816			0	2.624e-11	70.73	8.03015e-07	0	2.56205	31	3	829.471	2486.4	1.3324	45.5826	3288	3288	MS2	24/228	20Dec2013_MIX_1_SCX_2.RAW
		High	tQVTVEYYNDk	Unambiguous	1	1	P23686	N-Term(iTRAQ4plex); K11(iTRAQ4plex)	CID	1	0	1	1	56569	Unique	Used			1.12199	0	9.823e-06	70.73	7.69204e-07	0	7.70362	34	2	824.428	1647.85	1.19257	25.3387	2191	2191	MS2	10/116	06Nov2013_Radici_MIX_3_SCX_2_10ul.RAW
	High		vYFDMTVGGk	Unambiguous	2	1	F4IL99	N-Term(iTRAQ4plex); K10(iTRAQ4plex)	CID	1	0	1	1	48204	Unique	Used		0.651986		0	3.157e-06	70.72	8.51464e-07	0	14.6135	100	2	702.876	1404.75	1.03607	36.0563	2490	2490	MS2	9/76	09Jan2014_MIX_2_SCX_2.RAW
	High		dDLFNINAGIVk	Unambiguous	2	2	Q9ZP06;Q9LKA3	N-Term(iTRAQ4plex); K12(iTRAQ4plex)	CID	1	0	1	1	49862	Not Unique	Not Used		0.67469		0	1.395e-05	70.71	1.48182e-06	0	3.20942	100	2	803.957	1606.91	0.992023	41.9865	2774	2774	MS2	11/104	09Jan2014_MIX_2_SCX_2_ExclList.RAW
High			sLEGLQTNVQR	Unambiguous	2	1	A8MQA1	N-Term(iTRAQ4plex)	CID	1	0	1	1	56250	Unique	Used	0.615033			0	2.355e-05	70.7	9.02206e-07	0	2.61336	29	2	694.885	1388.76	0.664189	25.2306	1718	1718	MS2	10/102	20Dec2013_MIX_1_SCX_1.RAW
		High	gPALWDIFck	Unambiguous	1	1	Q9C8Y9	N-Term(iTRAQ4plex); C9(Carbamidomethyl); K10(iTRAQ4plex)	CID	1	0	1	1	64385	Unique	Used			1.81838	0	3.115e-05	70.68	1.15006e-06	0	6.63174	100	2	747.905	1494.8	0.26112	49.926	3593	3593	MS2	7/72	06Nov2013_Radici_MIX_3_SCX_6_7ul.RAW
	High		aTDVMIAGk	Unambiguous	2	1	O23255	N-Term(iTRAQ4plex); K9(iTRAQ4plex)	CID	1	0	1	1	46330	Unique	Used		1.15584		0	5.115e-05	70.67	1.21699e-06	0	8.84607	70	2	597.343	1193.68	-0.957169	22.9866	1483	1483	MS2	8/66	09Jan2014_MIX_2_SCX_1_ExclList.RAW
		High	vFFDMSLSGTPIGR	Unambiguous	1	1	Q42406	N-Term(iTRAQ4plex)	CID	1	0	1	1	57474	Unique	Used			1.10611	0	6.182e-07	70.67	1.08844e-06	0	7.25761	52	2	835.939	1670.87	1.30666	48.7838	4303	4303	MS2	19/116	06Nov2013_Radici_MIX_3_SCX_2_10ul.RAW
		High	sFPGFGTTGDTATR	Unambiguous	1	1	P19171	N-Term(iTRAQ4plex)	CID	1	0	1	1	56787	Unique	Used			0.987965	0	4.996e-06	70.66	4.42392e-07	0	7.85515	15	2	779.885	1558.76	0.720284	30.4996	2700	2700	MS2	12/128	06Nov2013_Radici_MIX_3_SCX_2_10ul.RAW
		High	eLISNASDALDk	Unambiguous	3	2	F4JQ55;F4JFN3	N-Term(iTRAQ4plex); K12(iTRAQ4plex)	CID	1	0	1	1	56831	Not Unique	Not Used			0.993757	0	6.931e-07	70.66	1.1339e-06	0	15.6387	14	2	782.428	1563.85	0.684651	31.5139	2803	2803	MS2	10/122	06Nov2013_Radici_MIX_3_SCX_2_10ul.RAW
High			gLSPLAGSNEESWcQGLDGLASR	Unambiguous	1	1	Q9ZU52	N-Term(iTRAQ4plex); C14(Carbamidomethyl)	CID	1	0	1	1	56879	Unique	Used	1.0766			0	2.611e-10	70.62	4.94168e-07	0	4.30915	100	3	850.08	2548.23	1.53673	45.1392	3186	3186	MS2	22/242	20Dec2013_MIX_1_SCX_1.RAW
High			sSDLVALSGGHTFGk	Unambiguous	1	1	Q9LDA4	N-Term(iTRAQ4plex); K15(iTRAQ4plex)	CID	1	0	1	1	58085	Unique	Used	0.99209			0	6.422e-08	70.6	1.16709e-06	0	17.3518	19	3	588.656	1763.95	0.427017	31.2702	2224	2224	MS2	11/134	20Dec2013_MIX_1_SCX_2.RAW
		High	tIEAEAAHGTVTR	Unambiguous	1	1	Q9SRZ6	N-Term(iTRAQ4plex)	CID	1	0	1	1	58321	Unique	Used			0.958776	0	4.777e-07	70.59	7.98769e-07	0	4.76533	7	3	500.603	1499.79	0.445575	19.2775	1444	1444	MS2	11/118	06Nov2013_Radici_MIX_3_SCX_3_7ul.RAW
	High		vAGATASASAESGPk	Unambiguous	1	1	Q9ZUX4	N-Term(iTRAQ4plex); K15(iTRAQ4plex)	CID	1	0	1	1	46144	Unique	Used		0.560281		0	4.357e-06	70.57	1.24096e-06	0	15.7519	26	3	531.29	1591.85	0.782043	16.8164	1049	1049	MS2	16/126	09Jan2014_MIX_2_SCX_1_ExclList.RAW
	High		vGLTGLTVAEYFR	Unambiguous	3	1	P83483	N-Term(iTRAQ4plex)	CID	1	0	1	1	48553	Unique	Used		3.32089		0	7.517e-05	70.55	1.22466e-06	0	2.62678	100	2	785.442	1569.88	1.17638	48.0188	3305	3305	MS2	8/108	09Jan2014_MIX_2_SCX_2.RAW
	High		tFSQFGDVIDSk	Unambiguous	3	1	Q03251	N-Term(iTRAQ4plex); K12(iTRAQ4plex)	CID	1	0	1	1	45220	Unique	Used		1.06707		0	1.234e-05	70.52	8.38362e-07	0	4.51031	56	2	816.431	1631.86	2.03137	37.43	2599	2599	MS2	12/124	09Jan2014_MIX_2_SCX_1.RAW
	High		vAGGGTIPPPQGLLGLGR	Unambiguous	1	1	F4K5B9	N-Term(iTRAQ4plex)	CID	1	0	1	1	46867	Unique	Used		2.0761		0	1.772e-07	70.52	1.21097e-06	0	3.32475	100	2	902.532	1804.06	0.386941	41.6514	2736	2736	MS2	11/150	09Jan2014_MIX_2_SCX_1_ExclList.RAW
	High		iGGIGTVPVGR	Unambiguous	1	1	P0DH99	N-Term(iTRAQ4plex)	CID	1	0	1	1	44967	Unique	Used		2.4643		0	4.334e-05	70.51	4.97953e-07	0	5.12775	11	2	585.36	1169.71	-0.109854	29.1648	2009	2009	MS2	9/80	09Jan2014_MIX_2_SCX_1.RAW
	High		eAGPLPGLGTk	Unambiguous	2	1	O65398	N-Term(iTRAQ4plex); K11(iTRAQ4plex)	CID	1	0	1	1	46478	Unique	Used		0.932387		0	3.481e-07	70.51	9.20323e-07	0	8.44014	100	2	664.395	1327.78	-0.20727	28.0395	1828	1828	MS2	10/98	09Jan2014_MIX_2_SCX_1_ExclList.RAW
		High	vcQVIGAIVDVR	Unambiguous	3	1	P83483	N-Term(iTRAQ4plex); C2(Carbamidomethyl)	CID	1	0	1	1	59303	Unique	Used			0.882607	0	2.908e-05	70.49	1.26849e-06	0	1.60491	72	2	736.923	1472.84	0.963144	46.1324	3735	3735	MS2	10/106	06Nov2013_Radici_MIX_3_SCX_3_7ul.RAW
		High	vcQVIGAIVDVR	Unambiguous	3	1	P83483	N-Term(iTRAQ4plex); C2(Carbamidomethyl)	CID	1	0	1	1	67161	Unique	Used			0.919354	0	2.516e-06	70.49	1.25063e-06	0	6.7307	100	2	736.923	1472.84	1.12891	46.3327	3287	3287	MS2	9/106	06Nov2013_Radici_MIX_3_SCX_8_10ul.RAW
	High		gGIGVIQIDEAALR	Unambiguous	2	2	O50008;Q9SRV5	N-Term(iTRAQ4plex)	CID	1	0	1	1	45303	Not Unique	Not Used		2.14848		0	1.089e-06	70.46	1.12887e-06	0	3.03516	18	2	778.45	1555.89	0.391868	40.2648	2793	2793	MS2	11/120	09Jan2014_MIX_2_SCX_1.RAW
High			gLLYLGMGVSGGEEGAR	Unambiguous	2	2	Q9SH69;Q9FFR3	N-Term(iTRAQ4plex)	CID	1	0	1	1	44930	Not Unique	Not Used	1.58001			0	1.045e-07	70.44	9.66905e-07	0	19.8806	100	2	905.47	1809.93	2.35623	44.5207	3007	3007	MS2	12/136	08Jan2014_MIX_1_SCX_1_Excl_List.RAW
		High	vTVVPSAAALVIk	Unambiguous	3	2	P50883;Q9FF52	N-Term(iTRAQ4plex); K13(iTRAQ4plex)	CID	1	0	1	1	57231	Not Unique	Not Used			0.59142	0	8.161e-06	70.41	2.00181e-07	0	12.4392	8	2	778.506	1556	1.34252	41.4994	3736	3736	MS2	10/104	06Nov2013_Radici_MIX_3_SCX_2_10ul.RAW
High			gGSPYGAGTFAGDGSR	Unambiguous	1	1	Q9LSQ5	N-Term(iTRAQ4plex)	CID	1	0	1	1	56177	Unique	Used	2.13181			0	3.438e-07	70.39	2.78805e-07	0	11.269	33	2	800.879	1600.75	2.03128	23.1547	1548	1548	MS2	11/144	20Dec2013_MIX_1_SCX_1.RAW
	High		vSPEVIAEHTVR	Unambiguous	1	1	Q9LF98	N-Term(iTRAQ4plex)	CID	1	0	1	1	47964	Unique	Used		0.823327		0	7.195e-06	70.39	1.18835e-06	0	3.72547	56	2	740.916	1480.82	0.631047	28.2566	1930	1930	MS2	7/104	09Jan2014_MIX_2_SCX_2.RAW
	High		sPNSETYVIFGEAk	Unambiguous	2	1	A8MQP6	N-Term(iTRAQ4plex); K14(iTRAQ4plex)	CID	1	0	1	1	46684	Unique	Used		0.903913		0	3.816e-06	70.38	1.06282e-06	0	10.7766	100	2	915.482	1829.96	1.82451	35.1977	2309	2309	MS2	14/148	09Jan2014_MIX_2_SCX_1_ExclList.RAW
		High	lVLEVSHHLGQNVVR	Unambiguous	3	1	P83483	N-Term(iTRAQ4plex)	CID	1	0	1	1	65507	Unique	Used			0.75178	0	1.218e-10	70.38	9.62032e-07	0	3.98667	100	2	922.536	1844.06	1.36798	35.5822	2515	2515	MS2	21/124	06Nov2013_Radici_MIX_3_SCX_7_7ul.RAW
	High		aITQYIAHR	Unambiguous	1	1	P46422	N-Term(iTRAQ4plex)	CID	1	0	1	1	50735	Unique	Used		0.698434		0	5.721e-05	70.36	1.05852e-06	0	2.02829	100	2	608.85	1216.69	0.239971	24.5426	1611	1611	MS2	8/74	09Jan2014_MIX_2_SCX_3.RAW
	High		eSGDLAEVNLk	Unambiguous	1	1	F4ISU2	N-Term(iTRAQ4plex); K11(iTRAQ4plex)	CID	1	0	1	1	46477	Unique	Used		1.42372		0	2.307e-05	70.36	1.35306e-06	0	8.03359	100	2	731.903	1462.8	0.197413	28.0094	1826	1826	MS2	15/96	09Jan2014_MIX_2_SCX_1_ExclList.RAW
High			vTVVPSAAALVIk	Unambiguous	3	2	P50883;Q9FF52	N-Term(iTRAQ4plex); K13(iTRAQ4plex)	CID	1	0	1	1	56753	Not Unique	Not Used	0.466831			0	1.017e-06	70.34	1.94187e-07	0	11.1267	38	2	778.506	1556.01	1.73478	40.8518	2892	2892	MS2	11/104	20Dec2013_MIX_1_SCX_1.RAW
	High		dAYVGDEAQSk	Unambiguous	6	3	Q96292;P53492;P0CJ46	N-Term(iTRAQ4plex); K11(iTRAQ4plex)	CID	1	0	1	1	44575	Not Unique	Not Used		1.38653		0	5.81e-07	70.34	5.31701e-07	0	4.40253	63	2	735.869	1470.73	-0.168984	17.4068	1094	1094	MS2	7/102	09Jan2014_MIX_2_SCX_1.RAW
High			vLVNIEQQSPDIAQGVHGHLTk	Unambiguous	1	1	Q9LUT2	N-Term(iTRAQ4plex); K22(iTRAQ4plex)	CID	1	0	1	1	47986	Unique	Used	1.50514			0	3.769e-06	70.31	9.45074e-07	0	4.64508	100	3	891.165	2671.48	1.51824	36.2631	2440	2440	MS2	24/234	08Jan2014_MIX_1_SCX_3_Excl_List.RAW
		High	gPALWDIFck	Unambiguous	1	1	Q9C8Y9	N-Term(iTRAQ4plex); C9(Carbamidomethyl); K10(iTRAQ4plex)	CID	1	0	1	1	62790	Unique	Used			1.80481	0	6.897e-06	70.31	1.38735e-06	0	4.76531	100	2	747.906	1494.8	2.05771	50.4509	3616	3616	MS2	7/72	06Nov2013_Radici_MIX_3_SCX_5_7ul.RAW
		High	lkEVEAVcNPIITAVYQR	Unambiguous	2	2	Q9LKR3;Q39043	N-Term(iTRAQ4plex); K2(iTRAQ4plex); C8(Carbamidomethyl)	CID	1	0	1	1	60801	Not Unique	Not Used			1.0412	0	1.451e-12	70.28	1.14383e-06	1	3.19769	44	3	797.783	2391.33	1.66088	44.006	3193	3193	MS2	23/188	06Nov2013_Radici_MIX_3_SCX_4_6ul.RAW
		High	hAIVSAIAATAVPALVmAR	Unambiguous	4	2	Q9SF40;P49691	N-Term(iTRAQ4plex); M17(Oxidation)	CID	1	0	1	1	64247	Not Unique	Not Used			1.56187	0	1.792e-06	70.2	1.18897e-06	0	33.7066	100	3	674.727	2022.17	0.178601	45.0989	3262	3262	MS2	12/154	06Nov2013_Radici_MIX_3_SCX_6_7ul.RAW
	High		eGFEGEISSk	Unambiguous	2	1	O23708	N-Term(iTRAQ4plex); K10(iTRAQ4plex)	CID	1	0	1	1	46369	Unique	Used		0.823934		0	0.0002904	70.19	7.32253e-07	0	13.6003	100	2	685.857	1370.71	1.99129	24.3125	1574	1574	MS2	7/88	09Jan2014_MIX_2_SCX_1_ExclList.RAW
		High	iFFVAWSPDTAR	Unambiguous	2	1	F4JXD5	N-Term(iTRAQ4plex)	CID	1	0	1	1	59380	Unique	Used			0.590584	0	9.302e-07	70.19	1.04813e-06	0	4.66382	51	2	777.416	1553.83	1.30046	48.7566	3915	3915	MS2	9/94	06Nov2013_Radici_MIX_3_SCX_3_7ul.RAW
		High	hDVTEPLLIEVDR	Unambiguous	2	1	Q9FIE8	N-Term(iTRAQ4plex)	CID	1	0	1	1	70063	Unique	Used			1.07441	0	1.461e-09	70.15	1.32832e-06	0	6.25438	96	3	560.641	1679.91	0.695169	35.8383	2567	2567	MS2	11/116	09Nov2013_Radici_MIX_3_SCX_4_Excl_List.RAW
High			lVAGLPEGGVLLLENVR	Unambiguous	1	1	Q9SAJ4	N-Term(iTRAQ4plex)	CID	1	0	1	1	58743	Unique	Used	0.902381			0	2.324e-06	70.14	8.90816e-07	0	0	100	2	947.069	1893.13	1.36023	52.4659	3759	3759	MS2	22/146	20Dec2013_MIX_1_SCX_2.RAW
High			sFPGFGTTGDTATR	Unambiguous	1	1	P19171	N-Term(iTRAQ4plex)	CID	1	0	1	1	56427	Unique	Used	1.17275			0	3.842e-07	70.13	4.99813e-07	0	2.35422	26	2	779.885	1558.76	0.720284	30.4067	2131	2131	MS2	18/128	20Dec2013_MIX_1_SCX_1.RAW
	High		dPSTLQYTTVINQR	Unambiguous	1	1	Q9ZVS5	N-Term(iTRAQ4plex)	CID	1	0	1	1	46601	Unique	Used		2.23606		0	2.819e-08	70.13	1.26652e-06	0	0	100	2	890.473	1779.94	1.26498	32.2738	2115	2115	MS2	10/136	09Jan2014_MIX_2_SCX_1_ExclList.RAW
		High	lVQIEHALTAVGSGQTSLGIk	Unambiguous	2	1	O23708	N-Term(iTRAQ4plex); K21(iTRAQ4plex)	CID	1	0	1	1	76662	Unique	Used			0.987768	0	2.843e-09	70.13	8.39491e-07	0	7.63446	100	3	804.136	2410.39	1.20505	47.5875	3334	3334	MS2	14/220	11Nov2013_MIX_3_SCX_5_Excl_List.RAW
		High	aITQYIAHR	Unambiguous	1	1	P46422	N-Term(iTRAQ4plex)	CID	1	0	1	1	60218	Unique	Used			0.856238	0	4.19e-05	70.12	1.03111e-06	0	3.00278	33	2	608.851	1216.69	1.54425	26.2457	1832	1832	MS2	8/74	06Nov2013_Radici_MIX_3_SCX_4_6ul.RAW
		High	gTVSTEGSIk	Unambiguous	1	1	Q9LZ23	N-Term(iTRAQ4plex); K10(iTRAQ4plex)	CID	1	0	1	1	56158	Unique	Used			0.93742	0	7.09e-07	70.12	1.24512e-06	0	11.8702	25	2	633.861	1266.72	0.879756	16.61	1232	1232	MS2	8/84	06Nov2013_Radici_MIX_3_SCX_2_10ul.RAW
		High	kIGSTDEPVITDSFk	Unambiguous	1	1	Q56WK6	N-Term(iTRAQ4plex); K1(iTRAQ4plex); K15(iTRAQ4plex)	CID	1	0	1	1	62256	Unique	Used			1.03365	0	6.142e-09	70.08	1.32045e-06	1	12.4438	99	3	690.389	2069.15	1.5792	32.3808	2347	2347	MS2	11/158	06Nov2013_Radici_MIX_3_SCX_5_7ul.RAW
	High		aVAHQPISIAIEAGGR	Unambiguous	1	1	P43297	N-Term(iTRAQ4plex)	CID	1	0	1	1	48001	Unique	Used		0.663036		0	5.101e-09	70.06	1.55339e-06	0	8.66337	25	3	578.664	1733.98	0.232051	29.3934	2017	2017	MS2	11/150	09Jan2014_MIX_2_SCX_2.RAW
	High		sSDLVALSGGHTFGk	Unambiguous	1	1	Q9LDA4	N-Term(iTRAQ4plex); K15(iTRAQ4plex)	CID	1	0	1	1	48060	Unique	Used		0.641125		0	6.336e-10	70.03	1.44002e-06	0	8.33234	44	3	588.656	1763.95	0.530821	31.3108	2154	2154	MS2	11/134	09Jan2014_MIX_2_SCX_2.RAW
	High		tVGAGVVSk	Unambiguous	1	1	Q9ZT91	N-Term(iTRAQ4plex); K9(iTRAQ4plex)	CID	1	0	1	1	46200	Unique	Used		1.64512		0	5.831e-05	70.01	9.87723e-07	0	28.1913	51	2	553.345	1105.68	-0.0315965	18.6602	1180	1180	MS2	7/78	09Jan2014_MIX_2_SCX_1_ExclList.RAW
High			vTANVVVAk	Unambiguous	1	1	Q1JPL7	N-Term(iTRAQ4plex); K9(iTRAQ4plex)	CID	1	0	1	1	56197	Unique	Used	0.721499			0	0.0001473	69.99	1.11757e-06	0	29.2867	29	2	594.88	1188.75	-1.99196	23.7124	1594	1594	MS2	8/74	20Dec2013_MIX_1_SCX_1.RAW
High			gcIVSPDLSVLNLVIVk	Unambiguous	2	2	O48549;P51430	N-Term(iTRAQ4plex); C2(Carbamidomethyl); K17(iTRAQ4plex)	CID	1	0	1	1	45258	Not Unique	Not Used	1.57304			0	1.628e-05	69.96	6.50968e-07	0	17.9504	100	2	1057.63	2114.25	2.19502	56.861	3839	3839	MS2	12/146	08Jan2014_MIX_1_SCX_1_Excl_List.RAW
High			vPVLETPEGPIFESNAIAR	Unambiguous	1	1	Q9FVT2	N-Term(iTRAQ4plex)	CID	1	0	1	1	56890	Unique	Used	0.886721			0	4.253e-09	69.96	1.40791e-06	0	1.2546	100	3	728.4	2183.18	0.50424	45.5082	3211	3211	MS2	21/170	20Dec2013_MIX_1_SCX_1.RAW
	High		vTLFLNLANDPTIER	Unambiguous	4	2	P11574;Q9SZN1	N-Term(iTRAQ4plex)	CID	1	0	1	1	45543	Not Unique	Not Used		3.39247		0	1.577e-05	69.96	1.33221e-06	0	0	100	2	930.522	1860.04	1.19923	48.609	3353	3353	MS2	17/154	09Jan2014_MIX_2_SCX_1.RAW
High			dLSLSELER	Unambiguous	2	1	F4K6P9	N-Term(iTRAQ4plex)	CID	1	0	1	1	56538	Unique	Used	1.28033			0	4.587e-05	69.94	9.42938e-07	0	11.9512	30	2	603.328	1205.65	0.0143999	33.8224	2390	2390	MS2	8/78	20Dec2013_MIX_1_SCX_1.RAW
High			tYISGDQLSVDDVk	Unambiguous	1	1	Q9SCX3	N-Term(iTRAQ4plex); K14(iTRAQ4plex)	CID	1	0	1	1	44645	Unique	Used	0.562052			0	4.645e-06	69.94	1.15586e-06	0	6.01914	100	2	914.484	1827.96	1.03235	34.6823	2342	2342	MS2	17/140	08Jan2014_MIX_1_SCX_1_Excl_List.RAW
		High	iEEYSDEIFk	Unambiguous	5	2	F4JGF4;Q9S9P8-3	N-Term(iTRAQ4plex); K10(iTRAQ4plex)	CID	1	0	1	1	59054	Not Unique	Not Used			0.680644	0	3.064e-05	69.93	8.68893e-07	0	16.8299	100	2	780.906	1560.8	0.259723	38.4027	3154	3154	MS2	8/82	06Nov2013_Radici_MIX_3_SCX_3_7ul.RAW
		High	rIEDAVVDALNk	Unambiguous	2	1	B9DHH9	N-Term(iTRAQ4plex); K12(iTRAQ4plex)	CID	1	0	1	1	80639	Unique	Used			1.06779	0	3.97e-06	69.84	1.35916e-06	1	6.6815	100	2	815.973	1630.94	1.63792	37.0263	2559	2559	MS2	11/120	13Nov2013_MIX_3_SCX_89_EL.RAW
High			kLVPYQIVNk	Unambiguous	2	2	Q9LKR3;Q39043	N-Term(iTRAQ4plex); K1(iTRAQ4plex); K10(iTRAQ4plex)	CID	1	0	1	1	47823	Not Unique	Not Used	1.5976			0	9.836e-05	69.81	2.87298e-07	1	5.02286	100	2	817.523	1634.04	0.819501	30.6495	2059	2059	MS2	8/92	08Jan2014_MIX_1_SCX_3_Excl_List.RAW
	High		aANWNDDFVAk	Unambiguous	1	1	Q1H583	N-Term(iTRAQ4plex); K11(iTRAQ4plex)	CID	1	0	1	1	48039	Unique	Used		1.20443		0	5.413e-06	69.8	9.47651e-07	0	4.56773	26	2	769.897	1538.79	1.27575	30.6354	2105	2105	MS2	10/98	09Jan2014_MIX_2_SCX_2.RAW
High			lAMQEFMILPVGAASFk	Unambiguous	1	1	P25696	N-Term(iTRAQ4plex); K17(iTRAQ4plex)	CID	1	0	1	1	58812	Unique	Used	1.7496			0	3.676e-05	69.79	1.19123e-06	0	0	100	2	1071.09	2141.18	1.66482	55.0686	3938	3938	MS2	10/174	20Dec2013_MIX_1_SCX_2.RAW
		High	eGDILTLLESER	Unambiguous	1	1	Q9SR73	N-Term(iTRAQ4plex)	CID	1	0	1	1	57458	Unique	Used			0.520618	0	1.884e-05	69.78	1.09404e-06	0	8.07945	30	2	759.911	1518.82	1.39643	48.2503	4266	4266	MS2	10/108	06Nov2013_Radici_MIX_3_SCX_2_10ul.RAW
		High	vYALDAVFDNPEDVPEDVk	Unambiguous	1	1	Q9SLA8	N-Term(iTRAQ4plex); K19(iTRAQ4plex)	CID	1	0	1	1	73581	Unique	Used			0.69617	0	5.287e-05	69.78	1.18346e-06	0	0	100	2	1212.12	2423.23	3.4578	47.4319	3632	3632	MS2	18/186	11Nov2013_MIX_3_SCX_2_Excl_List.RAW
High			vPTSNVSVVDLTcR	Unambiguous	1	1	Q9SAJ6	N-Term(iTRAQ4plex); C13(Carbamidomethyl)	CID	1	0	1	1	44686	Unique	Used	0.917823			0	6.675e-05	69.77	1.27054e-06	0	5.3559	100	2	845.951	1690.89	1.89404	36.098	2438	2438	MS2	11/140	08Jan2014_MIX_1_SCX_1_Excl_List.RAW
		High	lQTFDSYSYFHNk	Unambiguous	1	1	Q9M5J9	N-Term(iTRAQ4plex); K13(iTRAQ4plex)	CID	1	0	1	1	62383	Unique	Used			1.12553	0	1.149e-08	69.77	9.06773e-07	0	9.18221	90	3	646.66	1937.96	0.25137	36.627	2643	2643	MS2	10/128	06Nov2013_Radici_MIX_3_SCX_5_7ul.RAW
	High		tDDTTVQNLk	Unambiguous	1	1	P92995	N-Term(iTRAQ4plex); K10(iTRAQ4plex)	CID	1	0	1	1	44675	Unique	Used		0.552195		0	6.429e-05	69.76	1.53767e-06	0	5.30103	20	2	711.889	1422.77	2.05392	20.368	1327	1327	MS2	9/86	09Jan2014_MIX_2_SCX_1.RAW
High			gASINNLEAGSDGR	Unambiguous	3	1	F4I576	N-Term(iTRAQ4plex)	CID	1	0	1	1	56140	Unique	Used	1.06686			0	7.138e-06	69.75	5.24331e-07	0	0	81	2	752.878	1504.75	0.538412	22.0556	1461	1461	MS2	10/140	20Dec2013_MIX_1_SCX_1.RAW
High			yLFAGVVDGR	Unambiguous	2	2	O50008;Q9SRV5	N-Term(iTRAQ4plex)	CID	1	0	1	1	58335	Not Unique	Not Used	0.610627			0	8.78e-05	69.73	1.24505e-06	0	13.4244	23	2	620.845	1240.68	2.08823	38.9526	2807	2807	MS2	9/72	20Dec2013_MIX_1_SCX_2.RAW
		High	kLSSALSAASSAcDHIR	Unambiguous	2	2	P93819;P57106	N-Term(iTRAQ4plex); K1(iTRAQ4plex); C13(Carbamidomethyl)	CID	1	0	1	1	68308	Not Unique	Not Used			1.27592	0	3.262e-09	69.73	1.43127e-06	1	6.60347	45	4	516.28	2062.1	0.684334	31.7166	2316	2316	MS2	21/182	06Nov2013_Radici_MIX_3_SCX_9_10ul.RAW
	High		aILPILQAEEDER	Unambiguous	1	1	O49313	N-Term(iTRAQ4plex)	CID	1	0	1	1	45387	Unique	Used		1.23523		0	3.444e-06	69.71	1.52875e-06	0	5.02817	100	2	820.953	1640.9	0.809971	43.1885	2989	2989	MS2	11/114	09Jan2014_MIX_2_SCX_1.RAW
		High	fIAPVFADLAk	Unambiguous	1	1	Q42403	N-Term(iTRAQ4plex); K11(iTRAQ4plex)	CID	1	0	1	1	62780	Unique	Used			0.763384	0	5.124e-07	69.71	1.14923e-06	0	9.78575	100	2	740.445	1479.88	0.397536	50.0712	3589	3589	MS2	10/80	06Nov2013_Radici_MIX_3_SCX_5_7ul.RAW
		High	dAFGNANSAR	Unambiguous	3	3	Q9SMU8;Q9LDN9;Q9LDA4	N-Term(iTRAQ4plex)	CID	1	0	1	1	56084	Not Unique	Not Used			1.07782	0	1.07e-05	69.69	5.90694e-07	0	25.6559	4	2	583.788	1166.57	1.31738	14.9546	1060	1060	MS2	9/96	06Nov2013_Radici_MIX_3_SCX_2_10ul.RAW
		High	yGAGIGPGVYDIHSPR	Unambiguous	2	2	O50008;Q9SRV5	N-Term(iTRAQ4plex)	CID	1	0	1	1	58820	Not Unique	Not Used			1.4377	0	3.834e-11	69.69	1.14917e-06	0	4.4669	11	3	601.649	1802.93	0.76913	31.9197	2608	2608	MS2	15/126	06Nov2013_Radici_MIX_3_SCX_3_7ul.RAW
		High	vVILGAAGGIGQPLSLLmk	Unambiguous	1	1	Q9LKA3	N-Term(iTRAQ4plex); M18(Oxidation); K19(iTRAQ4plex)	CID	1	0	1	1	57577	Unique	Used			0.596714	0	4.165e-09	69.68	3.60616e-07	0	2.99356	100	3	714.438	2141.3	1.58685	52.3628	4547	4547	MS2	20/158	06Nov2013_Radici_MIX_3_SCX_2_10ul.RAW
	High		eEIIANLEk	Unambiguous	1	1	Q42403	N-Term(iTRAQ4plex); K9(iTRAQ4plex)	CID	1	0	1	1	45049	Unique	Used		1.42631		0	0.0002597	69.65	1.4633e-06	0	6.44005	48	2	673.893	1346.78	0.74578	31.731	2200	2200	MS2	8/84	09Jan2014_MIX_2_SCX_1.RAW
		High	vDFAYSFFEk	Unambiguous	1	1	P17094	N-Term(iTRAQ4plex); K10(iTRAQ4plex)	CID	1	0	1	1	62718	Unique	Used			1.43542	0	1.863e-06	69.61	1.00097e-06	0	5.2462	100	2	770.9	1540.79	0.325234	47.8219	3434	3434	MS2	7/86	06Nov2013_Radici_MIX_3_SCX_5_7ul.RAW
		High	cYYAFGALVSEDLSHk	Unambiguous	1	1	Q9LKA5	N-Term(iTRAQ4plex); C1(Carbamidomethyl); K16(iTRAQ4plex)	CID	1	0	1	1	78119	Unique	Used			1.13043	0	5.816e-10	69.61	8.64226e-07	0	2.75264	100	3	716.694	2148.07	0.130741	45.0918	3152	3152	MS2	12/128	11Nov2013_MIX_3_SCX_6_Excl_List.RAW
High			nTGIEVIIGVPNTDLR	Unambiguous	1	1	Q8VZJ2	N-Term(iTRAQ4plex)	CID	1	0	1	1	44941	Unique	Used	0.678817			0	5.317e-08	69.6	1.66116e-06	0	18.3852	100	2	928.025	1855.04	1.35529	44.9091	3033	3033	MS2	19/174	08Jan2014_MIX_1_SCX_1_Excl_List.RAW
	High		eGPALPVLDEIVADEk	Unambiguous	1	1	O49499	N-Term(iTRAQ4plex); K16(iTRAQ4plex)	CID	1	0	1	1	45558	Unique	Used		0.464863		0	1.332e-06	69.6	1.55152e-06	0	0	100	2	992.049	1983.09	0.727314	49.1314	3388	3388	MS2	23/148	09Jan2014_MIX_2_SCX_1.RAW
	High		iTVTADGQFSk	Unambiguous	2	2	Q9M9W1;Q9FE58	N-Term(iTRAQ4plex); K11(iTRAQ4plex)	CID	1	0	1	1	46498	Not Unique	Not Used		1.38355		0	3.808e-05	69.55	1.56948e-06	0	6.79676	92	2	727.909	1454.81	0.430862	28.7431	1875	1875	MS2	7/102	09Jan2014_MIX_2_SCX_1_ExclList.RAW
	High		dSVALAGGPSYSIPTGR	Unambiguous	1	1	Q43729	N-Term(iTRAQ4plex)	CID	1	0	1	1	46626	Unique	Used		1.40544		0	2.928e-08	69.55	1.33656e-06	0	8.88391	34	3	597.984	1791.94	0.414797	33.1629	2174	2174	MS2	21/156	09Jan2014_MIX_2_SCX_1_ExclList.RAW
		High	aVTSGDcLVITALSHNR	Unambiguous	2	1	Q8VZG7	N-Term(iTRAQ4plex); C7(Carbamidomethyl)	CID	1	0	1	1	59045	Unique	Used			0.919714	0	4.452e-12	69.55	1.1369e-06	0	8.88727	58	3	653.347	1958.03	0.988825	38.1063	3133	3133	MS2	11/152	06Nov2013_Radici_MIX_3_SCX_3_7ul.RAW
High			vNQAIFLITTGAR	Unambiguous	1	1	P51427	N-Term(iTRAQ4plex)	CID	1	0	1	1	56834	Unique	Used	0.261522			0	7.183e-07	69.54	1.77321e-06	0	3.05465	75	2	774.456	1547.9	1.48622	43.6155	3081	3081	MS2	10/120	20Dec2013_MIX_1_SCX_1.RAW
High			vPTVDVSVVDLTVR	Unambiguous	2	2	Q9FX54;P25858	N-Term(iTRAQ4plex)	CID	1	0	1	1	56852	Not Unique	Not Used	1.32394			0	0.0001284	69.53	1.3483e-06	0	5.08602	16	2	821.98	1642.95	1.46058	44.2417	3123	3123	MS2	7/122	20Dec2013_MIX_1_SCX_1.RAW
		High	tVPAAVPAIVFLSGGQSEEEATR	Unambiguous	2	2	Q9LF98;Q9SJQ9	N-Term(iTRAQ4plex)	CID	1	0	1	1	59404	Not Unique	Not Used			0.861742	0	5.999e-07	69.51	1.43288e-06	0	0	100	3	825.107	2473.31	0.704265	49.5763	3971	3971	MS2	14/232	06Nov2013_Radici_MIX_3_SCX_3_7ul.RAW
High			vcQVIGAIVDVR	Unambiguous	3	1	P83483	N-Term(iTRAQ4plex); C2(Carbamidomethyl)	CID	1	0	1	1	44998	Unique	Used	0.649956			0	1.702e-05	69.49	1.59132e-06	0	4.33494	100	2	736.923	1472.84	0.797383	46.8944	3166	3166	MS2	10/106	08Jan2014_MIX_1_SCX_1_Excl_List.RAW
High			lITADDLDDAAEk	Unambiguous	1	1	O82662	N-Term(iTRAQ4plex); K13(iTRAQ4plex)	CID	1	0	1	1	44664	Unique	Used	1.21467			0	1.542e-05	69.49	1.24831e-06	0	12.7365	100	2	839.442	1677.88	-1.2366	35.3334	2386	2386	MS2	9/114	08Jan2014_MIX_1_SCX_1_Excl_List.RAW
	High		gGQPcPYDIVQESSEVDEGIPVk	Unambiguous	1	1	Q8RXD5	N-Term(iTRAQ4plex); C5(Carbamidomethyl); K23(iTRAQ4plex)	CID	1	0	1	1	46875	Unique	Used		1.14213		0	6.192e-07	69.49	8.99684e-07	0	2.27076	100	3	931.129	2791.37	1.18681	41.9406	2755	2755	MS2	22/236	09Jan2014_MIX_2_SCX_1_ExclList.RAW
High			lVGGVTNLVSGASSSTVANR	Unambiguous	1	1	O80858	N-Term(iTRAQ4plex)	CID	1	0	1	1	56698	Unique	Used	0.810517			0	9.825e-09	69.48	1.52172e-06	0	8.34457	100	3	678.375	2033.11	0.349751	39.1095	2763	2763	MS2	22/198	20Dec2013_MIX_1_SCX_1.RAW
		High	sSDLVALSGGHTFGk	Unambiguous	1	1	Q9LDA4	N-Term(iTRAQ4plex); K15(iTRAQ4plex)	CID	1	0	1	1	60441	Unique	Used			1.13267	0	5.777e-09	69.46	1.63632e-06	0	6.50192	6	3	588.657	1763.96	1.56886	32.838	2353	2353	MS2	19/134	06Nov2013_Radici_MIX_3_SCX_4_6ul.RAW
		High	mSSLSPLTGk	Unambiguous	2	2	Q9LDN9;Q9LDA4	N-Term(iTRAQ4plex); K10(iTRAQ4plex)	CID	1	0	1	1	58783	Not Unique	Not Used			3.0182	0	0.0001877	69.45	1.49254e-06	0	8.62724	13	2	654.876	1308.74	0.365888	30.9477	2522	2522	MS2	9/84	06Nov2013_Radici_MIX_3_SCX_3_7ul.RAW
		High	vQGVDITPYPIAR	Unambiguous	2	1	Q9SF20	N-Term(iTRAQ4plex)	CID	1	0	1	1	55133	Unique	Used			0.558266	0	1.298e-05	69.43	1.52793e-06	0	1.45789	68	2	786.948	1572.89	0.918579	36.8998	2527	2527	MS2	10/122	06Nov2013_Radici_MIX_3_SCX_1_10ul.RAW
	High		vYFDMTVGGk	Unambiguous	2	1	F4IL99	N-Term(iTRAQ4plex); K10(iTRAQ4plex)	CID	1	0	1	1	45176	Unique	Used		0.710176		0	2.712e-06	69.42	1.14859e-06	0	6.31166	72	2	702.876	1404.74	0.775376	35.9147	2496	2496	MS2	8/76	09Jan2014_MIX_2_SCX_1.RAW
	High		kVTQGDGPTTSGAADR	Unambiguous	2	1	Q8VZG7	N-Term(iTRAQ4plex); K1(iTRAQ4plex)	CID	1	0	1	1	49017	Unique	Used		1.89742		0	3.387e-07	69.42	1.06859e-06	1	11.763	100	3	616.993	1848.97	0.121181	13.2083	803	803	MS2	12/174	09Jan2014_MIX_2_SCX_2_ExclList.RAW
	High		eTESSDLVEk	Unambiguous	1	1	F4ISU2	N-Term(iTRAQ4plex); K10(iTRAQ4plex)	CID	1	0	1	1	46220	Unique	Used		1.9067		0	3.453e-06	69.39	1.10477e-06	0	5.45445	63	2	712.872	1424.74	-0.106636	19.3479	1226	1226	MS2	8/88	09Jan2014_MIX_2_SCX_1_ExclList.RAW
High			sDLDIVSNAScTTNcLAPLAk	Unambiguous	2	2	Q9FX54;P25858	N-Term(iTRAQ4plex); C11(Carbamidomethyl); C15(Carbamidomethyl); K21(iTRAQ4plex)	CID	1	0	1	1	56741	Not Unique	Not Used	1.07179			0	4.223e-08	69.38	1.21113e-06	0	5.0295	27	3	846.766	2538.28	2.3116	40.4484	2864	2864	MS2	15/210	20Dec2013_MIX_1_SCX_1.RAW
High			iEDVTPIPTDSTR	Unambiguous	3	2	Q9CAX6;P42036	N-Term(iTRAQ4plex)	CID	1	0	1	1	56435	Not Unique	Not Used	0.587755			0	2.031e-05	69.37	1.2486e-06	0	4.3744	68	2	794.422	1587.84	1.12044	30.6596	2150	2150	MS2	20/116	20Dec2013_MIX_1_SCX_1.RAW
		High	sASGNVVVYEGDR	Unambiguous	2	2	Q9XI01;Q9SRG3	N-Term(iTRAQ4plex)	CID	1	0	1	1	56375	Not Unique	Not Used			1.28266	0	1.53e-06	69.37	8.95987e-07	0	2.61598	20	2	748.877	1496.75	0.28417	21.2326	1739	1739	MS2	7/134	06Nov2013_Radici_MIX_3_SCX_2_10ul.RAW
		High	gVTAFGFDLVR	Unambiguous	2	2	O50008;Q9SRV5	N-Term(iTRAQ4plex)	CID	1	0	1	1	59302	Not Unique	Not Used			1.23904	0	8.564e-05	69.36	1.5122e-06	0	4.99023	21	2	663.371	1325.73	0.906999	46.1094	3733	3733	MS2	10/90	06Nov2013_Radici_MIX_3_SCX_3_7ul.RAW
		High	gFGFVNFENSDDAAR	Unambiguous	1	1	Q9FXA2	N-Term(iTRAQ4plex)	CID	1	0	1	1	73347	Unique	Used			1.19929	0	3.686e-06	69.35	2.49711e-07	0	6.23659	36	2	895.418	1789.83	1.26521	39.9192	3086	3086	MS2	13/138	11Nov2013_MIX_3_SCX_2_Excl_List.RAW
		High	iISSIEQkEESR	Unambiguous	6	4	P42643;Q01525;P46077;Q96300	N-Term(iTRAQ4plex); K8(iTRAQ4plex)	CID	1	0	1	1	63816	Not Unique	Not Used			1.09678	0	1.553e-06	69.33	1.80272e-06	1	9.79138	100	2	853.981	1706.95	0.827123	31.0373	2256	2256	MS2	10/114	06Nov2013_Radici_MIX_3_SCX_6_7ul.RAW
		High	lkNDISALYSSGASk	Unambiguous	1	1	Q1H583	N-Term(iTRAQ4plex); K2(iTRAQ4plex); K15(iTRAQ4plex)	CID	1	0	1	1	63935	Unique	Used			1.36835	0	1.387e-06	69.33	1.53435e-06	1	6.44297	5	3	662.714	1986.13	1.47145	34.9027	2534	2534	MS2	11/158	06Nov2013_Radici_MIX_3_SCX_6_7ul.RAW
		High	lILGADSPAITESR	Unambiguous	1	1	P46645	N-Term(iTRAQ4plex)	CID	1	0	1	1	55128	Unique	Used			0.980572	0	1.091e-06	69.31	1.27769e-06	0	8.57463	100	2	793.949	1586.89	2.11367	36.7246	2515	2515	MS2	10/118	06Nov2013_Radici_MIX_3_SCX_1_10ul.RAW
	High		fIDTASIFGHGR	Unambiguous	1	1	P17094	N-Term(iTRAQ4plex)	CID	1	0	1	1	51157	Unique	Used		1.69077		0	1.18e-06	69.3	1.23364e-06	0	5.44005	100	2	732.889	1464.77	-0.403208	38.869	2596	2596	MS2	7/94	09Jan2014_MIX_2_SCX_3.RAW
		High	vIPGYGHGVLR	Unambiguous	2	1	P20115-2	N-Term(iTRAQ4plex)	CID	1	0	1	1	60343	Unique	Used			1.13651	0	1.689e-06	69.3	1.58024e-06	0	5.85059	23	3	437.927	1311.77	0.582155	30.0317	2124	2124	MS2	9/82	06Nov2013_Radici_MIX_3_SCX_4_6ul.RAW
		High	vSDSVPAPSDDAEQLR	Unambiguous	1	1	Q9SYT0	N-Term(iTRAQ4plex)	CID	1	0	1	1	54885	Unique	Used			0.619934	0	1.958e-08	69.28	8.43929e-07	0	3.54378	100	2	915.454	1829.9	0.463448	28.5769	1948	1948	MS2	12/146	06Nov2013_Radici_MIX_3_SCX_1_10ul.RAW
High			aSDLVALSGGHTFGk	Unambiguous	1	1	Q9LDN9	N-Term(iTRAQ4plex); K15(iTRAQ4plex)	CID	1	0	1	1	58145	Unique	Used	1.68094			0	6.46e-08	69.27	1.63851e-06	0	7.28604	9	3	583.325	1747.96	0.801245	33.0646	2364	2364	MS2	11/132	20Dec2013_MIX_1_SCX_2.RAW
	High		gMIGMVSIGDVVR	Unambiguous	1	1	Q9LEV3	N-Term(iTRAQ4plex)	CID	1	0	1	1	45419	Unique	Used		0.52543		0	1.576e-05	69.26	1.43478e-06	0	7.44587	100	2	739.404	1477.8	0.867592	44.2759	3063	3063	MS2	18/102	09Jan2014_MIX_2_SCX_1.RAW
High			tFDLSYYQLVLk	Unambiguous	1	1	O23044	N-Term(iTRAQ4plex); K12(iTRAQ4plex)	CID	1	0	1	1	46740	Unique	Used	0.684097			0	8.801e-06	69.24	1.84047e-06	0	10.1795	100	2	889.505	1778	3.01131	49.7052	3347	3347	MS2	11/104	08Jan2014_MIX_1_SCX_2_Excl_List.RAW
		High	fSTTPLSDIFk	Unambiguous	1	1	Q9M7T0	N-Term(iTRAQ4plex); K11(iTRAQ4plex)	CID	1	0	1	1	60899	Unique	Used			1.29737	0	0.0003566	69.24	1.3878e-06	0	4.69854	100	2	772.435	1543.86	0.522524	47.2568	3422	3422	MS2	9/92	06Nov2013_Radici_MIX_3_SCX_4_6ul.RAW
		High	nTDEEIFIk	Unambiguous	1	1	Q9LVT8	N-Term(iTRAQ4plex); K9(iTRAQ4plex)	CID	1	0	1	1	72991	Unique	Used			0.913444	0	0.0003182	69.23	1.25369e-06	0	19.5625	29	2	698.885	1396.76	4.38113	29.249	2255	2255	MS2	8/86	11Nov2013_MIX_3_SCX_2_Excl_List.RAW
		High	gFGFVNFENADDAAR	Unambiguous	1	1	P42731	N-Term(iTRAQ4plex)	CID	1	0	1	1	57244	Unique	Used			1.09327	0	1.2e-08	69.22	3.7099e-07	0	10.4408	43	2	887.42	1773.83	0.678097	41.8232	3766	3766	MS2	20/138	06Nov2013_Radici_MIX_3_SCX_2_10ul.RAW
	High		gFVQFcYEPIk	Unambiguous	1	1	Q9ASR1	N-Term(iTRAQ4plex); C6(Carbamidomethyl); K11(iTRAQ4plex)	CID	1	0	1	1	46824	Unique	Used		2.79329		0	1.054e-06	69.21	1.27747e-06	0	8.79353	100	2	838.442	1675.88	0.143681	40.1419	2636	2636	MS2	12/94	09Jan2014_MIX_2_SCX_1_ExclList.RAW
		High	dTIILAGAEYGSGSSR	Unambiguous	1	1	Q42560	N-Term(iTRAQ4plex)	CID	1	0	1	1	71533	Unique	Used			1.0463	0	6.855e-08	69.21	1.15752e-06	0	7.16847	100	2	870.948	1740.89	0.462709	34.3736	2364	2364	MS2	11/148	11Nov2013_MIX_3_SCX_1_Excl_List.RAW
		High	lTGTIPDIFk	Unambiguous	1	1	F4HR88	N-Term(iTRAQ4plex); K10(iTRAQ4plex)	CID	1	0	1	1	60859	Unique	Used			1.12995	0	6.574e-06	69.2	1.55092e-06	0	7.08638	100	2	696.921	1392.83	0.289306	45.9077	3328	3328	MS2	8/82	06Nov2013_Radici_MIX_3_SCX_4_6ul.RAW
	High		vNQAIFLITTGAR	Unambiguous	1	1	P51427	N-Term(iTRAQ4plex)	CID	1	0	1	1	48428	Unique	Used		1.64635		0	1.133e-06	69.19	1.95216e-06	0	4.05346	100	2	774.456	1547.9	0.855326	43.7055	3013	3013	MS2	9/120	09Jan2014_MIX_2_SCX_2.RAW
High			eTESSDLVEk	Unambiguous	1	1	F4ISU2	N-Term(iTRAQ4plex); K10(iTRAQ4plex)	CID	1	0	1	1	44254	Unique	Used	1.38575			0	7.964e-06	69.15	1.24659e-06	0	5.24482	100	2	712.873	1424.74	1.94966	21.3346	1430	1430	MS2	8/88	08Jan2014_MIX_1_SCX_1_Excl_List.RAW
	High		hLPQSNLNDISDVSDEYR	Unambiguous	1	1	Q41931	N-Term(iTRAQ4plex)	CID	1	0	1	1	49599	Unique	Used		0.562074		0	1.729e-07	69.14	5.85115e-07	0	2.03978	100	3	749.366	2246.08	1.04477	32.7896	2161	2161	MS2	22/186	09Jan2014_MIX_2_SCX_2_ExclList.RAW
		High	tAPIFAQFTk	Unambiguous	1	1	Q96251	N-Term(iTRAQ4plex); K10(iTRAQ4plex)	CID	1	0	1	1	59100	Unique	Used			0.921753	0	0.0001446	69.12	1.48179e-06	0	6.99215	29	2	706.414	1411.82	1.1934	39.7319	3261	3261	MS2	8/94	06Nov2013_Radici_MIX_3_SCX_3_7ul.RAW
		High	tETESEYGSGGGGR	Unambiguous	1	1	Q9FKA5	N-Term(iTRAQ4plex)	CID	1	0	1	1	56003	Unique	Used			0.717258	0	8.271e-07	69.12	1.77569e-07	0	2.15022	63	2	765.843	1530.68	0.456482	12.8291	871	871	MS2	9/120	06Nov2013_Radici_MIX_3_SCX_2_10ul.RAW
		High	vNQAYVIGTSTk	Unambiguous	3	2	Q9FZ76;Q9C9C5	N-Term(iTRAQ4plex); K12(iTRAQ4plex)	CID	1	0	1	1	72857	Not Unique	Not Used			1.28072	0	2.419e-07	69.11	1.55885e-06	0	10.8807	100	2	784.948	1568.89	0.584277	25.5177	1942	1942	MS2	8/112	11Nov2013_MIX_3_SCX_2_Excl_List.RAW
High			tVLIMELINNVAk	Unambiguous	3	1	P83483	N-Term(iTRAQ4plex); K13(iTRAQ4plex)	CID	1	0	1	1	46920	Unique	Used	0.450033			0	9.495e-07	69.1	1.29793e-06	0	11.2994	100	2	873.527	1746.05	1.70856	57.0592	3843	3843	MS2	8/114	08Jan2014_MIX_1_SCX_2_Excl_List.RAW
High			vVNEGGYTDYSPIEYNPDVR	Unambiguous	2	2	Q9ZVA4;Q9ZVA5	N-Term(iTRAQ4plex)	CID	1	0	1	1	56644	Not Unique	Not Used	1.24799			0	4.851e-09	69.1	7.56615e-07	0	4.22934	48	3	811.057	2431.16	0.707984	37.316	2637	2637	MS2	21/214	20Dec2013_MIX_1_SCX_1.RAW
	High		gVAFETIPVDLMk	Unambiguous	2	1	O80852-2	N-Term(iTRAQ4plex); K13(iTRAQ4plex)	CID	1	0	1	1	51393	Unique	Used		0.273775		0	0.0001744	69.07	1.47417e-06	0	4.30911	100	2	854.484	1707.96	0.554724	47.0662	3149	3149	MS2	8/106	09Jan2014_MIX_2_SCX_3.RAW
High			vEIESLFDGVDLSEPLTR	Unambiguous	1	1	Q39043	N-Term(iTRAQ4plex)	CID	1	0	1	1	45244	Unique	Used	0.97797			0	2.019e-08	69.06	1.58311e-06	0	0	100	2	1082.07	2163.13	1.54786	56.0975	3785	3785	MS2	21/166	08Jan2014_MIX_1_SCX_1_Excl_List.RAW
		High	vELSDAGEAEk	Unambiguous	1	1	O82179	N-Term(iTRAQ4plex); K11(iTRAQ4plex)	CID	1	0	1	1	56445	Unique	Used			1.40505	0	6.904e-07	69.06	1.23544e-06	0	7.64181	13	2	718.38	1435.75	0.228148	22.7308	1902	1902	MS2	15/96	06Nov2013_Radici_MIX_3_SCX_2_10ul.RAW
		High	aLAGQkDEALFSANAAALASR	Unambiguous	1	1	O50008	N-Term(iTRAQ4plex); K6(iTRAQ4plex)	CID	1	0	1	1	74911	Unique	Used			1.5295	0	1.762e-08	69.06	1.81281e-06	1	4.31777	58	3	788.436	2363.29	0.0140399	37.5547	2738	2738	MS2	13/218	11Nov2013_MIX_3_SCX_3_Excl_List.RAW
		High	gIAHGVGQTEILGR	Unambiguous	2	1	F4JC86	N-Term(iTRAQ4plex)	CID	1	0	1	1	74569	Unique	Used			0.970291	0	4.904e-09	69.01	1.6768e-06	0	14.7203	29	3	517.962	1551.87	-0.678057	26.7648	1940	1940	MS2	18/118	11Nov2013_MIX_3_SCX_3_Excl_List.RAW
	High		eYSNTGAGAGTANR	Unambiguous	1	1	O49006	N-Term(iTRAQ4plex)	CID	1	0	1	1	46023	Unique	Used		2.5423		0	2.176e-06	68.97	5.13399e-07	0	0	100	2	756.862	1512.72	0.259065	12.7294	767	767	MS2	10/144	09Jan2014_MIX_2_SCX_1_ExclList.RAW
	High		nVAQADASVk	Unambiguous	1	1	O49485	N-Term(iTRAQ4plex); K10(iTRAQ4plex)	CID	1	0	1	1	44546	Unique	Used		1.57861		0	0.0003982	68.94	2.08698e-06	0	7.25914	57	2	645.866	1290.72	-1.13007	16.5258	1026	1026	MS2	9/94	09Jan2014_MIX_2_SCX_1.RAW
High			vGLTGLTVAEYFR	Unambiguous	3	1	P83483	N-Term(iTRAQ4plex)	CID	1	0	1	1	58601	Unique	Used	0.971595			0	0.0004318	68.92	1.79526e-06	0	6.93849	45	2	785.443	1569.88	1.3319	47.5908	3428	3428	MS2	10/108	20Dec2013_MIX_1_SCX_2.RAW
High			sLLTGVNYYILPVIR	Unambiguous	1	1	Q9LMU2	N-Term(iTRAQ4plex)	CID	1	0	1	1	58780	Unique	Used	0.638127			0	7.68e-07	68.92	1.35927e-06	0	0	100	2	933.055	1865.1	0.195206	53.7564	3846	3846	MS2	11/134	20Dec2013_MIX_1_SCX_2.RAW
	High		aGcYASNVVIQR	Unambiguous	2	1	Q9SF85	N-Term(iTRAQ4plex); C3(Carbamidomethyl)	CID	1	0	1	1	44812	Unique	Used		1.00319		0	2.824e-05	68.89	1.24603e-06	0	2.63984	50	2	741.387	1481.77	0.758993	24.472	1647	1647	MS2	18/98	09Jan2014_MIX_2_SCX_1.RAW
		High	tVLImELINNVAk	Unambiguous	3	1	P83483	N-Term(iTRAQ4plex); M5(Oxidation); K13(iTRAQ4plex)	CID	1	0	1	1	64431	Unique	Used			1.3574	0	2.161e-08	68.89	1.49781e-06	0	9.51093	100	2	881.524	1762.04	1.04574	51.5727	3706	3706	MS2	13/114	06Nov2013_Radici_MIX_3_SCX_6_7ul.RAW
	High		eIDDENMAVTFR	Unambiguous	1	1	Q9ZVF3	N-Term(iTRAQ4plex)	CID	1	0	1	1	46632	Unique	Used		0.284617		0	1.21e-05	68.88	3.62375e-07	0	0	100	2	792.379	1583.75	0.494585	33.3696	2188	2188	MS2	10/118	09Jan2014_MIX_2_SCX_1_ExclList.RAW
		High	iLEEVAIIPSk	Unambiguous	4	1	Q9SJ36	N-Term(iTRAQ4plex); K11(iTRAQ4plex)	CID	1	0	1	1	59226	Unique	Used			0.709163	0	0.0004948	68.88	9.05937e-07	0	6.06852	43	2	750.469	1499.93	1.54712	43.558	3555	3555	MS2	10/94	06Nov2013_Radici_MIX_3_SCX_3_7ul.RAW
High			aTQGIYPLQNVFIR	Unambiguous	2	2	Q9CAV0;Q42262	N-Term(iTRAQ4plex)	CID	1	0	1	1	56885	Not Unique	Not Used	0.983974			0	8.975e-05	68.87	1.95225e-06	0	2.18964	47	2	882.5	1763.99	0.389662	45.3491	3200	3200	MS2	12/126	20Dec2013_MIX_1_SCX_1.RAW
High			dSSVLTGGPSWVVPLGR	Unambiguous	1	1	O23237	N-Term(iTRAQ4plex)	CID	1	0	1	1	56878	Unique	Used	0.656294			0	8.778e-09	68.87	1.97171e-06	0	3.01253	100	2	936.012	1871.02	0.86825	45.0957	3183	3183	MS2	19/146	20Dec2013_MIX_1_SCX_1.RAW
		High	lVAEVLLDEVAEk	Unambiguous	2	1	Q9FPF0-2	N-Term(iTRAQ4plex); K13(iTRAQ4plex)	CID	1	0	1	1	61090	Unique	Used			0.299252	0	1.357e-09	68.86	1.31967e-06	0	0	100	2	858.506	1716.01	1.03569	54.3222	3910	3910	MS2	12/112	06Nov2013_Radici_MIX_3_SCX_4_6ul.RAW
High			gILGYTDEDVVSNDFVGDSR	Unambiguous	1	1	Q9SAJ6	N-Term(iTRAQ4plex)	CID	1	0	1	1	44954	Unique	Used	1.54572			0	2.017e-06	68.82	5.70807e-07	0	3.77875	100	3	768.037	2302.1	0.729722	45.3585	3063	3063	MS2	16/192	08Jan2014_MIX_1_SCX_1_Excl_List.RAW
		High	nLLSVAYk	Unambiguous	16	8	P42643;Q01525;F4KBI7;P46077;P42645;F4KGV2;Q96300;P48348-2	N-Term(iTRAQ4plex); K8(iTRAQ4plex)	CID	1	0	1	1	58877	Not Unique	Not Used			0.969087	0	0.0005291	68.81	1.47963e-06	0	7.72891	15	2	598.369	1195.73	0.741494	33.4041	2741	2741	MS2	7/70	06Nov2013_Radici_MIX_3_SCX_3_7ul.RAW
High			vNEWVAEITk	Unambiguous	1	1	P46422	N-Term(iTRAQ4plex); K10(iTRAQ4plex)	CID	1	0	1	1	58383	Unique	Used	0.925277			0	7.141e-05	68.8	2.16194e-06	0	8.35991	30	2	738.919	1476.83	0.432531	40.4731	2919	2919	MS2	16/100	20Dec2013_MIX_1_SCX_2.RAW
	High		dAVVLTGGQR	Unambiguous	1	1	Q96511	N-Term(iTRAQ4plex)	CID	1	0	1	1	44655	Unique	Used		0.746552		0	8.613e-05	68.75	1.36019e-06	0	4.40616	13	2	580.332	1159.66	0.942778	19.7845	1281	1281	MS2	9/84	09Jan2014_MIX_2_SCX_1.RAW
	High		mSLGLPVAATVNcADNTGAk	Unambiguous	2	1	F4J3P1	N-Term(iTRAQ4plex); C13(Carbamidomethyl); K20(iTRAQ4plex)	CID	1	0	1	1	45265	Unique	Used		1.28892		0	6.265e-08	68.72	1.63146e-06	0	4.03334	100	3	760.064	2278.18	-0.133056	38.9732	2704	2704	MS2	22/198	09Jan2014_MIX_2_SCX_1.RAW
		High	vVEVNALAk	Unambiguous	1	1	O50008	N-Term(iTRAQ4plex); K9(iTRAQ4plex)	CID	1	0	1	1	56676	Unique	Used			1.65793	0	6.428e-06	68.72	1.38305e-06	0	9.67498	12	2	615.887	1230.77	0.397956	28.0091	2441	2441	MS2	8/72	06Nov2013_Radici_MIX_3_SCX_2_10ul.RAW
		High	aQGDADSGVDR	Unambiguous	2	1	Q3E902	N-Term(iTRAQ4plex)	CID	1	0	1	1	72268	Unique	Used			0.673629	0	1.116e-05	68.72	2.41698e-07	0	8.55803	100	2	617.793	1234.58	0.170398	8.95416	567	567	MS2	8/110	11Nov2013_MIX_3_SCX_2_Excl_List.RAW
		High	eIGFVSADVGLDADNck	Unambiguous	1	1	Q9LUT2	N-Term(iTRAQ4plex); C16(Carbamidomethyl); K17(iTRAQ4plex)	CID	1	0	1	1	57123	Unique	Used			1.08188	0	2.454e-07	68.72	8.92939e-07	0	28.6837	25	3	700.018	2098.04	1.37346	38.8378	3484	3484	MS2	12/158	06Nov2013_Radici_MIX_3_SCX_2_10ul.RAW
	High		dSPTSQPVPIVALATR	Unambiguous	1	1	Q9FXA2	N-Term(iTRAQ4plex)	CID	1	0	1	1	45241	Unique	Used		2.50713		0	2.733e-08	68.71	2.05244e-06	0	36.4658	85	2	898.506	1796.01	1.20185	38.1359	2648	2648	MS2	13/168	09Jan2014_MIX_2_SCX_1.RAW
	High		gFEVIEEAk	Unambiguous	1	1	Q96511	N-Term(iTRAQ4plex); K9(iTRAQ4plex)	CID	1	0	1	1	48064	Unique	Used		0.709938		0	7.204e-05	68.7	2.48209e-06	0	5.7413	31	2	655.367	1309.73	1.62527	31.4544	2164	2164	MS2	8/72	09Jan2014_MIX_2_SCX_2.RAW
High			vLVVANPANTNALILk	Unambiguous	2	2	P93819;P57106	N-Term(iTRAQ4plex); K16(iTRAQ4plex)	CID	1	0	1	1	56792	Not Unique	Not Used	0.764624			0	4.126e-07	68.69	5.40829e-07	0	7.37115	20	3	646.739	1938.2	1.00383	42.1573	2983	2983	MS2	16/140	20Dec2013_MIX_1_SCX_1.RAW
		High	nIQTLFAVk	Unambiguous	1	1	O23006	N-Term(iTRAQ4plex); K9(iTRAQ4plex)	CID	1	0	1	1	59104	Unique	Used			1.6695	0	9.257e-05	68.69	2.13627e-06	0	4.5806	13	2	661.408	1321.81	0.9597	39.8696	3271	3271	MS2	14/80	06Nov2013_Radici_MIX_3_SCX_3_7ul.RAW
		High	fDLTTSTSGDEVILHTGVAPSR	Unambiguous	1	1	O22126	N-Term(iTRAQ4plex)	CID	1	0	1	1	57137	Unique	Used			1.09159	0	3.915e-08	68.69	1.46024e-06	0	8.22839	15	3	816.423	2447.26	0.785362	39.1961	3517	3517	MS2	23/206	06Nov2013_Radici_MIX_3_SCX_2_10ul.RAW
		High	mSLGLPVAATVNcADNTGAk	Unambiguous	2	1	F4J3P1	N-Term(iTRAQ4plex); C13(Carbamidomethyl); K20(iTRAQ4plex)	CID	1	0	1	1	57154	Unique	Used			1.41214	0	5.989e-08	68.68	1.5788e-06	0	4.76919	31	3	760.065	2278.18	1.2333	39.6283	3556	3556	MS2	23/198	06Nov2013_Radici_MIX_3_SCX_2_10ul.RAW
		High	vVTIDSYEDVPENSEASLkk	Unambiguous	1	1	Q9FMH8	N-Term(iTRAQ4plex); K19(iTRAQ4plex); K20(iTRAQ4plex)	CID	1	0	1	1	69993	Unique	Used			1.40321	0	1.781e-08	68.68	1.9989e-06	1	1.24062	100	3	885.809	2655.41	1.53602	33.5177	2404	2404	MS2	21/194	09Nov2013_Radici_MIX_3_SCX_4_Excl_List.RAW
High			vPTVDVSVVDLTVR	Unambiguous	2	2	Q9FX54;P25858	N-Term(iTRAQ4plex)	CID	1	0	1	1	58499	Not Unique	Not Used	1.1662			0	4.688e-05	68.66	1.62693e-06	0	4.43808	59	2	821.98	1642.95	1.53488	44.2058	3190	3190	MS2	11/122	20Dec2013_MIX_1_SCX_2.RAW
High			qISELGIYPAVDPLDSTSR	Unambiguous	3	1	P83483	N-Term(iTRAQ4plex)	CID	1	0	1	1	56874	Unique	Used	1.35817			0	1.739e-07	68.64	1.6276e-06	0	0.395593	47	2	1103.08	2205.15	1.27359	44.9787	3174	3174	MS2	14/210	20Dec2013_MIX_1_SCX_1.RAW
		High	vNQAIFLITTGAR	Unambiguous	1	1	P51427	N-Term(iTRAQ4plex)	CID	1	0	1	1	73475	Unique	Used			0.154109	0	1.942e-06	68.64	2.21572e-06	0	6.78873	27	3	516.64	1547.9	0.88607	43.7614	3385	3385	MS2	10/120	11Nov2013_MIX_3_SCX_2_Excl_List.RAW
High			mSSLSPLTGk	Unambiguous	2	2	Q9LDN9;Q9LDA4	N-Term(iTRAQ4plex); K10(iTRAQ4plex)	CID	1	0	1	1	58044	Not Unique	Not Used	0.902747			0	0.0003466	68.63	1.83013e-06	0	15.0852	37	2	654.877	1308.75	1.76498	30.0176	2128	2128	MS2	8/84	20Dec2013_MIX_1_SCX_2.RAW
		High	eLDYLVGAVANPk	Unambiguous	1	1	Q9SAJ4	N-Term(iTRAQ4plex); K13(iTRAQ4plex)	CID	1	0	1	1	57269	Unique	Used			0.771895	0	1.516e-08	68.63	2.11801e-06	0	5.0053	26	3	559.653	1676.95	-0.470864	42.4662	3825	3825	MS2	9/104	06Nov2013_Radici_MIX_3_SCX_2_10ul.RAW
High			gGIGVIQIDEAALR	Unambiguous	2	2	O50008;Q9SRV5	N-Term(iTRAQ4plex)	CID	1	0	1	1	56739	Not Unique	Not Used	0.0765887			0	2.34e-07	68.62	1.73816e-06	0	7.28122	17	3	519.303	1555.89	0.853966	40.3871	2859	2859	MS2	10/120	20Dec2013_MIX_1_SCX_1.RAW
		High	gFNVVDSIk	Unambiguous	1	1	Q9FG34	N-Term(iTRAQ4plex); K9(iTRAQ4plex)	CID	1	0	1	1	58909	Unique	Used			2.3916	0	6.427e-05	68.62	1.71068e-06	0	5.37004	26	2	633.869	1266.73	0.58969	34.2572	2816	2816	MS2	14/78	06Nov2013_Radici_MIX_3_SCX_3_7ul.RAW
		High	aVFVDLEPTVIDEVR	Unambiguous	3	2	B9DGT7;B9DHQ0	N-Term(iTRAQ4plex)	CID	1	0	1	1	55497	Not Unique	Not Used			1.0043	0	1.529e-05	68.62	2.13664e-06	0	4.61338	100	2	923.511	1846.02	3.99351	49.0895	3385	3385	MS2	13/128	06Nov2013_Radici_MIX_3_SCX_1_10ul.RAW
	High		iVTITSFSVIk	Unambiguous	2	1	A8MR02	N-Term(iTRAQ4plex); K11(iTRAQ4plex)	CID	1	0	1	1	48438	Unique	Used		2.92309		0	2.611e-05	68.59	1.24521e-06	0	4.11219	100	2	748.471	1495.93	0.446905	44.0442	3036	3036	MS2	9/90	09Jan2014_MIX_2_SCX_2.RAW
		High	sGLENAEVLIR	Unambiguous	1	1	Q9SEL6	N-Term(iTRAQ4plex)	CID	1	0	1	1	56946	Unique	Used			0.847355	0	3.986e-07	68.57	1.68184e-06	0	24.2164	19	2	672.884	1344.76	0.558982	34.187	3071	3071	MS2	10/104	06Nov2013_Radici_MIX_3_SCX_2_10ul.RAW
	High		gVSFETVNVDLMk	Unambiguous	1	1	P42761	N-Term(iTRAQ4plex); K13(iTRAQ4plex)	CID	1	0	1	1	45343	Unique	Used		0.306098		0	0.0002184	68.53	1.86574e-06	0	6.28886	100	2	863.968	1726.93	0.231346	41.6371	2886	2886	MS2	18/120	09Jan2014_MIX_2_SCX_1.RAW
	High		gFGFVNFENADDAAR	Unambiguous	1	1	P42731	N-Term(iTRAQ4plex)	CID	1	0	1	1	46856	Unique	Used		1.83419		0	5.605e-06	68.53	4.1383e-07	0	5.34155	100	2	887.421	1773.83	1.57272	41.2549	2710	2710	MS2	22/138	09Jan2014_MIX_2_SCX_1_ExclList.RAW
		High	dAVVFTGGPNWSVPTGR	Unambiguous	1	1	O23044	N-Term(iTRAQ4plex)	CID	1	0	1	1	57193	Unique	Used			0.582163	0	1.761e-09	68.48	1.40487e-06	0	7.08379	24	3	635.331	1903.98	0.417982	40.6035	3647	3647	MS2	12/170	06Nov2013_Radici_MIX_3_SCX_2_10ul.RAW
High			dAPMFVVGVNEHEYk	Unambiguous	2	2	P25858;Q9FX54	N-Term(iTRAQ4plex); K15(iTRAQ4plex)	CID	1	0	1	1	58173	Not Unique	Not Used	1.66369			0	2.274e-07	68.46	1.26879e-06	0	6.19238	12	3	675.013	2023.02	2.0324	33.8738	2429	2429	MS2	18/146	20Dec2013_MIX_1_SCX_2.RAW
	High		vLSFEEVSk	Unambiguous	1	1	Q42342	N-Term(iTRAQ4plex); K9(iTRAQ4plex)	CID	1	0	1	1	48121	Unique	Used		0.725061		0	4.016e-05	68.45	1.95758e-06	0	14.2947	49	2	663.383	1325.76	1.7596	33.2936	2297	2297	MS2	8/74	09Jan2014_MIX_2_SCX_2.RAW
	High		sQIDEIVLVGGSTR	Unambiguous	2	2	Q9LKR3;Q39043	N-Term(iTRAQ4plex)	CID	1	0	1	1	45189	Not Unique	Not Used		1.65015		0	2.418e-05	68.45	1.97187e-06	0	3.32864	36	2	809.45	1617.89	0.141978	36.3665	2527	2527	MS2	9/152	09Jan2014_MIX_2_SCX_1.RAW
		High	iLAEEFGWDk	Unambiguous	1	1	Q9ASR1	N-Term(iTRAQ4plex); K10(iTRAQ4plex)	CID	1	0	1	1	60823	Unique	Used			1.43257	0	1.328e-05	68.44	1.93345e-06	0	14.5035	55	2	748.408	1495.81	3.97012	44.7154	3244	3244	MS2	16/82	06Nov2013_Radici_MIX_3_SCX_4_6ul.RAW
		High	aFSVFLFNSk	Unambiguous	2	2	Q38929;Q42553	N-Term(iTRAQ4plex); K10(iTRAQ4plex)	CID	1	0	1	1	64324	Not Unique	Not Used			0.779982	0	1.09e-05	68.43	2.13888e-06	0	8.43663	100	2	724.415	1447.82	2.51273	47.77	3445	3445	MS2	9/88	06Nov2013_Radici_MIX_3_SCX_6_7ul.RAW
High			aPGGAPANVAIAVSR	Unambiguous	1	1	Q9SID0	N-Term(iTRAQ4plex)	CID	1	0	1	1	56347	Unique	Used	0.931276			0	3.295e-07	68.42	2.20856e-06	0	5.57356	35	2	747.93	1494.85	0.588647	28.1686	1944	1944	MS2	13/126	20Dec2013_MIX_1_SCX_1.RAW
		High	lVWQTNTANk	Unambiguous	1	1	Q9ZVA4	N-Term(iTRAQ4plex); K10(iTRAQ4plex)	CID	1	0	1	1	56667	Unique	Used			1.48613	0	6.157e-07	68.4	2.29102e-06	0	8.19719	23	2	731.917	1462.83	1.04506	27.8241	2420	2420	MS2	9/88	06Nov2013_Radici_MIX_3_SCX_2_10ul.RAW
High			fLALDEADR	Unambiguous	2	2	Q8LA13;Q84W89	N-Term(iTRAQ4plex)	CID	1	0	1	1	44674	Not Unique	Not Used	1.16823			0	0.0005622	68.39	1.39806e-06	0	11.3318	100	2	597.318	1193.63	0.527424	35.6843	2410	2410	MS2	7/70	08Jan2014_MIX_1_SCX_1_Excl_List.RAW
High			dFLSQGVRPSALk	Unambiguous	1	1	Q9SR37	N-Term(iTRAQ4plex); K13(iTRAQ4plex)	CID	1	0	1	1	58105	Unique	Used	1.72809			0	3.355e-07	68.37	2.19047e-06	0	8.94078	100	2	853.497	1705.99	1.9009	31.8634	2270	2270	MS2	12/130	20Dec2013_MIX_1_SCX_2.RAW
		High	dVNAAVGTIk	Unambiguous	3	2	B9DGT7;B9DHQ0	N-Term(iTRAQ4plex); K10(iTRAQ4plex)	CID	1	0	1	1	56528	Not Unique	Not Used			1.2202	0	2.482e-05	68.36	2.07881e-06	0	11.5867	5	2	638.38	1275.75	1.74501	24.4546	2096	2096	MS2	8/100	06Nov2013_Radici_MIX_3_SCX_2_10ul.RAW
		High	aANWNDDFVAk	Unambiguous	1	1	Q1H583	N-Term(iTRAQ4plex); K11(iTRAQ4plex)	CID	1	0	1	1	76208	Unique	Used			1.29296	0	7.309e-07	68.36	1.32752e-06	0	0	100	2	769.898	1538.79	2.46568	32.1079	2272	2272	MS2	9/98	11Nov2013_MIX_3_SCX_5_Excl_List.RAW
High			tVVEEEEAk	Unambiguous	2	2	P42760;Q9SRY5	N-Term(iTRAQ4plex); K9(iTRAQ4plex)	CID	1	0	1	1	56015	Not Unique	Not Used	1.01526			0	0.0001381	68.32	1.81831e-06	0	6.93035	22	2	661.358	1321.71	0.041366	18.4825	1170	1170	MS2	8/76	20Dec2013_MIX_1_SCX_1.RAW
	High		eGVDTSVNNASVR	Unambiguous	3	1	F4JZE3	N-Term(iTRAQ4plex)	CID	1	0	1	1	46195	Unique	Used		1.57701		0	4.821e-06	68.32	1.09687e-06	0	0	100	2	746.38	1491.75	-0.0976346	18.4895	1168	1168	MS2	9/126	09Jan2014_MIX_2_SCX_1_ExclList.RAW
		High	dAPALVDLATGQEILATGIk	Unambiguous	3	1	P83483	N-Term(iTRAQ4plex); K20(iTRAQ4plex)	CID	1	0	1	1	57572	Unique	Used			0.853821	0	2.75e-07	68.32	1.52384e-06	0	2.25224	100	3	762.106	2284.3	1.14448	52.1732	4534	4534	MS2	22/200	06Nov2013_Radici_MIX_3_SCX_2_10ul.RAW
High			tTVITQGADPVVVAEDGk	Unambiguous	2	1	Q9SF85	N-Term(iTRAQ4plex); K18(iTRAQ4plex)	CID	1	0	1	1	56516	Unique	Used	0.859195			0	3.164e-08	68.31	1.97007e-06	0	11.6682	39	3	696.72	2088.14	0.895119	33.1532	2339	2339	MS2	18/190	20Dec2013_MIX_1_SCX_1.RAW
High			gFGFIDAIk	Unambiguous	1	1	O23044	N-Term(iTRAQ4plex); K9(iTRAQ4plex)	CID	1	0	1	1	58415	Unique	Used	1.6324			0	3.97e-05	68.27	1.54149e-06	0	5.83244	12	2	628.369	1255.73	1.07102	41.4807	2994	2994	MS2	8/64	20Dec2013_MIX_1_SCX_2.RAW
		High	cGAVSGLTTVVNPISLAR	Unambiguous	1	1	P50287	N-Term(iTRAQ4plex); C1(Carbamidomethyl)	CID	1	0	1	1	55374	Unique	Used			1.02072	0	3.276e-05	68.26	2.1123e-06	0	0	100	2	980.046	1959.09	2.00422	44.7897	3089	3089	MS2	17/168	06Nov2013_Radici_MIX_3_SCX_1_10ul.RAW
High			tFANLLVSSGVIk	Unambiguous	1	1	Q9LZX4	N-Term(iTRAQ4plex); K13(iTRAQ4plex)	CID	1	0	1	1	46732	Unique	Used	1.06863			0	4.385e-06	68.25	1.42142e-06	0	28.3933	100	2	818.998	1636.99	1.14983	49.4268	3328	3328	MS2	12/130	08Jan2014_MIX_1_SCX_2_Excl_List.RAW
High			qPEYLAIQPFGk	Unambiguous	1	1	P42761	N-Term(iTRAQ4plex); K12(iTRAQ4plex)	CID	1	0	1	1	56702	Unique	Used	1.36586			0	0.0001112	68.22	2.35784e-06	0	3.33452	42	2	839.975	1678.94	0.808188	39.2513	2773	2773	MS2	16/110	20Dec2013_MIX_1_SCX_1.RAW
		High	akDEQAAEEFAVETTk	Unambiguous	2	1	Q9LSB4	N-Term(iTRAQ4plex); K2(iTRAQ4plex); K16(iTRAQ4plex)	CID	1	0	1	1	76145	Unique	Used			0.74036	0	9.277e-06	68.21	1.92535e-06	1	7.40483	100	3	733.723	2199.15	1.37249	29.9532	2125	2125	MS2	12/172	11Nov2013_MIX_3_SCX_5_Excl_List.RAW
High			dVNAAVGTIk	Unambiguous	3	2	B9DGT7;B9DHQ0	N-Term(iTRAQ4plex); K10(iTRAQ4plex)	CID	1	0	1	1	56235	Not Unique	Not Used	0.85208			0	0.0004144	68.19	2.15421e-06	0	26.8987	23	2	638.38	1275.75	1.1709	24.811	1683	1683	MS2	8/100	20Dec2013_MIX_1_SCX_1.RAW
	High		nPFGQVPAFEDGDLk	Unambiguous	1	1	P46422	N-Term(iTRAQ4plex); K15(iTRAQ4plex)	CID	1	0	1	1	45345	Unique	Used		1.84914		0	7.463e-08	68.18	1.44452e-06	0	10.9962	36	3	641.336	1921.99	1.4738	41.7112	2891	2891	MS2	15/146	09Jan2014_MIX_2_SCX_1.RAW
High			iDYAPGGLNPPHTHPR	Unambiguous	4	3	P94014;Q9FZ27;Q3EAG0	N-Term(iTRAQ4plex)	CID	1	0	1	1	60851	Not Unique	Not Used	0.858817			0	8.109e-08	68.16	1.77961e-06	0	5.91257	100	2	943.493	1885.98	0.219205	25.3379	1613	1613	MS2	14/156	20Dec2013_MIX_1_SCX_4.RAW
		High	iGQLSNTAASVPR	Unambiguous	1	1	Q9LXA8	N-Term(iTRAQ4plex)	CID	1	0	1	1	72954	Unique	Used			0.872728	0	6.117e-08	68.15	1.64592e-06	0	14.2976	47	2	729.414	1457.82	0.717371	28.2767	2169	2169	MS2	10/126	11Nov2013_MIX_3_SCX_2_Excl_List.RAW
		High	eTVSEVVTk	Unambiguous	1	1	Q9LZW6	N-Term(iTRAQ4plex); K9(iTRAQ4plex)	CID	1	0	1	1	56423	Unique	Used			0.43917	0	6.837e-06	68.14	2.20985e-06	0	13.161	6	2	640.371	1279.74	0.382728	22.2648	1851	1851	MS2	8/78	06Nov2013_Radici_MIX_3_SCX_2_10ul.RAW
		High	dFEEAGHLAPTGLFLGGEk	Unambiguous	1	1	Q42418	N-Term(iTRAQ4plex); K19(iTRAQ4plex)	CID	1	0	1	1	60790	Unique	Used			0.774139	0	7.383e-08	68.14	1.94129e-06	0	3.14593	97	3	759.399	2276.18	1.44476	43.6448	3167	3167	MS2	25/178	06Nov2013_Radici_MIX_3_SCX_4_6ul.RAW
High			fGLYYVDFk	Unambiguous	4	3	Q9C525-2;Q9C8Y9;Q9SR37	N-Term(iTRAQ4plex); K9(iTRAQ4plex)	CID	1	0	1	1	60023	Not Unique	Not Used	1.70142			0	1.027e-05	68.13	1.71504e-06	0	9.59223	100	2	720.396	1439.78	1.84461	44.9962	3004	3004	MS2	16/64	20Dec2013_MIX_1_SCX_3.RAW
High			gLSTIGEEVR	Unambiguous	1	1	Q8RWN9	N-Term(iTRAQ4plex)	CID	1	0	1	1	56326	Unique	Used	1.1425			0	3.82e-05	68.09	1.77748e-06	0	4.64264	23	2	602.837	1204.67	0.826067	27.5599	1895	1895	MS2	13/82	20Dec2013_MIX_1_SCX_1.RAW
	High		gANLWDDGSTHDAVTk	Unambiguous	1	1	O04314	N-Term(iTRAQ4plex); K16(iTRAQ4plex)	CID	1	0	1	1	47896	Unique	Used		0.387683		0	8.374e-09	68.09	9.93528e-07	0	4.99442	20	3	658.997	1974.98	0.700165	26.109	1772	1772	MS2	18/164	09Jan2014_MIX_2_SCX_2.RAW
		High	nLPGVELcHVER	Unambiguous	4	2	Q9SF40;P49691	N-Term(iTRAQ4plex); C8(Carbamidomethyl)	CID	1	0	1	1	58723	Not Unique	Not Used			1.41165	0	3.931e-06	68.09	2.0181e-06	0	4.45657	8	3	522.944	1566.82	0.563226	29.4414	2382	2382	MS2	7/120	06Nov2013_Radici_MIX_3_SCX_3_7ul.RAW
High			vcNDILSVIDk	Unambiguous	3	1	P48347	N-Term(iTRAQ4plex); C2(Carbamidomethyl); K11(iTRAQ4plex)	CID	1	0	1	1	46580	Unique	Used	0.623023			0	8.913e-06	68.08	2.14723e-06	0	12.2685	100	2	782.438	1563.87	1.81117	44.152	2973	2973	MS2	10/108	08Jan2014_MIX_1_SCX_2_Excl_List.RAW
	High		sFFTVSGEVDSk	Unambiguous	1	1	Q9SMX3	N-Term(iTRAQ4plex); K12(iTRAQ4plex)	CID	1	0	1	1	45122	Unique	Used		0.845388		0	2.543e-05	68.06	1.47717e-06	0	9.37462	87	2	795.916	1590.83	-0.0266016	34.1136	2370	2370	MS2	9/108	09Jan2014_MIX_2_SCX_1.RAW
		High	fSDGLITPDFLAk	Unambiguous	1	1	Q1H583	N-Term(iTRAQ4plex); K13(iTRAQ4plex)	CID	1	0	1	1	59348	Unique	Used			1.16603	0	7.056e-05	68.06	2.32127e-06	0	14.2438	33	2	856.481	1711.95	1.72185	47.6624	3840	3840	MS2	11/110	06Nov2013_Radici_MIX_3_SCX_3_7ul.RAW
		High	ncVATGEIFPLESEVR	Unambiguous	1	1	Q9LYT7	N-Term(iTRAQ4plex); C2(Carbamidomethyl)	CID	1	0	1	1	71774	Unique	Used			1.26836	0	1.312e-08	68.05	1.21423e-06	0	4.05415	100	2	982.998	1964.99	0.551829	42.5628	2927	2927	MS2	23/168	11Nov2013_MIX_3_SCX_1_Excl_List.RAW
		High	iVmELYTDk	Unambiguous	1	1	P34790	N-Term(iTRAQ4plex); M3(Oxidation); K9(iTRAQ4plex)	CID	1	0	1	1	74798	Unique	Used			1.01974	0	1.849e-05	68.04	1.55466e-06	0	11.6384	49	2	708.388	1415.77	0.0823218	33.7908	2474	2474	MS2	8/72	11Nov2013_MIX_3_SCX_3_Excl_List.RAW
		High	qLEAAcPGVVScADILALAAR	Unambiguous	2	1	Q9FKA4	N-Term(iTRAQ4plex); C6(Carbamidomethyl); C12(Carbamidomethyl)	CID	1	0	1	1	55482	Unique	Used			0.507993	0	1.92e-11	68.04	1.91584e-06	0	2.31077	100	3	777.077	2329.22	1.61876	48.5597	3349	3349	MS2	23/222	06Nov2013_Radici_MIX_3_SCX_1_10ul.RAW
High			lVVIVDVVDQNR	Unambiguous	1	1	Q9T043	N-Term(iTRAQ4plex)	CID	1	0	1	1	56855	Unique	Used	0.847069			0	3.617e-06	68.03	2.06979e-06	0	26.5274	100	2	756.948	1512.89	0.948399	44.3258	3130	3130	MS2	8/98	20Dec2013_MIX_1_SCX_1.RAW
	High		vISILLTk	Unambiguous	1	1	Q9LV09	N-Term(iTRAQ4plex); K8(iTRAQ4plex)	CID	1	0	1	1	49882	Unique	Used		1.52784		0	0.0001507	68.03	2.83317e-07	0	15.1795	100	2	587.905	1174.8	1.01339	42.676	2821	2821	MS2	7/64	09Jan2014_MIX_2_SCX_2_ExclList.RAW
	High		dAGVIAGLNVMR	Unambiguous	2	2	O65719;P22953	N-Term(iTRAQ4plex)	CID	1	0	1	1	45219	Not Unique	Not Used		0.723263		0	3.06e-05	68.03	1.75499e-06	0	8.13691	21	2	680.38	1359.75	0.0171633	37.4053	2597	2597	MS2	17/94	09Jan2014_MIX_2_SCX_1.RAW
	High		iINEPTAAAIAYGLDkk	Unambiguous	5	5	Q9LKR3;Q39043;O65719;P22954;P22953	N-Term(iTRAQ4plex); K16(iTRAQ4plex); K17(iTRAQ4plex)	CID	1	0	1	1	49817	Not Unique	Not Used		1.83245		0	1.075e-08	68.01	1.21756e-06	1	4.50284	100	3	740.771	2220.3	0.811434	40.4407	2669	2669	MS2	21/178	09Jan2014_MIX_2_SCX_2_ExclList.RAW
		High	scTLGNAISSDSSGTTSIALk	Unambiguous	1	1	Q9C7T2	N-Term(iTRAQ4plex); C2(Carbamidomethyl); K21(iTRAQ4plex)	CID	1	0	1	1	56973	Unique	Used			0.728939	0	9.029e-08	68	1.8781e-06	0	4.86503	24	3	786.741	2358.21	1.16409	34.9304	3134	3134	MS2	14/222	06Nov2013_Radici_MIX_3_SCX_2_10ul.RAW
	High		qLVNEIISGENR	Unambiguous	1	1	O82762	N-Term(iTRAQ4plex)	CID	1	0	1	1	46679	Unique	Used		3.7443		0	2.879e-05	67.99	1.56472e-06	0	4.75524	100	2	758.416	1515.83	0.376482	35.0158	2297	2297	MS2	9/120	09Jan2014_MIX_2_SCX_1_ExclList.RAW
		High	nAESNAEVk	Unambiguous	2	1	P51413	N-Term(iTRAQ4plex); K9(iTRAQ4plex)	CID	1	0	1	1	55974	Unique	Used			0.870145	0	2.12e-05	67.99	1.87449e-06	0	10.1325	100	2	625.336	1249.66	1.23623	11.8792	803	803	MS2	8/88	06Nov2013_Radici_MIX_3_SCX_2_10ul.RAW
		High	hVVFGQVVEGLNVVR	Unambiguous	2	1	F4IL99	N-Term(iTRAQ4plex)	CID	1	0	1	1	62552	Unique	Used			0.632679	0	1.141e-07	67.99	2.17631e-06	0	5.53845	58	3	599.348	1796.03	0.242401	42.1278	3038	3038	MS2	9/130	06Nov2013_Radici_MIX_3_SCX_5_7ul.RAW
	High		dVLNEQVLQLQk	Unambiguous	1	1	F4ISU2	N-Term(iTRAQ4plex); K12(iTRAQ4plex)	CID	1	0	1	1	46736	Unique	Used		1.74663		0	4.039e-06	67.98	1.57629e-06	0	5.90777	100	2	858.002	1715	0.985372	37.0347	2430	2430	MS2	9/112	09Jan2014_MIX_2_SCX_1_ExclList.RAW
		High	gNLDIFSGk	Unambiguous	1	1	Q9SIE7	N-Term(iTRAQ4plex); K9(iTRAQ4plex)	CID	1	0	1	1	58868	Unique	Used			0.876201	0	1.222e-05	67.98	2.18929e-06	0	10.8652	9	2	619.853	1238.7	0.544852	33.1576	2720	2720	MS2	7/84	06Nov2013_Radici_MIX_3_SCX_3_7ul.RAW
High			gILGYTDEDVVSNDFVGDSR	Unambiguous	1	1	Q9SAJ6	N-Term(iTRAQ4plex)	CID	1	0	1	1	44955	Unique	Used	0.983304			0	3.126e-07	67.97	7.10166e-07	0	0	100	2	1151.55	2302.1	1.637	45.3893	3065	3065	MS2	14/192	08Jan2014_MIX_1_SCX_1_Excl_List.RAW
	High		tILGPAQNVk	Unambiguous	2	1	Q42290	N-Term(iTRAQ4plex); K10(iTRAQ4plex)	CID	1	0	1	1	44827	Unique	Used		1.87033		0	0.0001748	67.97	1.01338e-06	0	6.48801	55	2	664.911	1328.82	1.07614	24.9126	1682	1682	MS2	9/78	09Jan2014_MIX_2_SCX_1.RAW
		High	aSVISSLLDk	Unambiguous	1	1	O82355	N-Term(iTRAQ4plex); K10(iTRAQ4plex)	CID	1	0	1	1	60754	Unique	Used			0.874845	0	7.678e-06	67.97	2.6332e-06	0	26.9178	100	2	660.903	1320.8	0.407384	42.4717	3083	3083	MS2	8/86	06Nov2013_Radici_MIX_3_SCX_4_6ul.RAW
		High	eVAPEVTTQAEEVk	Unambiguous	1	1	Q9S7L9	N-Term(iTRAQ4plex); K14(iTRAQ4plex)	CID	1	0	1	1	72905	Unique	Used			0.769477	0	8.252e-10	67.97	1.8193e-06	0	4.17012	19	3	606.662	1817.97	-0.471348	26.9048	2055	2055	MS2	11/136	11Nov2013_MIX_3_SCX_2_Excl_List.RAW
	High		aAELTNLFESR	Unambiguous	1	1	P92549	N-Term(iTRAQ4plex)	CID	1	0	1	1	45283	Unique	Used		2.17339		0	1.363e-05	67.96	2.02344e-06	0	6.68223	83	2	697.874	1394.74	0.180294	39.5757	2746	2746	MS2	9/104	09Jan2014_MIX_2_SCX_1.RAW
		High	eLAEDGYSGVEVR	Unambiguous	2	2	Q9SIP7;Q9M339	N-Term(iTRAQ4plex)	CID	1	0	1	1	54891	Not Unique	Not Used			0.743625	0	8.537e-07	67.96	1.0877e-06	0	0	70	2	784.39	1567.77	0.497806	28.7759	1962	1962	MS2	12/116	06Nov2013_Radici_MIX_3_SCX_1_10ul.RAW
High			gTVEIITPVELIk	Unambiguous	2	1	Q42112	N-Term(iTRAQ4plex); K13(iTRAQ4plex)	CID	1	0	1	1	56909	Unique	Used	1.65898			0	0.0002322	67.94	1.08469e-06	0	4.96548	40	2	850.527	1700.05	1.57387	46.1782	3256	3256	MS2	11/112	20Dec2013_MIX_1_SCX_1.RAW
	High		dLAELIAAGR	Unambiguous	5	1	F4IGR3	N-Term(iTRAQ4plex)	CID	1	0	1	1	45271	Unique	Used		1.53363		0	0.0006481	67.93	1.44958e-06	0	6.90602	70	2	586.842	1172.68	0.911625	39.1796	2718	2718	MS2	9/78	09Jan2014_MIX_2_SCX_1.RAW
		High	gYDMSLGWAGNVER	Unambiguous	1	1	Q9LQU4	N-Term(iTRAQ4plex)	CID	1	0	1	1	73289	Unique	Used			1.63163	0	4.778e-06	67.93	7.24791e-07	0	0	74	2	849.906	1698.8	0.698319	38.13	2951	2951	MS2	19/130	11Nov2013_MIX_3_SCX_2_Excl_List.RAW
High			gGQDPALDSEYAANLk	Unambiguous	1	1	O23044	N-Term(iTRAQ4plex); K16(iTRAQ4plex)	CID	1	0	1	1	56432	Unique	Used	0.984063			0	4.879e-07	67.92	1.60629e-06	0	6.1764	12	3	646.334	1936.99	0.788009	30.5673	2143	2143	MS2	11/158	20Dec2013_MIX_1_SCX_1.RAW
	High		lPLQDVYk	Unambiguous	1	1	P0DH99	N-Term(iTRAQ4plex); K8(iTRAQ4plex)	CID	1	0	1	1	45102	Unique	Used		1.66192		0	0.0007147	67.91	2.11159e-06	0	4.40081	11	2	632.381	1263.76	0.045303	33.4558	2324	2324	MS2	7/64	09Jan2014_MIX_2_SCX_1.RAW
	High		fVYAHFPINASIGGDGk	Unambiguous	1	1	P49209	N-Term(iTRAQ4plex); K17(iTRAQ4plex)	CID	1	0	1	1	49808	Unique	Used		1.8494		0	2.166e-07	67.91	2.33004e-06	0	7.81134	100	3	694.374	2081.11	0.602348	40.121	2648	2648	MS2	19/152	09Jan2014_MIX_2_SCX_2_ExclList.RAW
		High	vSSSVFSTDPVAVYQVNR	Unambiguous	1	1	Q9SJ81	N-Term(iTRAQ4plex)	CID	1	0	1	1	55270	Unique	Used			0.304262	0	5.311e-07	67.9	1.83265e-06	0	2.0491	54	3	700.368	2099.09	0.702187	41.3344	2846	2846	MS2	20/156	06Nov2013_Radici_MIX_3_SCX_1_10ul.RAW
		High	sSELQTAIEVAEEEkk	Unambiguous	1	1	F4ISU2	N-Term(iTRAQ4plex); K15(iTRAQ4plex); K16(iTRAQ4plex)	CID	1	0	1	1	77958	Unique	Used			0.991526	0	8.194e-11	67.88	2.51726e-06	1	6.79617	100	3	741.742	2223.21	1.4333	39.534	2772	2772	MS2	12/168	11Nov2013_MIX_3_SCX_6_Excl_List.RAW
	High		lPLQDVYk	Unambiguous	1	1	P0DH99	N-Term(iTRAQ4plex); K8(iTRAQ4plex)	CID	1	0	1	1	48127	Unique	Used		1.7314		0	0.0009208	67.86	2.13605e-06	0	6.72447	35	2	632.381	1263.75	-0.534257	33.5021	2311	2311	MS2	7/64	09Jan2014_MIX_2_SCX_2.RAW
High			eFEAATNAk	Unambiguous	1	1	Q9LSB4	N-Term(iTRAQ4plex); K9(iTRAQ4plex)	CID	1	0	1	1	45872	Unique	Used	1.68318			0	0.0003021	67.84	1.55393e-06	0	5.00601	100	2	634.84	1268.67	0.677986	20.2027	1321	1321	MS2	8/78	08Jan2014_MIX_1_SCX_2_Excl_List.RAW
		High	rFEVVYNLLSTR	Unambiguous	1	1	Q95748	N-Term(iTRAQ4plex)	CID	1	0	1	1	68688	Unique	Used			1.23004	0	0.000189	67.82	2.03191e-06	1	21.5374	100	3	547.647	1640.93	1.26594	44.2853	3210	3210	MS2	7/126	06Nov2013_Radici_MIX_3_SCX_9_10ul.RAW
		High	qEEGVVIANLDADAHk	Unambiguous	2	1	O22263	N-Term(iTRAQ4plex); K16(iTRAQ4plex)	CID	1	0	1	1	60477	Unique	Used			0.855887	0	9.166e-11	67.82	1.89976e-06	0	13.5479	83	3	666.357	1997.06	1.81676	33.9025	2437	2437	MS2	24/172	06Nov2013_Radici_MIX_3_SCX_4_6ul.RAW
		High	tVVEEEEAk	Unambiguous	2	2	P42760;Q9SRY5	N-Term(iTRAQ4plex); K9(iTRAQ4plex)	CID	1	0	1	1	58293	Not Unique	Not Used			0.732886	0	3.39e-05	67.81	2.1525e-06	0	6.18912	37	2	661.359	1321.71	1.14966	18.5729	1378	1378	MS2	8/76	06Nov2013_Radici_MIX_3_SCX_3_7ul.RAW
High			aTTNVWLQVEGQQFDPNASk	Unambiguous	2	1	Q96266-2	N-Term(iTRAQ4plex); K20(iTRAQ4plex)	CID	1	0	1	1	56768	Unique	Used	0.851668			0	6.94e-10	67.8	1.78406e-06	0	8.52528	54	3	841.103	2521.3	1.19784	41.353	2927	2927	MS2	10/218	20Dec2013_MIX_1_SCX_1.RAW
	High		yYcTVIDAPGHR	Unambiguous	1	1	P0DH99	N-Term(iTRAQ4plex); C3(Carbamidomethyl)	CID	1	0	1	1	49433	Unique	Used		2.68652		0	4.842e-06	67.8	7.6341e-07	0	0	100	2	798.391	1595.77	-0.551724	27.0536	1773	1773	MS2	9/94	09Jan2014_MIX_2_SCX_2_ExclList.RAW
	High		aGGEcLTFDQLALR	Unambiguous	1	1	Q940B0	N-Term(iTRAQ4plex); C5(Carbamidomethyl)	CID	1	0	1	1	45293	Unique	Used		1.26101		0	1.411e-05	67.8	1.65959e-06	0	25.7833	100	2	847.937	1694.87	0.85465	39.9243	2769	2769	MS2	18/122	09Jan2014_MIX_2_SCX_1.RAW
High			aVFVDLEPTVIDEVR	Unambiguous	3	2	B9DGT7;B9DHQ0	N-Term(iTRAQ4plex)	CID	1	0	1	1	56960	Not Unique	Not Used	1.25888			0	3.093e-05	67.79	2.61987e-06	0	0	51	2	923.509	1846.01	1.9436	47.9857	3375	3375	MS2	10/128	20Dec2013_MIX_1_SCX_1.RAW
	High		kVEMLDGVTIVR	Unambiguous	1	1	P49209	N-Term(iTRAQ4plex); K1(iTRAQ4plex)	CID	1	0	1	1	51022	Unique	Used		1.17836		0	4.063e-08	67.77	2.08886e-06	1	26.2021	70	3	549.996	1647.97	1.30777	34.2208	2281	2281	MS2	11/122	09Jan2014_MIX_2_SCX_3.RAW
	High		gTPLPLVLLGk	Unambiguous	3	1	Q84JW1	N-Term(iTRAQ4plex); K11(iTRAQ4plex)	CID	1	0	1	1	50028	Unique	Used		2.05574		0	0.0003793	67.75	3.35761e-07	0	0	100	2	698.462	1395.92	-0.192871	47.7258	3163	3163	MS2	8/80	09Jan2014_MIX_2_SCX_2_ExclList.RAW
		High	ymVVQGEAGAVIR	Unambiguous	1	1	Q42418	N-Term(iTRAQ4plex); M2(Oxidation)	CID	1	0	1	1	71450	Unique	Used			0.821944	0	1.134e-06	67.75	2.09011e-06	0	8.89462	57	2	776.917	1552.83	-0.24171	31.5072	2170	2170	MS2	9/112	11Nov2013_MIX_3_SCX_1_Excl_List.RAW
		High	dNVPLIDVTQHGFFk	Unambiguous	2	1	P49637	N-Term(iTRAQ4plex); K15(iTRAQ4plex)	CID	1	0	1	1	76565	Unique	Used			0.824487	0	1.593e-11	67.75	2.25799e-06	0	12.2784	32	3	673.371	2018.1	2.21155	44.2397	3107	3107	MS2	20/154	11Nov2013_MIX_3_SCX_5_Excl_List.RAW
		High	vATEESSAEVTDR	Unambiguous	1	1	P42763	N-Term(iTRAQ4plex)	CID	1	0	1	1	56258	Unique	Used			0.759335	0	1.405e-05	67.74	1.00119e-06	0	1.87969	11	2	769.377	1537.75	-0.165841	18.7716	1466	1466	MS2	10/114	06Nov2013_Radici_MIX_3_SCX_2_10ul.RAW
		High	lSSALSAASSAcDHIR	Unambiguous	2	2	P93819;P57106	N-Term(iTRAQ4plex); C12(Carbamidomethyl)	CID	1	0	1	1	58899	Not Unique	Not Used			1.096	0	8.015e-09	67.72	1.42842e-06	0	9.71811	16	3	597.305	1789.9	0.938749	34.0067	2792	2792	MS2	10/142	06Nov2013_Radici_MIX_3_SCX_3_7ul.RAW
		High	fQEGLEcGGAYLk	Unambiguous	3	2	P29402;Q38798	N-Term(iTRAQ4plex); C7(Carbamidomethyl); K13(iTRAQ4plex)	CID	1	0	1	1	73165	Not Unique	Not Used			1.18259	0	4.414e-08	67.71	1.65198e-06	0	6.74153	70	2	880.451	1759.89	0.674584	34.152	2661	2661	MS2	12/124	11Nov2013_MIX_3_SCX_2_Excl_List.RAW
		High	dQGScGScWAFSTIGAVEGINk	Unambiguous	1	1	Q9FMH8	N-Term(iTRAQ4plex); C5(Carbamidomethyl); C8(Carbamidomethyl); K22(iTRAQ4plex)	CID	1	0	1	1	73533	Unique	Used			0.78905	0	7.527e-08	67.69	7.82993e-07	0	1.96351	100	3	878.084	2632.24	0.520249	45.7699	3520	3520	MS2	21/242	11Nov2013_MIX_3_SCX_2_Excl_List.RAW
	High		eLTGGIYFGEPR	Unambiguous	2	1	B9DHH9	N-Term(iTRAQ4plex)	CID	1	0	1	1	46716	Unique	Used		0.984878		0	9.456e-06	67.66	1.59398e-06	0	2.48826	70	2	741.89	1482.77	1.28843	36.3336	2384	2384	MS2	10/106	09Jan2014_MIX_2_SCX_1_ExclList.RAW
		High	yDLVNSAcGVADk	Unambiguous	1	1	Q9SUV7	N-Term(iTRAQ4plex); C8(Carbamidomethyl); K13(iTRAQ4plex)	CID	1	0	1	1	56801	Unique	Used			0.613884	0	6.799e-06	67.65	1.46022e-06	0	8.4135	17	2	850.433	1699.86	1.78326	30.8216	2733	2733	MS2	11/132	06Nov2013_Radici_MIX_3_SCX_2_10ul.RAW
		High	iINEPTAAAIAYGLDkk	Unambiguous	5	5	Q9LKR3;Q39043;O65719;P22954;P22953	N-Term(iTRAQ4plex); K16(iTRAQ4plex); K17(iTRAQ4plex)	CID	1	0	1	1	65678	Not Unique	Not Used			1.32656	0	3.752e-12	67.65	1.46022e-06	1	3.9394	100	3	740.77	2220.3	-0.0957234	41.4231	2917	2917	MS2	13/178	06Nov2013_Radici_MIX_3_SCX_7_7ul.RAW
High			lPLQDVYk	Unambiguous	1	1	P0DH99	N-Term(iTRAQ4plex); K8(iTRAQ4plex)	CID	1	0	1	1	56534	Unique	Used	1.03833			0	0.0001304	67.64	2.22982e-06	0	14.385	44	2	632.382	1263.76	1.68739	33.6914	2381	2381	MS2	7/64	20Dec2013_MIX_1_SCX_1.RAW
		High	lVDILAQHFDIVAR	Unambiguous	1	1	Q96529	N-Term(iTRAQ4plex)	CID	1	0	1	1	80975	Unique	Used			1.02356	0	2.691e-07	67.61	2.13258e-06	0	0	100	2	877.508	1754.01	0.853389	51.383	3582	3582	MS2	13/132	13Nov2013_MIX_3_SCX_89_EL.RAW
		High	gILGYTEDDVVSTDFVGDNR	Unambiguous	2	2	Q9FX54;P25858	N-Term(iTRAQ4plex)	CID	1	0	1	1	57390	Not Unique	Not Used			0.627602	0	1.96e-08	67.61	1.0923e-06	0	6.14074	63	3	772.709	2316.11	0.951684	46.0028	4107	4107	MS2	16/178	06Nov2013_Radici_MIX_3_SCX_2_10ul.RAW
	High		iTASSDLAPVk	Unambiguous	1	1	Q1JPL7	N-Term(iTRAQ4plex); K11(iTRAQ4plex)	CID	1	0	1	1	46444	Unique	Used		1.59869		0	6.855e-07	67.6	2.84999e-06	0	14.8301	45	2	695.413	1389.82	-0.129495	26.8759	1749	1749	MS2	10/88	09Jan2014_MIX_2_SCX_1_ExclList.RAW
		High	lAIGDLATQYFADR	Unambiguous	2	1	F4J7H2	N-Term(iTRAQ4plex)	CID	1	0	1	1	57477	Unique	Used			0.72099	0	7.005e-07	67.6	2.10274e-06	0	0	100	2	849.454	1697.9	1.09757	48.887	4310	4310	MS2	19/130	06Nov2013_Radici_MIX_3_SCX_2_10ul.RAW
High			tLPGPVTDPSQLPk	Unambiguous	1	1	Q56WN1	N-Term(iTRAQ4plex); K14(iTRAQ4plex)	CID	1	0	1	1	56503	Unique	Used	0.578924			0	3.453e-08	67.59	2.125e-06	0	6.74331	34	3	580.005	1738	0.648957	32.7349	2308	2308	MS2	9/128	20Dec2013_MIX_1_SCX_1.RAW
	High		tVSGVAGPLVILDk	Unambiguous	2	1	P11574	N-Term(iTRAQ4plex); K14(iTRAQ4plex)	CID	1	0	1	1	46902	Unique	Used		1.81631		0	6.219e-08	67.59	1.12347e-06	0	14.1712	100	2	829.011	1657.01	0.187358	42.9014	2818	2818	MS2	11/128	09Jan2014_MIX_2_SCX_1_ExclList.RAW
		High	lASINVENVETNR	Unambiguous	1	1	Q9LF98	N-Term(iTRAQ4plex)	CID	1	0	1	1	56858	Unique	Used			0.883105	0	2.123e-08	67.57	1.86359e-06	0	31.2085	12	2	801.933	1602.86	0.93562	32.125	2866	2866	MS2	10/128	06Nov2013_Radici_MIX_3_SCX_2_10ul.RAW
	High		gNNILVMcDAYTPAGEPIPTNk	Unambiguous	2	1	Q56WN1	N-Term(iTRAQ4plex); C8(Carbamidomethyl); K22(iTRAQ4plex)	CID	1	0	1	1	46809	Unique	Used		0.981841		0	4.427e-08	67.56	1.96435e-06	0	3.33837	100	3	888.454	2663.35	2.4481	39.6058	2601	2601	MS2	21/230	09Jan2014_MIX_2_SCX_1_ExclList.RAW
		High	fAPTTSPLSIEk	Unambiguous	1	1	O48646	N-Term(iTRAQ4plex); K12(iTRAQ4plex)	CID	1	0	1	1	56972	Unique	Used			1.09998	0	5.484e-07	67.56	2.58697e-06	0	7.39166	15	2	789.953	1578.9	0.96808	34.9084	3132	3132	MS2	10/102	06Nov2013_Radici_MIX_3_SCX_2_10ul.RAW
	High		aVENSPFLEk	Unambiguous	2	2	P55737;P51818	N-Term(iTRAQ4plex); K10(iTRAQ4plex)	CID	1	0	1	1	44942	Not Unique	Not Used		1.61563		0	8.384e-05	67.55	2.41714e-06	0	3.52879	83	2	711.397	1421.79	-0.692415	28.4753	1950	1950	MS2	9/96	09Jan2014_MIX_2_SCX_1.RAW
		High	iTQLTDNVYVcR	Unambiguous	2	1	Q8LD27	N-Term(iTRAQ4plex); C11(Carbamidomethyl)	CID	1	0	1	1	56969	Unique	Used			0.667195	0	2.81e-06	67.53	1.81902e-06	0	11.352	27	2	813.425	1625.84	-0.0755125	34.8167	3125	3125	MS2	9/114	06Nov2013_Radici_MIX_3_SCX_2_10ul.RAW
	High		vAcETcTk	Unambiguous	4	4	P23686;P17562;Q9SJL8;Q9LUT2	N-Term(iTRAQ4plex); C3(Carbamidomethyl); C6(Carbamidomethyl); K8(iTRAQ4plex)	CID	1	0	1	1	47462	Not Unique	Not Used		1.03121		0	0.0001026	67.48	7.41392e-07	0	3.89527	87	2	628.814	1256.62	-0.674899	12.586	759	759	MS2	7/62	09Jan2014_MIX_2_SCX_2.RAW
	High		aPLGQNTVLLR	Unambiguous	2	1	Q940B0	N-Term(iTRAQ4plex)	CID	1	0	1	1	45034	Unique	Used		1.41866		0	9.935e-05	67.44	1.9743e-06	0	11.9885	21	2	663.405	1325.8	0.159498	31.2386	2165	2165	MS2	9/92	09Jan2014_MIX_2_SCX_1.RAW
		High	gESSSAAVVQDDEEVDEEGVEPk	Unambiguous	1	1	Q9LHG9	N-Term(iTRAQ4plex); K23(iTRAQ4plex)	CID	1	0	1	1	56682	Unique	Used			0.803885	0	2.269e-10	67.44	4.86815e-07	0	4.43724	29	3	898.423	2693.25	0.859235	28.1511	2455	2455	MS2	23/240	06Nov2013_Radici_MIX_3_SCX_2_10ul.RAW
		High	qALLAFAASVPHLR	Unambiguous	1	1	Q9LVM0	N-Term(iTRAQ4plex)	CID	1	0	1	1	64292	Unique	Used			0.796174	0	2.982e-07	67.4	2.54758e-06	0	29.074	100	3	546.659	1637.96	0.413116	46.6522	3369	3369	MS2	11/130	06Nov2013_Radici_MIX_3_SCX_6_7ul.RAW
	High		gGGLTLAGR	Unambiguous	1	1	Q8RXD5	N-Term(iTRAQ4plex)	CID	1	0	1	1	44652	Unique	Used		0.735945		0	0.0002488	67.39	1.92421e-06	0	3.06707	9	2	473.284	945.561	0.728815	19.7146	1274	1274	MS2	13/64	09Jan2014_MIX_2_SCX_1.RAW
High			nAVFGDSSALAPGGVR	Unambiguous	1	1	O23254	N-Term(iTRAQ4plex)	CID	1	0	1	1	56504	Unique	Used	0.623068			0	1.918e-05	67.38	2.01091e-06	0	0.983193	39	2	831.441	1661.88	1.33181	32.7691	2311	2311	MS2	13/154	20Dec2013_MIX_1_SCX_1.RAW
		High	aVLDAATIAGLHPLR	Unambiguous	2	1	Q9S7C0-2	N-Term(iTRAQ4plex)	CID	1	0	1	1	70234	Unique	Used			1.01084	0	4.564e-09	67.38	1.85552e-06	0	10.729	81	3	554.666	1661.98	0.908147	41.5198	2967	2967	MS2	17/118	09Nov2013_Radici_MIX_3_SCX_4_Excl_List.RAW
	High		lADTPcVVVTSk	Unambiguous	2	1	F4JQ55	N-Term(iTRAQ4plex); C6(Carbamidomethyl); K12(iTRAQ4plex)	CID	1	0	1	1	46532	Unique	Used		1.3831		0	0.0001555	67.37	2.66602e-06	0	18.5927	100	2	789.445	1577.88	0.541426	29.8916	1954	1954	MS2	9/104	09Jan2014_MIX_2_SCX_1_ExclList.RAW
		High	sQIDEIVLVGGSTR	Unambiguous	2	2	Q9LKR3;Q39043	N-Term(iTRAQ4plex)	CID	1	0	1	1	57052	Not Unique	Not Used			1.1652	0	1.767e-05	67.37	2.43698e-06	0	4.5983	14	2	809.451	1617.89	0.594679	36.9388	3318	3318	MS2	16/152	06Nov2013_Radici_MIX_3_SCX_2_10ul.RAW
		High	iALTDNSIVEQALGk	Unambiguous	1	1	P60040	N-Term(iTRAQ4plex); K15(iTRAQ4plex)	CID	1	0	1	1	57396	Unique	Used			0.246736	0	1.883e-08	67.32	2.11303e-06	0	15.5713	21	3	620.694	1860.07	0.378198	46.1927	4121	4121	MS2	12/142	06Nov2013_Radici_MIX_3_SCX_2_10ul.RAW
		High	dLDDFVSFINEk	Unambiguous	1	1	O22263	N-Term(iTRAQ4plex); K12(iTRAQ4plex)	CID	1	0	1	1	70458	Unique	Used			0.678151	0	8.261e-05	67.29	1.67974e-06	0	0	100	2	865.449	1729.89	0.901264	49.4851	3515	3515	MS2	11/112	09Nov2013_Radici_MIX_3_SCX_4_Excl_List.RAW
	High		nIAIGGVQEEVYHPNALR	Unambiguous	1	1	Q41963	N-Term(iTRAQ4plex)	CID	1	0	1	1	48157	Unique	Used		3.10811		0	2.038e-10	67.28	2.45059e-06	0	5.76697	54	3	708.716	2124.13	0.304678	34.4868	2381	2381	MS2	10/172	09Jan2014_MIX_2_SCX_2.RAW
High			dVEAVPGEGFQTR	Unambiguous	1	1	P43286	N-Term(iTRAQ4plex)	CID	1	0	1	1	44475	Unique	Used	1.40208			0	9.429e-06	67.27	1.14375e-06	0	3.71932	100	2	774.893	1548.78	0.38706	28.8898	1945	1945	MS2	9/122	08Jan2014_MIX_1_SCX_1_Excl_List.RAW
		High	iGGIGTVPVGR	Unambiguous	1	1	P0DH99	N-Term(iTRAQ4plex)	CID	1	0	1	1	56753	Unique	Used			1.31415	0	1.015e-05	67.25	1.05484e-06	0	4.83563	12	2	585.36	1169.71	0.203223	29.7212	2621	2621	MS2	10/80	06Nov2013_Radici_MIX_3_SCX_2_10ul.RAW
	High		tAPIFAQFTk	Unambiguous	1	1	Q96251	N-Term(iTRAQ4plex); K10(iTRAQ4plex)	CID	1	0	1	1	49772	Unique	Used		0.784428		0	7.665e-05	67.24	2.26559e-06	0	24.247	100	2	706.414	1411.82	1.45279	38.8625	2564	2564	MS2	8/94	09Jan2014_MIX_2_SCX_2_ExclList.RAW
		High	gIAYLEFSEGk	Unambiguous	1	1	Q9FVQ1	N-Term(iTRAQ4plex); K11(iTRAQ4plex)	CID	1	0	1	1	74923	Unique	Used			1.24589	0	2.88e-05	67.24	1.74639e-06	0	9.61833	91	2	751.41	1501.81	-0.957264	37.976	2766	2766	MS2	10/86	11Nov2013_MIX_3_SCX_3_Excl_List.RAW
		High	gLVDSDTLPLNVSR	Unambiguous	2	1	F4JQ55	N-Term(iTRAQ4plex)	CID	1	0	1	1	55172	Unique	Used			1.2388	0	2.243e-06	67.24	2.58655e-06	0	3.51173	29	2	815.451	1629.89	0.740089	38.1322	2618	2618	MS2	12/128	06Nov2013_Radici_MIX_3_SCX_1_10ul.RAW
	High		eLINSPANVLTPAVLAEEAAk	Unambiguous	1	1	P30184	N-Term(iTRAQ4plex); K21(iTRAQ4plex)	CID	1	0	1	1	45533	Unique	Used		1.65926		0	8.487e-10	67.23	1.70311e-06	0	5.76376	100	3	813.464	2438.38	0.792206	48.2571	3329	3329	MS2	23/228	09Jan2014_MIX_2_SCX_1.RAW
High			gALDGGLDIPHSDkR	Unambiguous	3	1	Q8LBI1	N-Term(iTRAQ4plex); K14(iTRAQ4plex)	CID	1	0	1	1	49312	Unique	Used	1.32818			0	6.484e-06	67.22	3.24337e-06	1	0	100	2	920.004	1839	1.87393	26.4219	1710	1710	MS2	11/132	08Jan2014_MIX_1_SCX_4_Excl_List.RAW
		High	aPHDLYESYYNSNk	Unambiguous	2	1	F4JQ55	N-Term(iTRAQ4plex); K14(iTRAQ4plex)	CID	1	0	1	1	62136	Unique	Used			1.18879	0	7.021e-09	67.2	1.11469e-06	0	10.2275	40	3	663.659	1988.96	0.871989	28.4641	2067	2067	MS2	11/126	06Nov2013_Radici_MIX_3_SCX_5_7ul.RAW
High			aLEGADLVIIPAGVPR	Unambiguous	2	2	Q9ZP06;Q9LKA3	N-Term(iTRAQ4plex)	HCD	1	0	1	1	56876	Not Unique	Not Used	1.26838			0	2.087e-06	67.19	2.34912e-06	0	5.87759	19	3	579.013	1735.02	0.843349	45.0588	3180	3180	MS2	10/126	20Dec2013_MIX_1_SCX_1.RAW
High			nIIHFYNLANQAVER	Unambiguous	1	1	O23654	N-Term(iTRAQ4plex)	CID	1	0	1	1	48085	Unique	Used	0.759179			0	1.803e-06	67.18	2.27796e-06	0	4.82082	100	2	973.522	1946.04	0.204792	39.6532	2671	2671	MS2	22/140	08Jan2014_MIX_1_SCX_3_Excl_List.RAW
	High		eLQETVQYPVEHPEk	Unambiguous	1	1	P54609	N-Term(iTRAQ4plex); K15(iTRAQ4plex)	CID	1	0	1	1	47939	Unique	Used		1.59106		0	1.909e-08	67.14	2.10585e-06	0	5.57801	68	3	705.372	2114.1	0.291983	27.4893	1872	1872	MS2	12/162	09Jan2014_MIX_2_SCX_2.RAW
High			dSTITVGTQHSLDPLTSVk	Unambiguous	1	1	Q9SRH5	N-Term(iTRAQ4plex); K19(iTRAQ4plex)	CID	1	0	1	1	46334	Unique	Used	1.49419			0	2.579e-06	67.13	2.58512e-06	0	1.68419	89	3	763.085	2287.24	0.591519	35.7333	2399	2399	MS2	22/196	08Jan2014_MIX_1_SCX_2_Excl_List.RAW
		High	yDLVNSAcGVADkFAck	Unambiguous	1	1	Q9SUV7	N-Term(iTRAQ4plex); C8(Carbamidomethyl); K13(iTRAQ4plex); C16(Carbamidomethyl); K17(iTRAQ4plex)	CID	1	0	1	1	62544	No Quan Values	Not Used				0	4.103e-10	67.13	1.84928e-06	1	2.785	21	3	784.069	2350.19	1.39859	41.8841	3019	3019	MS2	19/172	06Nov2013_Radici_MIX_3_SCX_5_7ul.RAW
		High	iTVTADGQFSk	Unambiguous	2	2	Q9M9W1;Q9FE58	N-Term(iTRAQ4plex); K11(iTRAQ4plex)	CID	1	0	1	1	56727	Not Unique	Not Used			0.836921	0	4.392e-05	67.1	3.00276e-06	0	4.28412	11	2	727.909	1454.81	1.43776	29.1746	2560	2560	MS2	10/102	06Nov2013_Radici_MIX_3_SCX_2_10ul.RAW
		High	sVFVDNIDFLk	Unambiguous	2	1	Q8W593-2	N-Term(iTRAQ4plex); K11(iTRAQ4plex)	CID	1	0	1	1	70403	Unique	Used			0.900913	0	3.461e-05	67.1	1.99859e-06	0	18.6823	100	2	792.949	1584.89	1.77372	47.3501	3367	3367	MS2	9/104	09Nov2013_Radici_MIX_3_SCX_4_Excl_List.RAW
High			vGFYSQScPQAETIVR	Unambiguous	1	1	Q43729	N-Term(iTRAQ4plex); C8(Carbamidomethyl)	CID	1	0	1	1	56533	Unique	Used	0.984414			0	1.763e-08	67.08	1.3614e-06	0	0	28	2	993.499	1985.99	1.61921	33.6533	2378	2378	MS2	8/156	20Dec2013_MIX_1_SCX_1.RAW
		High	vSVFLPEEVk	Unambiguous	2	1	Q96262	N-Term(iTRAQ4plex); K10(iTRAQ4plex)	CID	1	0	1	1	59096	Unique	Used			0.914441	0	1.458e-05	67.08	2.84032e-06	0	6.6481	17	2	717.927	1434.85	1.08144	39.6294	3252	3252	MS2	7/84	06Nov2013_Radici_MIX_3_SCX_3_7ul.RAW
High			gILGYTEDDVVSTDFVGDNR	Unambiguous	2	2	Q9FX54;P25858	N-Term(iTRAQ4plex)	CID	1	0	1	1	56888	Not Unique	Not Used	1.76081			0	8.207e-08	67.07	1.286e-06	0	2.50274	22	3	772.71	2316.11	1.26791	45.4544	3207	3207	MS2	17/178	20Dec2013_MIX_1_SCX_1.RAW
		High	tVVEEEEAk	Unambiguous	2	2	P42760;Q9SRY5	N-Term(iTRAQ4plex); K9(iTRAQ4plex)	CID	1	0	1	1	56228	Not Unique	Not Used			0.615863	0	7.307e-06	67.06	2.52873e-06	0	4.75704	5	2	661.359	1321.71	1.88852	18.1018	1396	1396	MS2	7/76	06Nov2013_Radici_MIX_3_SCX_2_10ul.RAW
High			vNQIGSVTESIEAVk	Unambiguous	1	1	P25696	N-Term(iTRAQ4plex); K15(iTRAQ4plex)	CID	1	0	1	1	56688	Unique	Used	0.631362			0	9.492e-05	67.04	2.71833e-06	0	30.8451	52	2	931.529	1862.05	2.11585	38.7806	2740	2740	MS2	13/150	20Dec2013_MIX_1_SCX_1.RAW
	High		qLLLFVTk	Unambiguous	3	1	F4K0F7	N-Term(iTRAQ4plex); K8(iTRAQ4plex)	CID	1	0	1	1	48394	Unique	Used		3.65234		0	0.001916	67.04	1.38388e-06	0	3.45106	100	2	625.409	1249.81	-0.541093	42.544	2934	2934	MS2	7/70	09Jan2014_MIX_2_SCX_2.RAW
		High	iALVDTLASQIR	Unambiguous	2	1	Q9LQ55	N-Term(iTRAQ4plex)	CID	1	0	1	1	57434	Unique	Used			1.00434	0	1.348e-07	67.04	1.87812e-06	0	9.06574	52	2	722.437	1443.87	0.730148	47.4252	4210	4210	MS2	9/100	06Nov2013_Radici_MIX_3_SCX_2_10ul.RAW
	High		tEkDAAPNANSAR	Unambiguous	2	2	P24102;Q9LHB9	N-Term(iTRAQ4plex); K3(iTRAQ4plex)	CID	1	0	1	1	48960	Not Unique	Not Used		0.824337		0	1.984e-06	67.01	1.81151e-06	1	8.00058	51	3	544.957	1632.86	1.63059	11.2613	670	670	MS2	9/136	09Jan2014_MIX_2_SCX_2_ExclList.RAW
High			aLSDHHVLLEGTLLkPNMVTPGSDSPk	Unambiguous	1	1	Q9LF98	N-Term(iTRAQ4plex); K15(iTRAQ4plex); K27(iTRAQ4plex)	CID	1	0	1	1	62475	Unique	Used	3.3779			0	4.246e-08	66.99	1.92987e-06	0	2.71844	100	4	822.957	3288.81	1.929	37.5851	2431	2431	MS2	22/276	20Dec2013_MIX_1_SCX_5.RAW
High			cSDVGIFIDELGVR	Unambiguous	1	1	Q8RXD5	N-Term(iTRAQ4plex); C1(Carbamidomethyl)	CID	1	0	1	1	46755	Unique	Used	0.732969			0	1.6e-06	66.98	2.29512e-06	0	4.02205	100	2	862.445	1723.88	1.15881	50.2312	3382	3382	MS2	12/120	08Jan2014_MIX_1_SCX_2_Excl_List.RAW
High			iALTDNSIVEQALGk	Unambiguous	1	1	P60040	N-Term(iTRAQ4plex); K15(iTRAQ4plex)	CID	1	0	1	1	56893	Unique	Used	0.211242			0	4.91e-09	66.98	2.25503e-06	0	10.8345	60	3	620.695	1860.07	1.16572	45.6097	3218	3218	MS2	12/142	20Dec2013_MIX_1_SCX_1.RAW
		High	tLLFGEkPVTVFGIR	Unambiguous	2	2	P25858;Q9FX54	N-Term(iTRAQ4plex); K7(iTRAQ4plex)	CID	1	0	1	1	67181	Not Unique	Not Used			1.10522	0	4.803e-09	66.98	1.05235e-06	0	8.16842	100	2	983.094	1965.18	1.57459	47.4509	3373	3373	MS2	11/146	06Nov2013_Radici_MIX_3_SCX_8_10ul.RAW
	High		cSGHNADVAVDFFHR	Unambiguous	1	1	Q9C8Y9	N-Term(iTRAQ4plex); C1(Carbamidomethyl)	CID	1	0	1	1	53672	Unique	Used		1.95457		0	4.124e-05	66.97	2.81273e-07	0	9.52164	100	4	469.722	1875.87	-0.80851	30.5663	1975	1975	MS2	15/150	09Jan2014_MIX_2_SCX_4.RAW
	High		iGIAHSPAWFEAHDLADSQDGASIDR	Unambiguous	1	1	Q9SR37	N-Term(iTRAQ4plex)	CID	1	0	1	1	51149	Unique	Used		3.01057		0	8.918e-10	66.97	1.22555e-06	0	3.17594	100	3	975.143	2923.42	1.97299	38.5906	2577	2577	MS2	25/252	09Jan2014_MIX_2_SCX_3.RAW
	High		sEVVGYMGDDNLAk	Unambiguous	1	1	Q9ZP06	N-Term(iTRAQ4plex); K14(iTRAQ4plex)	CID	1	0	1	1	45017	Unique	Used		0.314504		0	3.05e-06	66.96	1.87276e-06	0	9.19431	75	2	893.452	1785.9	2.07788	30.712	2125	2125	MS2	12/128	09Jan2014_MIX_2_SCX_1.RAW
		High	kGDLLLGDVAFQSR	Unambiguous	1	1	Q9SRH5	N-Term(iTRAQ4plex); K1(iTRAQ4plex)	CID	1	0	1	1	64037	Unique	Used			0.676384	0	4.36e-07	66.91	2.99445e-06	1	7.57225	29	3	603.016	1807.03	0.559293	38.2208	2772	2772	MS2	20/150	06Nov2013_Radici_MIX_3_SCX_6_7ul.RAW
High			hIANLAGNPk	Unambiguous	1	1	P25696	N-Term(iTRAQ4plex); K10(iTRAQ4plex)	CID	1	0	1	1	59231	Unique	Used	0.821598			0	3.984e-05	66.9	3.31782e-06	0	4.56511	93	2	661.894	1322.78	1.41495	18.3141	1156	1156	MS2	7/86	20Dec2013_MIX_1_SCX_3.RAW
	High		aGFAGDDAPR	Unambiguous	6	3	Q96292;P53492;P0CJ46	N-Term(iTRAQ4plex)	CID	1	0	1	1	44583	Not Unique	Not Used		1.45408		0	0.0002677	66.89	1.03345e-06	0	3.89656	12	2	560.779	1120.55	-0.174738	17.6526	1113	1113	MS2	9/74	09Jan2014_MIX_2_SCX_1.RAW
		High	vGSSEAALLAk	Unambiguous	2	1	Q42112	N-Term(iTRAQ4plex); K11(iTRAQ4plex)	CID	1	0	1	1	56715	Unique	Used			0.833861	0	0.0001356	66.88	2.59472e-06	0	7.89452	7	2	667.4	1333.79	0.479385	28.9035	2532	2532	MS2	8/84	06Nov2013_Radici_MIX_3_SCX_2_10ul.RAW
		High	vADISFLSAYk	Unambiguous	2	1	Q38798	N-Term(iTRAQ4plex); K11(iTRAQ4plex)	CID	1	0	1	1	70357	Unique	Used			1.13173	0	7.609e-07	66.88	1.87681e-06	0	16.1059	100	2	751.43	1501.85	1.39785	45.7251	3255	3255	MS2	10/90	09Nov2013_Radici_MIX_3_SCX_4_Excl_List.RAW
		High	gFELIEEIk	Unambiguous	1	1	Q9FJZ9	N-Term(iTRAQ4plex); K9(iTRAQ4plex)	CID	1	0	1	1	70314	Unique	Used			0.746898	0	0.0002415	66.86	2.92609e-06	0	30.9185	88	2	683.398	1365.79	1.30658	44.2483	3154	3154	MS2	8/72	09Nov2013_Radici_MIX_3_SCX_4_Excl_List.RAW
		High	tDDTTVQNLk	Unambiguous	1	1	P92995	N-Term(iTRAQ4plex); K10(iTRAQ4plex)	CID	1	0	1	1	56348	Unique	Used			0.877287	0	1.454e-06	66.84	2.99135e-06	0	3.80624	6	2	711.888	1422.77	0.938548	20.6908	1676	1676	MS2	9/86	06Nov2013_Radici_MIX_3_SCX_2_10ul.RAW
		High	vPTVDVSVVDLTVR	Unambiguous	2	2	Q9FX54;P25858	N-Term(iTRAQ4plex)	CID	1	0	1	1	62655	Not Unique	Not Used			0.865623	0	4.15e-06	66.84	2.51522e-06	0	2.85053	100	2	821.98	1642.95	1.38628	45.5629	3278	3278	MS2	11/122	06Nov2013_Radici_MIX_3_SCX_5_7ul.RAW
		High	nIAIGGVQEEVYHPNALR	Unambiguous	1	1	Q41963	N-Term(iTRAQ4plex)	CID	1	0	1	1	56976	Unique	Used			0.859299	0	5.211e-09	66.84	2.77399e-06	0	4.23186	19	3	708.717	2124.14	1.59771	35.0025	3141	3141	MS2	15/172	06Nov2013_Radici_MIX_3_SCX_2_10ul.RAW
		High	iPLTESDLQFDLDR	Unambiguous	3	1	P57720	N-Term(iTRAQ4plex)	CID	1	0	1	1	73531	Unique	Used			0.83252	0	2.53e-05	66.82	2.54763e-06	0	0	100	2	903.475	1805.94	1.48642	45.6939	3515	3515	MS2	10/132	11Nov2013_MIX_3_SCX_2_Excl_List.RAW
		High	hIANLAGNPk	Unambiguous	1	1	P25696	N-Term(iTRAQ4plex); K10(iTRAQ4plex)	CID	1	0	1	1	61837	Unique	Used			0.997221	0	4.837e-06	66.81	3.3873e-06	0	7.33669	48	2	661.894	1322.78	1.41495	19.2321	1369	1369	MS2	7/86	06Nov2013_Radici_MIX_3_SCX_5_7ul.RAW
		High	kADVIAAANTAADVALR	Unambiguous	3	1	F4J4J3	N-Term(iTRAQ4plex); K1(iTRAQ4plex)	CID	1	0	1	1	64087	Unique	Used			1.03912	0	1.916e-06	66.81	2.29294e-06	1	11.8438	100	3	653.381	1958.13	0.980177	39.8468	2888	2888	MS2	20/180	06Nov2013_Radici_MIX_3_SCX_6_7ul.RAW
		High	tSLYGDDVVIVAAHR	Unambiguous	1	1	Q56WD9	N-Term(iTRAQ4plex)	CID	1	0	1	1	58885	Unique	Used			1.20209	0	3.518e-08	66.77	2.46142e-06	0	19.5993	26	3	587.321	1759.95	0.753135	33.6583	2760	2760	MS2	17/124	06Nov2013_Radici_MIX_3_SCX_3_7ul.RAW
		High	iGENEPSEHSIHENAYGLAR	Unambiguous	1	1	Q9LF98	N-Term(iTRAQ4plex)	CID	1	0	1	1	62096	Unique	Used			0.958954	0	5.026e-10	66.75	1.50058e-06	0	1.75316	83	3	789.72	2367.15	0.765982	27.2206	1973	1973	MS2	23/204	06Nov2013_Radici_MIX_3_SCX_5_7ul.RAW
		High	aGEDAETLGLTGHER	Unambiguous	1	1	Q94A28	N-Term(iTRAQ4plex)	CID	1	0	1	1	58515	Unique	Used			1.03326	0	2.867e-09	66.74	1.4193e-06	0	11.4435	29	3	567.284	1699.84	1.00058	24.052	1896	1896	MS2	18/134	06Nov2013_Radici_MIX_3_SCX_3_7ul.RAW
		High	aDGYILEGk	Unambiguous	1	1	Q93VG5	N-Term(iTRAQ4plex); K9(iTRAQ4plex)	CID	1	0	1	1	58657	Unique	Used			0.911463	0	7.158e-05	66.73	3.03624e-06	0	12.4774	10	2	627.353	1253.7	0.809531	27.7999	2228	2228	MS2	7/74	06Nov2013_Radici_MIX_3_SCX_3_7ul.RAW
		High	nAVFGDSSALAPGGVR	Unambiguous	1	1	O23254	N-Term(iTRAQ4plex)	CID	1	0	1	1	55037	Unique	Used			0.89998	0	5.345e-05	66.73	2.25064e-06	0	0.660095	18	2	831.441	1661.87	0.964542	33.6485	2303	2303	MS2	13/154	06Nov2013_Radici_MIX_3_SCX_1_10ul.RAW
	High		sAQFVLDLLk	Unambiguous	2	1	P51413	N-Term(iTRAQ4plex); K10(iTRAQ4plex)	CID	1	0	1	1	51474	Unique	Used		2.35063		0	5.368e-05	66.7	2.8328e-06	0	6.22385	100	2	711.434	1421.86	-0.188583	50.1056	3353	3353	MS2	8/98	09Jan2014_MIX_2_SCX_3.RAW
High			gESSVTGPVVR	Unambiguous	1	1	Q9XI01	N-Term(iTRAQ4plex)	CID	1	0	1	1	56030	Unique	Used	1.48561			0	0.001192	66.68	1.93305e-06	0	5.25853	29	2	616.342	1231.68	0.382496	18.9218	1205	1205	MS2	9/88	20Dec2013_MIX_1_SCX_1.RAW
High			iTPSWVGFTDSER	Unambiguous	2	2	Q9LKR3;Q39043	N-Term(iTRAQ4plex)	CID	1	0	1	1	58360	Not Unique	Not Used	0.927367			0	6.421e-05	66.67	1.82986e-06	0	2.51494	75	2	819.917	1638.83	1.14548	39.7388	2865	2865	MS2	8/116	20Dec2013_MIX_1_SCX_2.RAW
		High	tLPGPVTDPSQLPk	Unambiguous	1	1	Q56WN1	N-Term(iTRAQ4plex); K14(iTRAQ4plex)	CID	1	0	1	1	73108	Unique	Used			1.06497	0	3.057e-05	66.65	2.61689e-06	0	9.95621	37	2	869.504	1738	0.832284	32.5431	2528	2528	MS2	9/128	11Nov2013_MIX_3_SCX_2_Excl_List.RAW
High			cPDAYSYPQDDPTSTFTcTNTNYR	Unambiguous	1	1	P50700	N-Term(iTRAQ4plex); C1(Carbamidomethyl); C18(Carbamidomethyl)	CID	1	0	1	1	44665	Unique	Used	1.03116			0	8.204e-07	66.63	2.16755e-07	0	0	100	3	1006.76	3018.27	1.73803	35.3745	2389	2389	MS2	15/250	08Jan2014_MIX_1_SCX_1_Excl_List.RAW
	High		aDGYILEGk	Unambiguous	1	1	Q93VG5	N-Term(iTRAQ4plex); K9(iTRAQ4plex)	CID	1	0	1	1	47911	Unique	Used		1.66717		0	6.457e-05	66.63	3.16128e-06	0	6.52143	34	2	627.352	1253.7	-0.553623	26.5807	1807	1807	MS2	7/74	09Jan2014_MIX_2_SCX_2.RAW
		High	tFSQFGDVIDSk	Unambiguous	3	1	Q03251	N-Term(iTRAQ4plex); K12(iTRAQ4plex)	CID	1	0	1	1	57090	Unique	Used			1.71824	0	0.0001116	66.62	2.07971e-06	0	3.93122	14	2	816.43	1631.85	0.610087	37.9426	3407	3407	MS2	10/124	06Nov2013_Radici_MIX_3_SCX_2_10ul.RAW
High			sIVGATLEVIQk	Unambiguous	2	1	P38666	N-Term(iTRAQ4plex); K12(iTRAQ4plex)	CID	1	0	1	1	46572	Unique	Used	0.757513			0	4.419e-05	66.61	1.85532e-06	0	14.8745	100	2	773.478	1545.95	2.6943	43.8787	2955	2955	MS2	15/104	08Jan2014_MIX_1_SCX_2_Excl_List.RAW
High			iIIDTYGGWGAHGGGAFSGk	Unambiguous	4	4	P23686;P17562;Q9SJL8;Q9LUT2	N-Term(iTRAQ4plex); K20(iTRAQ4plex)	CID	1	0	1	1	46483	Not Unique	Not Used	1.1458			0	3.924e-07	66.61	3.00125e-06	0	14.5075	100	3	751.396	2252.17	1.95787	40.8149	2747	2747	MS2	15/180	08Jan2014_MIX_1_SCX_2_Excl_List.RAW
		High	lASIGLDNTEDNR	Unambiguous	1	1	Q9ZU52	N-Term(iTRAQ4plex)	CID	1	0	1	1	73016	Unique	Used			1.01635	0	1.261e-08	66.61	1.49517e-06	0	10.9448	19	2	781.402	1561.8	1.23554	29.9495	2314	2314	MS2	11/122	11Nov2013_MIX_3_SCX_2_Excl_List.RAW
High			kPDTDFEFYk	Unambiguous	1	1	Q9SEI4	N-Term(iTRAQ4plex); K1(iTRAQ4plex); K10(iTRAQ4plex)	CID	1	0	1	1	59604	Unique	Used	0.827282			0	2.759e-07	66.59	2.65329e-06	0	12.4956	100	3	574.642	1721.91	-0.375024	30.6865	2026	2026	MS2	9/98	20Dec2013_MIX_1_SCX_3.RAW
		High	hIANLAGNPk	Unambiguous	1	1	P25696	N-Term(iTRAQ4plex); K10(iTRAQ4plex)	CID	1	0	1	1	75818	Unique	Used			1.01937	0	1.757e-06	66.58	3.57152e-06	0	3.41439	84	2	661.894	1322.78	1.23038	19.2052	1362	1362	MS2	7/86	11Nov2013_MIX_3_SCX_5_Excl_List.RAW
		High	tDALLSQALSNNSELEQk	Unambiguous	1	1	F4ISU2	N-Term(iTRAQ4plex); K18(iTRAQ4plex)	CID	1	0	1	1	73330	Unique	Used			0.7932	0	3.089e-09	66.58	3.02206e-06	0	7.33822	100	3	750.401	2249.19	1.40095	39.4131	3046	3046	MS2	13/188	11Nov2013_MIX_3_SCX_2_Excl_List.RAW
		High	aLAVINPGNPTGQVLSEENQR	Unambiguous	1	1	F4I7I0	N-Term(iTRAQ4plex)	CID	1	0	1	1	71661	Unique	Used			0.677606	0	4.393e-08	66.58	3.06601e-06	0	2.31181	99	3	784.42	2351.25	0.740535	38.758	2663	2663	MS2	17/204	11Nov2013_MIX_3_SCX_1_Excl_List.RAW
	High		sSELQTAIEVAEEEkk	Unambiguous	1	1	F4ISU2	N-Term(iTRAQ4plex); K15(iTRAQ4plex); K16(iTRAQ4plex)	CID	1	0	1	1	52599	Unique	Used		2.16218		0	1.278e-11	66.57	3.46961e-06	1	6.04794	100	3	741.741	2223.21	-0.0491948	39.149	2571	2571	MS2	21/168	09Jan2014_MIX_2_SCX_3_ExclList.RAW
		High	iLISGGAGFIGSHLVDk	Unambiguous	2	1	Q9FIE8	N-Term(iTRAQ4plex); K17(iTRAQ4plex)	CID	1	0	1	1	76561	Unique	Used			0.872978	0	4.467e-12	66.57	2.30206e-06	0	25.3964	100	3	658.055	1972.15	0.969822	44.0952	3097	3097	MS2	21/152	11Nov2013_MIX_3_SCX_5_Excl_List.RAW
	High		lTSLDQYIk	Unambiguous	2	1	F4JQ55	N-Term(iTRAQ4plex); K9(iTRAQ4plex)	CID	1	0	1	1	49751	Unique	Used		2.03349		0	0.0002182	66.56	2.72689e-06	0	14.4794	100	2	684.902	1368.8	-0.216555	38.1195	2515	2515	MS2	8/76	09Jan2014_MIX_2_SCX_2_ExclList.RAW
		High	kAVENSPFLEk	Unambiguous	2	2	P55737;P51818	N-Term(iTRAQ4plex); K1(iTRAQ4plex); K11(iTRAQ4plex)	CID	1	0	1	1	63677	Not Unique	Not Used			1.09239	0	4.913e-07	66.56	3.22369e-06	1	8.4372	28	3	565.333	1693.98	-0.59589	26.7047	1931	1931	MS2	10/112	06Nov2013_Radici_MIX_3_SCX_6_7ul.RAW
	High		tYLNLPSDVVPATLk	Unambiguous	1	1	Q9LTF2	N-Term(iTRAQ4plex); K15(iTRAQ4plex)	CID	1	0	1	1	46939	Unique	Used		1.80363		0	1.13e-05	66.54	2.93911e-06	0	2.64454	100	2	960.059	1919.11	0.732632	44.2176	2904	2904	MS2	12/158	09Jan2014_MIX_2_SCX_1_ExclList.RAW
High			lSQEEIDR	Unambiguous	2	2	Q9LKR3;Q39043	N-Term(iTRAQ4plex)	CID	1	0	1	1	56066	Not Unique	Not Used	1.14917			0	0.0002893	66.53	1.60078e-06	0	5.06448	14	2	567.3	1133.59	0.0372657	20.0031	1289	1289	MS2	7/76	20Dec2013_MIX_1_SCX_1.RAW
		High	vLDTINEIQER	Unambiguous	2	1	F4J7G9	N-Term(iTRAQ4plex)	CID	1	0	1	1	57015	Unique	Used			0.745135	0	1.083e-06	66.53	2.33448e-06	0	3.78579	19	2	737.406	1473.8	1.18116	35.9455	3232	3232	MS2	9/104	06Nov2013_Radici_MIX_3_SCX_2_10ul.RAW
		High	fTTVQFTGEVLk	Unambiguous	2	1	P11574	N-Term(iTRAQ4plex); K12(iTRAQ4plex)	CID	1	0	1	1	73357	Unique	Used			1.21724	0	1.005e-05	66.51	2.82547e-06	0	15.0709	100	2	829.474	1657.94	-0.0869479	40.2405	3109	3109	MS2	9/116	11Nov2013_MIX_3_SCX_2_Excl_List.RAW
	High		aLEGADLVIIPAGVPR	Unambiguous	2	2	Q9ZP06;Q9LKA3	N-Term(iTRAQ4plex)	HCD	1	0	1	1	45439	Not Unique	Not Used		0.698541		0	8.418e-06	66.5	3.05585e-06	0	5.8351	98	3	579.013	1735.02	0.632279	44.971	3111	3111	MS2	10/126	09Jan2014_MIX_2_SCX_1.RAW
		High	iAVLVGTITDDLR	Unambiguous	2	1	Q940B0	N-Term(iTRAQ4plex)	CID	1	0	1	1	61087	Unique	Used			1.43085	0	5.956e-07	66.45	1.98156e-06	0	26.3851	100	2	765.456	1529.9	1.53616	54.2084	3902	3902	MS2	11/104	06Nov2013_Radici_MIX_3_SCX_4_6ul.RAW
High			iSVLNDALk	Unambiguous	1	1	P42798	N-Term(iTRAQ4plex); K9(iTRAQ4plex)	CID	1	0	1	1	46350	Unique	Used	0.821855			0	0.000151	66.44	2.78058e-06	0	27.4227	64	2	630.893	1260.78	1.69484	36.2832	2437	2437	MS2	7/80	08Jan2014_MIX_1_SCX_2_Excl_List.RAW
		High	dLILQLVEk	Unambiguous	1	1	Q9S791	N-Term(iTRAQ4plex); K9(iTRAQ4plex)	CID	1	0	1	1	60943	Unique	Used			1.49926	0	7.677e-05	66.44	1.31652e-06	0	4.61999	100	2	679.93	1358.85	1.80531	48.758	3525	3525	MS2	8/86	06Nov2013_Radici_MIX_3_SCX_4_6ul.RAW
High			vVDLIVHMSkA	Unambiguous	2	2	P25858;Q9FX54	N-Term(iTRAQ4plex); K10(iTRAQ4plex)	CID	1	0	1	1	62615	Not Unique	Not Used	1.27376			0	1.398e-06	66.43	2.07034e-06	1	8.12675	100	2	750.445	1499.88	-1.99162	42.5355	2765	2765	MS2	9/92	20Dec2013_MIX_1_SCX_5.RAW
High			aGELSAAEIDNLMTIVANPR	Unambiguous	1	1	P34788	N-Term(iTRAQ4plex)	CID	1	0	1	1	45247	Unique	Used	0.97797			0	1.513e-05	66.43	3.00313e-06	0	11.019	100	2	1115.09	2229.17	3.1255	56.2126	3793	3793	MS2	19/192	08Jan2014_MIX_1_SCX_1_Excl_List.RAW
		High	aHGGFSVFAGVGER	Unambiguous	3	1	P83483	N-Term(iTRAQ4plex)	CID	1	0	1	1	76249	Unique	Used			0.42098	0	1.692e-06	66.43	1.95658e-06	0	5.76884	49	3	512.268	1534.79	0.954381	33.5198	2368	2368	MS2	10/118	11Nov2013_MIX_3_SCX_5_Excl_List.RAW
High			aNAVATNTWGAVNLR	Unambiguous	2	1	A8MR02	N-Term(iTRAQ4plex)	CID	1	0	1	1	56559	Unique	Used	0.541648			0	2.488e-07	66.41	2.61701e-06	0	7.70507	67	3	567.976	1701.91	-0.344471	34.5252	2439	2439	MS2	11/142	20Dec2013_MIX_1_SCX_1.RAW
High			aDLVNNLGTIAR	Unambiguous	2	2	P55737;P51818	N-Term(iTRAQ4plex)	CID	1	0	1	1	56571	Not Unique	Not Used	0.99728			0	9.314e-07	66.4	2.69177e-06	0	5.88302	17	2	700.903	1400.8	0.642029	34.9086	2467	2467	MS2	10/116	20Dec2013_MIX_1_SCX_1.RAW
		High	eLISNSSDALDk	Unambiguous	2	2	P55737;P51818	N-Term(iTRAQ4plex); K12(iTRAQ4plex)	CID	1	0	1	1	56655	Not Unique	Not Used			1.4048	0	0.0002335	66.4	2.7834e-06	0	10.5191	12	2	790.425	1579.84	0.267992	27.5784	2392	2392	MS2	10/122	06Nov2013_Radici_MIX_3_SCX_2_10ul.RAW
	High		gLEGHVMEQLk	Unambiguous	2	2	Q9ZVF3;Q9ZVF2	N-Term(iTRAQ4plex); K11(iTRAQ4plex)	CID	1	0	1	1	50883	Not Unique	Not Used		0.286197		0	6.495e-05	66.39	2.91611e-06	0	7.14577	100	2	764.924	1528.84	1.13085	29.5074	1957	1957	MS2	16/94	09Jan2014_MIX_2_SCX_3.RAW
High			nVDHSAIGSQPLTAALPVYAk	Unambiguous	1	1	Q9C8Y9	N-Term(iTRAQ4plex); K21(iTRAQ4plex)	CID	1	0	1	1	58271	Unique	Used	2.4491			0	8.454e-08	66.38	2.76173e-06	0	4.32998	42	3	814.121	2440.35	1.30012	36.9779	2658	2658	MS2	24/220	20Dec2013_MIX_1_SCX_2.RAW
		High	tITLEVESSDTIDNVk	Unambiguous	5	2	P59271;Q8RUC6	N-Term(iTRAQ4plex); K16(iTRAQ4plex)	CID	1	0	1	1	57071	Not Unique	Not Used			1.22092	0	1.476e-09	66.38	4.55685e-06	0	10.5591	43	3	684.704	2052.1	0.83749	37.4395	3363	3363	MS2	11/148	06Nov2013_Radici_MIX_3_SCX_2_10ul.RAW
High			vVVVGIFPk	Unambiguous	1	1	Q9XI01	N-Term(iTRAQ4plex); K9(iTRAQ4plex)	CID	1	0	1	1	58351	Unique	Used	1.11271			0	1.001e-05	66.34	1.08007e-06	0	6.93587	41	2	623.413	1245.82	0.7526	39.4785	2844	2844	MS2	8/66	20Dec2013_MIX_1_SCX_2.RAW
		High	ymVIQGEQGAVIR	Unambiguous	1	1	Q42449	N-Term(iTRAQ4plex); M2(Oxidation)	CID	1	0	1	1	54941	Unique	Used			1.09941	0	6.108e-06	66.34	2.76406e-06	0	18.4578	50	2	812.437	1623.87	1.19676	30.41	2079	2079	MS2	10/112	06Nov2013_Radici_MIX_3_SCX_1_10ul.RAW
		High	gLTVFAPSDEAFk	Unambiguous	2	2	Q9LZX4;O22126	N-Term(iTRAQ4plex); K13(iTRAQ4plex)	CID	1	0	1	1	57190	Not Unique	Not Used			1.23191	0	3.385e-05	66.34	3.24022e-06	0	10.5749	25	2	835.457	1669.91	1.51771	40.5279	3640	3640	MS2	8/110	06Nov2013_Radici_MIX_3_SCX_2_10ul.RAW
High			vPSNVPLPEDDAEQLHk	Unambiguous	1	1	Q9XEE2	N-Term(iTRAQ4plex); K17(iTRAQ4plex)	CID	1	0	1	1	46249	Unique	Used	1.19228			0	1.514e-07	66.33	2.9916e-06	0	8.97448	100	3	726.055	2176.15	1.03848	32.8246	2201	2201	MS2	22/174	08Jan2014_MIX_1_SCX_2_Excl_List.RAW
		High	acGVTRPVIAcSVTSNEASQLk	Unambiguous	3	1	Q8LCC7	N-Term(iTRAQ4plex); C2(Carbamidomethyl); C11(Carbamidomethyl); K22(iTRAQ4plex)	CID	1	0	1	1	74698	Unique	Used			1.45854	0	1.066e-10	66.33	3.17784e-06	0	12.2223	24	4	659.849	2636.38	0.554404	30.6982	2241	2241	MS2	15/228	11Nov2013_MIX_3_SCX_3_Excl_List.RAW
		High	aVIELENYGLPFSR	Unambiguous	2	1	O82663	N-Term(iTRAQ4plex)	CID	1	0	1	1	73584	Unique	Used			1.03764	0	3.637e-05	66.32	4.11855e-06	0	1.77441	100	2	876.478	1751.95	1.9267	47.5353	3639	3639	MS2	13/136	11Nov2013_MIX_3_SCX_2_Excl_List.RAW
	High		vLDVVYNASNNELVR	Unambiguous	1	1	Q93VG5	N-Term(iTRAQ4plex)	CID	1	0	1	1	46889	Unique	Used		1.8709		0	2.381e-09	66.31	2.73644e-06	0	1.98006	100	3	617.003	1848.99	0.215472	42.4333	2787	2787	MS2	20/146	09Jan2014_MIX_2_SCX_1_ExclList.RAW
		High	gVAASSLEEVkk	Unambiguous	1	1	O82662	N-Term(iTRAQ4plex); K11(iTRAQ4plex); K12(iTRAQ4plex)	CID	1	0	1	1	76011	Unique	Used			0.82827	0	1.741e-06	66.3	3.14127e-06	1	10.6556	35	3	550.665	1649.98	0.321538	25.507	1813	1813	MS2	10/98	11Nov2013_MIX_3_SCX_5_Excl_List.RAW
		High	wEGVPFILk	Unambiguous	2	2	Q9FJI5;Q9LK23	N-Term(iTRAQ4plex); K9(iTRAQ4plex)	CID	1	0	1	1	76670	Not Unique	Not Used			1.37757	0	0.0002546	66.26	2.88642e-06	0	25.5483	100	2	688.913	1376.82	0.416768	47.8645	3353	3353	MS2	7/64	11Nov2013_MIX_3_SCX_5_Excl_List.RAW
	High		gIVDSEDLPLNISR	Unambiguous	2	2	P55737;P51818	N-Term(iTRAQ4plex)	CID	1	0	1	1	45281	Not Unique	Not Used		1.97316		0	1.623e-07	66.25	2.82193e-06	0	4.10371	30	2	836.456	1671.91	1.11653	39.5082	2741	2741	MS2	20/128	09Jan2014_MIX_2_SCX_1.RAW
	High		gTIVVDNSSAFR	Unambiguous	1	1	Q8VYI4	N-Term(iTRAQ4plex)	CID	1	0	1	1	44914	Unique	Used		0.98754		0	5.947e-07	66.24	2.68583e-06	0	3.39224	38	2	705.379	1409.75	0.15302	27.6127	1885	1885	MS2	11/112	09Jan2014_MIX_2_SCX_1.RAW
		High	dFEEPGFLAPTGLFLGGEk	Unambiguous	1	1	Q42449	N-Term(iTRAQ4plex); K19(iTRAQ4plex)	CID	1	0	1	1	57595	Unique	Used			1.08228	0	6.562e-10	66.24	3.32758e-06	0	2.36021	100	3	771.408	2312.21	1.4692	53.0205	4592	4592	MS2	12/178	06Nov2013_Radici_MIX_3_SCX_2_10ul.RAW
		High	vFSPEEISAMILTk	Unambiguous	2	2	Q9LKR3;Q39043	N-Term(iTRAQ4plex); K14(iTRAQ4plex)	CID	1	0	1	1	62883	Not Unique	Not Used			2.14043	0	4.539e-07	66.23	4.07377e-06	0	7.13135	100	2	927.021	1853.03	0.491079	54.8732	3936	3936	MS2	16/124	06Nov2013_Radici_MIX_3_SCX_5_7ul.RAW
High			tVVNNESAEIIR	Unambiguous	1	1	Q8H121	N-Term(iTRAQ4plex)	CID	1	0	1	1	56302	Unique	Used	0.867908			0	1.713e-06	66.21	3.17114e-06	0	14.4381	99	2	744.911	1488.81	0.40732	26.8918	1839	1839	MS2	11/120	20Dec2013_MIX_1_SCX_1.RAW
High			vQASIAANTWVVSGSPQTk	Unambiguous	1	1	Q9SMW7	N-Term(iTRAQ4plex); K19(iTRAQ4plex)	CID	1	0	1	1	56600	Unique	Used	0.89147			0	1.852e-08	66.2	2.80663e-06	0	10.1891	100	3	744.747	2232.23	1.67872	35.8334	2535	2535	MS2	11/206	20Dec2013_MIX_1_SCX_1.RAW
		High	gLEGHVMEQLk	Unambiguous	2	2	Q9ZVF3;Q9ZVF2	N-Term(iTRAQ4plex); K11(iTRAQ4plex)	CID	1	0	1	1	77693	Not Unique	Not Used			2.12909	0	7.495e-06	66.19	3.1978e-06	0	11.4696	100	2	764.924	1528.84	0.172712	30.3123	2140	2140	MS2	10/94	11Nov2013_MIX_3_SCX_6_Excl_List.RAW
		High	dIELVMTQAGVSkPR	Unambiguous	1	1	Q6ICZ8	N-Term(iTRAQ4plex); K13(iTRAQ4plex)	CID	1	0	1	1	60544	Unique	Used			0.983758	0	8.095e-09	66.18	3.00033e-06	0	12.025	49	3	644.7	1932.08	0.757903	35.989	2593	2593	MS2	15/148	06Nov2013_Radici_MIX_3_SCX_4_6ul.RAW
High			lVVELVPMEIR	Unambiguous	1	1	P94078	N-Term(iTRAQ4plex)	CID	1	0	1	1	58622	Unique	Used	1.86721			0	3.154e-05	66.17	1.99276e-06	0	9.17205	100	2	721.433	1441.86	1.53563	48.3043	3477	3477	MS2	7/90	20Dec2013_MIX_1_SCX_2.RAW
High			qPAYLALQPFGTVPAVVDGDYk	Unambiguous	2	1	O80852-2	N-Term(iTRAQ4plex); K22(iTRAQ4plex)	CID	1	0	1	1	57032	Unique	Used	1.03541			0	0.001894	66.15	3.03326e-06	0	3.2751	100	2	1319.22	2637.43	3.62847	50.5183	3544	3544	MS2	24/226	20Dec2013_MIX_1_SCX_1.RAW
		High	aNETYGSSPk	Unambiguous	4	2	O80562-2;Q0WP12-2	N-Term(iTRAQ4plex); K10(iTRAQ4plex)	CID	1	0	1	1	58127	Not Unique	Not Used			1.01069	0	3.273e-06	66.15	2.05049e-06	0	5.51459	56	2	671.349	1341.69	1.18506	14.2559	991	991	MS2	9/98	06Nov2013_Radici_MIX_3_SCX_3_7ul.RAW
High			vEIESLFDGVDLSEPLTR	Unambiguous	1	1	Q39043	N-Term(iTRAQ4plex)	CID	1	0	1	1	57128	Unique	Used	0.762437			0	7.395e-07	66.14	3.16187e-06	0	24.2341	100	3	721.717	2163.14	2.41634	54.1375	3791	3791	MS2	10/166	20Dec2013_MIX_1_SCX_1.RAW
	High		iSNSEIVSQGR	Unambiguous	1	1	Q9FNC9	N-Term(iTRAQ4plex)	CID	1	0	1	1	44699	Unique	Used		1.43326		0	0.0001325	66.13	2.21841e-06	0	6.35534	59	2	667.364	1333.72	1.03047	21.0833	1383	1383	MS2	8/108	09Jan2014_MIX_2_SCX_1.RAW
		High	tIEVNNTDAEGR	Unambiguous	1	1	P30184	N-Term(iTRAQ4plex)	CID	1	0	1	1	54594	Unique	Used			0.761109	0	7.193e-08	66.13	1.46269e-06	0	6.62595	70	2	731.867	1462.73	1.11031	19.1178	1269	1269	MS2	10/120	06Nov2013_Radici_MIX_3_SCX_1_10ul.RAW
		High	aLEGADLVIIPAGVPR	Unambiguous	2	2	Q9ZP06;Q9LKA3	N-Term(iTRAQ4plex)	CID	1	0	1	1	67157	Not Unique	Not Used			1.13383	0	3.656e-07	66.13	3.18134e-06	0	0	100	2	868.017	1735.03	1.6602	46.1758	3276	3276	MS2	19/126	06Nov2013_Radici_MIX_3_SCX_8_10ul.RAW
High			vLDVVYNASNNELVR	Unambiguous	1	1	Q93VG5	N-Term(iTRAQ4plex)	CID	1	0	1	1	44916	Unique	Used	0.51744			0	5.593e-05	66.12	2.98099e-06	0	6.30091	100	2	925.002	1849	1.54314	44.0342	2974	2974	MS2	13/146	08Jan2014_MIX_1_SCX_1_Excl_List.RAW
	High		gFGFVNFENSDDAAR	Unambiguous	1	1	Q9FXA2	N-Term(iTRAQ4plex)	CID	1	0	1	1	45289	Unique	Used		2.12563		0	3.576e-06	66.12	5.25338e-07	0	3.25195	89	2	895.418	1789.83	1.12881	39.7879	2760	2760	MS2	21/138	09Jan2014_MIX_2_SCX_1.RAW
		High	vAAQVEDGPcVTYIGEGGSGNFVk	Unambiguous	2	2	Q9SH69;Q9FFR3	N-Term(iTRAQ4plex); C10(Carbamidomethyl); K24(iTRAQ4plex)	CID	1	0	1	1	73281	Not Unique	Not Used			1.57716	0	2.87e-08	66.11	2.63274e-06	0	11.9652	31	3	914.794	2742.37	1.10149	37.857	2932	2932	MS2	22/250	11Nov2013_MIX_3_SCX_2_Excl_List.RAW
	High		aIFGSGSPFDPVVYDGk	Unambiguous	1	1	Q9LYG3	N-Term(iTRAQ4plex); K17(iTRAQ4plex)	CID	1	0	1	1	46970	Unique	Used		1.29255		0	1.211e-05	66.09	2.84172e-06	0	0	100	2	1022.54	2044.07	1.49229	45.2956	2976	2976	MS2	20/148	09Jan2014_MIX_2_SCX_1_ExclList.RAW
		High	aPLGQNTVLLR	Unambiguous	2	1	Q940B0	N-Term(iTRAQ4plex)	CID	1	0	1	1	55011	Unique	Used			1.36599	0	5.024e-06	66.09	2.54648e-06	0	5.71359	49	2	663.405	1325.8	0.89608	32.7974	2242	2242	MS2	9/92	06Nov2013_Radici_MIX_3_SCX_1_10ul.RAW
		High	gSFETIHIQDSTGHEFATR	Unambiguous	4	1	F4K5C7	N-Term(iTRAQ4plex)	CID	1	0	1	1	60419	Unique	Used			1.26248	0	1.971e-08	66.09	1.61154e-06	0	7.82983	48	4	570.031	2277.1	-0.325609	32.2152	2301	2301	MS2	16/196	06Nov2013_Radici_MIX_3_SCX_4_6ul.RAW
		High	vPTVDVSVVDLTVR	Unambiguous	2	2	Q9FX54;P25858	N-Term(iTRAQ4plex)	CID	1	0	1	1	57352	Not Unique	Not Used			0.820846	0	1.929e-06	66.08	2.99624e-06	0	4.92002	12	2	821.98	1642.95	1.38628	44.8235	4018	4018	MS2	10/122	06Nov2013_Radici_MIX_3_SCX_2_10ul.RAW
		High	vLTEFQEAAk	Unambiguous	2	1	F4K0F7	N-Term(iTRAQ4plex); K10(iTRAQ4plex)	CID	1	0	1	1	74790	Unique	Used			1.3432	0	7.802e-05	66.07	4.12778e-06	0	17.238	54	2	712.405	1423.8	0.0626252	33.5208	2456	2456	MS2	9/88	11Nov2013_MIX_3_SCX_3_Excl_List.RAW
		High	aLETAFAQYGDVIDSk	Unambiguous	1	1	Q03250	N-Term(iTRAQ4plex); K16(iTRAQ4plex)	CID	1	0	1	1	76607	Unique	Used			1.06883	0	1.588e-09	66.07	3.2256e-06	0	16.6126	100	3	672.69	2016.05	0.833929	45.6766	3205	3205	MS2	17/160	11Nov2013_MIX_3_SCX_5_Excl_List.RAW
		High	gILAADESTGTIGkR	Unambiguous	2	2	Q9LF98;Q9SJQ9	N-Term(iTRAQ4plex); K14(iTRAQ4plex)	CID	1	0	1	1	60259	Not Unique	Not Used			1.77177	0	0.0001871	66.06	3.48078e-06	1	5.97725	82	2	889.008	1777.01	1.26445	27.4782	1928	1928	MS2	11/124	06Nov2013_Radici_MIX_3_SCX_4_6ul.RAW
		High	fLLQGVIASPGVTAk	Unambiguous	3	1	Q8VZ95	N-Term(iTRAQ4plex); K15(iTRAQ4plex)	CID	1	0	1	1	57336	Unique	Used			0.679999	0	5.928e-07	66.06	1.83329e-06	0	7.0267	34	3	597.033	1789.08	0.62998	44.3712	3981	3981	MS2	10/142	06Nov2013_Radici_MIX_3_SCX_2_10ul.RAW
		High	vNEWVAEITk	Unambiguous	1	1	P46422	N-Term(iTRAQ4plex); K10(iTRAQ4plex)	CID	1	0	1	1	60743	Unique	Used			0.731229	0	1.457e-06	66.05	3.89852e-06	0	5.88179	32	2	738.92	1476.83	1.17644	42.1444	3058	3058	MS2	16/100	06Nov2013_Radici_MIX_3_SCX_4_6ul.RAW
		High	ymVVQGEAGAVIR	Unambiguous	1	1	Q42418	N-Term(iTRAQ4plex); M2(Oxidation)	CID	1	0	1	1	54963	Unique	Used			0.101948	0	2.149e-06	66.05	3.24049e-06	0	19.8374	61	3	518.281	1552.83	0.181995	31.1697	2130	2130	MS2	9/112	06Nov2013_Radici_MIX_3_SCX_1_10ul.RAW
	High		lTGHHETADINTFLWGVANR	Unambiguous	2	1	Q56WN1	N-Term(iTRAQ4plex)	CID	1	0	1	1	56696	Unique	Used		1.14654		0	6.262e-07	66.04	3.11107e-06	0	1.76168	100	3	799.413	2396.23	1.08199	42.3936	2774	2774	MS2	22/190	09Jan2014_MIX_2_SCX_6.RAW
	High		aVTLTLDIQk	Unambiguous	1	1	O23254	N-Term(iTRAQ4plex); K10(iTRAQ4plex)	CID	1	0	1	1	45185	Unique	Used		1.62694		0	2.331e-06	66.03	2.28255e-06	0	14.8847	100	2	695.432	1389.86	0.483122	36.2339	2517	2517	MS2	8/82	09Jan2014_MIX_2_SCX_1.RAW
	High		fGLYYVDFk	Unambiguous	4	3	Q9C525-2;Q9C8Y9;Q9SR37	N-Term(iTRAQ4plex); K9(iTRAQ4plex)	CID	1	0	1	1	48451	Not Unique	Not Used		3.22153		0	6.165e-05	66.03	2.80642e-06	0	4.89162	56	2	720.394	1439.78	-0.274981	44.4984	3067	3067	MS2	16/64	09Jan2014_MIX_2_SCX_2.RAW
High			vAGGGTIPPPQGLLGLGR	Unambiguous	1	1	F4K5B9	N-Term(iTRAQ4plex)	CID	1	0	1	1	56782	Unique	Used	0.553959			0	0.0002972	66.01	3.43337e-06	0	3.16801	100	2	902.533	1804.06	1.87555	41.8156	2959	2959	MS2	12/150	20Dec2013_MIX_1_SCX_1.RAW
High			iGENEPSEHSIHENAYGLAR	Unambiguous	1	1	Q9LF98	N-Term(iTRAQ4plex)	CID	1	0	1	1	59474	Unique	Used	1.39473			0	1.667e-09	66.01	1.6415e-06	0	5.9355	62	4	592.542	2367.15	0.321969	26.347	1723	1723	MS2	21/204	20Dec2013_MIX_1_SCX_3.RAW
		High	dLQFELIPVDmR	Unambiguous	2	1	Q96266-2	N-Term(iTRAQ4plex); M11(Oxidation)	CID	1	0	1	1	55364	Unique	Used			0.718492	0	1.693e-06	66.01	2.55623e-06	0	0	100	2	818.431	1635.86	1.33083	44.4467	3066	3066	MS2	10/124	06Nov2013_Radici_MIX_3_SCX_1_10ul.RAW
		High	eGDTVLLPEYGGTQVk	Unambiguous	1	1	P34893	N-Term(iTRAQ4plex); K16(iTRAQ4plex)	CID	1	0	1	1	73169	Unique	Used			0.906678	0	1.71e-06	66.01	3.65892e-06	0	1.26352	37	2	997.538	1994.07	0.500638	34.2819	2671	2671	MS2	14/148	11Nov2013_MIX_3_SCX_2_Excl_List.RAW
High			kLFGVTTLDVVR	Unambiguous	3	3	Q9ZP06;Q9LKA3;Q9SN86	N-Term(iTRAQ4plex); K1(iTRAQ4plex)	CID	1	0	1	1	59854	Not Unique	Not Used	0.928595			0	2.55e-06	66	1.8588e-06	1	16.0166	43	3	546.007	1636.01	0.956501	39.2228	2610	2610	MS2	10/116	20Dec2013_MIX_1_SCX_3.RAW
High			vAILGAAGGIGQPLALLmk	Unambiguous	1	1	Q9ZP06	N-Term(iTRAQ4plex); M18(Oxidation); K19(iTRAQ4plex)	CID	1	0	1	1	57074	Unique	Used	0.540003			0	1.332e-08	65.99	1.27143e-06	0	10.8248	100	3	699.762	2097.27	0.817662	52.0411	3647	3647	MS2	11/160	20Dec2013_MIX_1_SCX_1.RAW
		High	vAGPPVVMNPISR	Unambiguous	1	1	Q38842	N-Term(iTRAQ4plex)	CID	1	0	1	1	71565	Unique	Used			1.98159	0	0.0001561	65.99	3.33592e-06	0	5.6707	74	2	740.925	1480.84	-0.42252	35.4356	2439	2439	MS2	9/104	11Nov2013_MIX_3_SCX_1_Excl_List.RAW
		High	sVETSSEEILAFFR	Unambiguous	1	1	Q8H1Y0	N-Term(iTRAQ4plex)	CID	1	0	1	1	61082	Unique	Used			0.86906	0	8.508e-05	65.99	2.21556e-06	0	0	100	2	879.958	1758.91	2.78143	53.9586	3884	3884	MS2	12/118	06Nov2013_Radici_MIX_3_SCX_4_6ul.RAW
		High	aPLGQNTVLLR	Unambiguous	2	1	Q940B0	N-Term(iTRAQ4plex)	CID	1	0	1	1	56847	Unique	Used			1.25336	0	2.768e-06	65.98	2.59919e-06	0	13.3247	12	2	663.406	1325.8	1.44852	31.8713	2840	2840	MS2	9/92	06Nov2013_Radici_MIX_3_SCX_2_10ul.RAW
		High	lIFANALYFk	Unambiguous	1	1	Q9S7T8	N-Term(iTRAQ4plex); K10(iTRAQ4plex)	CID	1	0	1	1	64397	Unique	Used			1.20601	0	3.261e-05	65.97	2.74429e-06	0	2.65884	100	2	744.448	1487.89	1.50695	50.3801	3624	3624	MS2	16/84	06Nov2013_Radici_MIX_3_SCX_6_7ul.RAW
		High	gGVIDEDALVR	Unambiguous	1	1	O49485	N-Term(iTRAQ4plex)	CID	1	0	1	1	56776	Unique	Used			0.722285	0	1.899e-06	65.96	2.62386e-06	0	26.3696	22	2	644.355	1287.7	0.472391	30.2251	2674	2674	MS2	9/84	06Nov2013_Radici_MIX_3_SCX_2_10ul.RAW
High			vAIGQVLLSVR	Unambiguous	2	2	Q93VT9;Q93W22	N-Term(iTRAQ4plex)	CID	1	0	1	1	58476	Not Unique	Not Used	0.714569			0	4.996e-06	65.94	1.24795e-06	0	7.07895	19	2	649.918	1298.83	1.40209	43.4921	3136	3136	MS2	9/92	20Dec2013_MIX_1_SCX_2.RAW
		High	gYVSSTYQSPR	Unambiguous	1	1	Q9ZVS4	N-Term(iTRAQ4plex)	CID	1	0	1	1	56299	Unique	Used			0.783789	0	0.0002029	65.93	1.18701e-06	0	4.4359	36	2	694.85	1388.69	0.527599	19.6313	1561	1561	MS2	7/96	06Nov2013_Radici_MIX_3_SCX_2_10ul.RAW
		High	vAGGGTIPPPQGLLGLGR	Unambiguous	1	1	F4K5B9	N-Term(iTRAQ4plex)	CID	1	0	1	1	55313	Unique	Used			1.04767	0	1.34e-06	65.92	3.46688e-06	0	10.7112	57	2	902.532	1804.06	0.52227	42.7373	2947	2947	MS2	23/150	06Nov2013_Radici_MIX_3_SCX_1_10ul.RAW
		High	lDAGGILSHSIELEAk	Unambiguous	1	1	Q94BY3	N-Term(iTRAQ4plex); K16(iTRAQ4plex)	CID	1	0	1	1	62570	Unique	Used			0.665417	0	7.111e-09	65.92	3.28778e-06	0	7.46011	38	3	647.702	1941.09	1.18735	42.7135	3080	3080	MS2	18/144	06Nov2013_Radici_MIX_3_SCX_5_7ul.RAW
	High		vVVVGIFPk	Unambiguous	1	1	Q9XI01	N-Term(iTRAQ4plex); K9(iTRAQ4plex)	CID	1	0	1	1	48310	Unique	Used		2.33297		0	1.779e-05	65.91	1.19249e-06	0	15.4094	100	2	623.412	1245.82	-0.129256	39.6912	2738	2738	MS2	8/66	09Jan2014_MIX_2_SCX_2.RAW
High			gLcAIAQAESLR	Unambiguous	2	2	Q9SIP7;Q9M339	N-Term(iTRAQ4plex); C3(Carbamidomethyl)	CID	1	0	1	1	56580	Not Unique	Not Used	0.964589			0	7.397e-06	65.9	2.80173e-06	0	46.3458	28	2	716.889	1432.77	0.52289	35.1778	2488	2488	MS2	10/100	20Dec2013_MIX_1_SCX_1.RAW
		High	gFDASLSEDDIkNTLR	Unambiguous	1	1	Q9FVQ1	N-Term(iTRAQ4plex); K12(iTRAQ4plex)	CID	1	0	1	1	70123	Unique	Used			1.82352	0	1.56e-08	65.9	3.40577e-06	1	5.95598	38	3	690.363	2069.07	-0.582595	37.8068	2707	2707	MS2	12/150	09Nov2013_Radici_MIX_3_SCX_4_Excl_List.RAW
High			lLIQNQDEMIk	Unambiguous	1	1	P31167	N-Term(iTRAQ4plex); K11(iTRAQ4plex)	CID	1	0	1	1	44697	Unique	Used	1.11641			0	2.996e-07	65.88	3.43441e-06	0	4.64814	100	2	816.967	1632.93	2.48539	36.473	2463	2463	MS2	16/96	08Jan2014_MIX_1_SCX_1_Excl_List.RAW
High			eIDDENMAVTFR	Unambiguous	1	1	Q9ZVF3	N-Term(iTRAQ4plex)	CID	1	0	1	1	44656	Unique	Used	1.76377			0	1.592e-06	65.87	7.247e-07	0	4.17442	100	2	792.379	1583.75	0.802892	35.0607	2368	2368	MS2	9/118	08Jan2014_MIX_1_SCX_1_Excl_List.RAW
		High	sVDSEETSEk	Unambiguous	1	1	Q38858	N-Term(iTRAQ4plex); K10(iTRAQ4plex)	CID	1	0	1	1	58110	Unique	Used			0.610987	0	1.337e-06	65.87	1.77293e-06	0	4.35872	100	2	699.846	1398.69	1.14043	13.7169	951	951	MS2	7/88	06Nov2013_Radici_MIX_3_SCX_3_7ul.RAW
		High	fVIGGPHGDAGLTGR	Unambiguous	4	4	P23686;P17562;Q9SJL8;Q9LUT2	N-Term(iTRAQ4plex)	CID	1	0	1	1	56765	Not Unique	Not Used			1.03859	0	5.905e-09	65.86	3.22975e-06	0	5.6861	10	3	533.291	1597.86	0.382194	29.9972	2649	2649	MS2	11/120	06Nov2013_Radici_MIX_3_SCX_2_10ul.RAW
		High	gNNILVMcDAYTPAGEPIPTNk	Unambiguous	2	1	Q56WN1	N-Term(iTRAQ4plex); C8(Carbamidomethyl); K22(iTRAQ4plex)	CID	1	0	1	1	57178	Unique	Used			1.49532	0	1.879e-09	65.86	2.59418e-06	0	3.65202	46	3	888.453	2663.34	0.660597	40.2246	3612	3612	MS2	22/230	06Nov2013_Radici_MIX_3_SCX_2_10ul.RAW
High			aITQYIAHFYSDk	Unambiguous	1	1	Q9SRY5	N-Term(iTRAQ4plex); K13(iTRAQ4plex)	CID	1	0	1	1	62628	Unique	Used	0.880529			0	1.14e-06	65.84	3.46618e-06	0	4.93776	100	2	922.996	1844.98	2.8645	43.0414	2799	2799	MS2	7/132	20Dec2013_MIX_1_SCX_5.RAW
	High		tPLVPASVVFDLGGR	Unambiguous	2	2	Q9ZVS4;Q9ZVS5	N-Term(iTRAQ4plex)	CID	1	0	1	1	45551	Not Unique	Not Used		1.58427		0	3.386e-08	65.82	2.94546e-06	0	5.33617	100	3	557.99	1671.96	-0.031734	48.8828	3371	3371	MS2	16/132	09Jan2014_MIX_2_SCX_1.RAW
	High		cATITPDEGR	Unambiguous	1	1	Q9SRZ6	N-Term(iTRAQ4plex); C1(Carbamidomethyl)	CID	1	0	1	1	44554	Unique	Used		1.82006		0	8.712e-05	65.81	8.26629e-07	0	5.41357	49	2	632.31	1263.61	0.650727	16.7867	1045	1045	MS2	8/82	09Jan2014_MIX_2_SCX_1.RAW
		High	gFEVIEEAk	Unambiguous	1	1	Q96511	N-Term(iTRAQ4plex); K9(iTRAQ4plex)	CID	1	0	1	1	58836	Unique	Used			0.628265	0	0.0001454	65.81	4.76296e-06	0	6.86074	15	2	655.367	1309.73	1.15926	32.2601	2645	2645	MS2	14/72	06Nov2013_Radici_MIX_3_SCX_3_7ul.RAW
		High	kAEEVTETPAVVEEEk	Unambiguous	2	1	Q8LC93	N-Term(iTRAQ4plex); K1(iTRAQ4plex); K16(iTRAQ4plex)	CID	1	0	1	1	62102	Unique	Used			2.01252	0	2.016e-08	65.81	3.62142e-06	1	1.65131	100	3	740.738	2220.2	0.732077	27.4005	1987	1987	MS2	16/174	06Nov2013_Radici_MIX_3_SCX_5_7ul.RAW
High			iLLcQSSPASAPTR	Unambiguous	1	1	Q9FIJ2	N-Term(iTRAQ4plex); C4(Carbamidomethyl)	CID	1	0	1	1	44515	Unique	Used	1.07518			0	2.874e-05	65.8	3.23523e-06	0	4.5167	100	2	822.948	1644.89	1.64216	30.2758	2039	2039	MS2	8/136	08Jan2014_MIX_1_SCX_1_Excl_List.RAW
		High	aTEIEVGVVR	Unambiguous	2	2	O81146;O81147	N-Term(iTRAQ4plex)	CID	1	0	1	1	72909	Not Unique	Not Used			0.987205	0	1.2e-05	65.8	3.05111e-06	0	19.7014	9	2	608.854	1216.7	-0.497103	27.0021	2064	2064	MS2	9/78	11Nov2013_MIX_3_SCX_2_Excl_List.RAW
	High		hIANLAGNPk	Unambiguous	1	1	P25696	N-Term(iTRAQ4plex); K10(iTRAQ4plex)	CID	1	0	1	1	50525	Unique	Used		1.26122		0	9.142e-06	65.79	3.99404e-06	0	4.804	81	2	661.894	1322.78	2.24549	17.7064	1121	1121	MS2	8/86	09Jan2014_MIX_2_SCX_3.RAW
	High		gLTVFAPSDEAFk	Unambiguous	2	2	Q9LZX4;O22126	N-Term(iTRAQ4plex); K13(iTRAQ4plex)	CID	1	0	1	1	45290	Not Unique	Not Used		2.59304		0	5.05e-06	65.78	3.54083e-06	0	6.44299	77	2	835.457	1669.91	1.07911	39.8181	2762	2762	MS2	11/110	09Jan2014_MIX_2_SCX_1.RAW
High			iVMELYTDk	Unambiguous	1	1	P34790	N-Term(iTRAQ4plex); K9(iTRAQ4plex)	CID	1	0	1	1	58296	Unique	Used	1.03379			0	0.0003819	65.76	2.57497e-06	0	9.06761	33	2	700.392	1399.78	2.11899	37.7843	2716	2716	MS2	16/72	20Dec2013_MIX_1_SCX_2.RAW
High			vVDLIVHMSk	Unambiguous	2	2	P25858;Q9FX54	N-Term(iTRAQ4plex); K10(iTRAQ4plex)	CID	1	0	1	1	61277	Not Unique	Not Used	1.12249			0	1.523e-05	65.75	2.46117e-06	0	14.7356	100	2	714.929	1428.85	1.67583	40.2115	2621	2621	MS2	15/84	20Dec2013_MIX_1_SCX_4.RAW
		High	tVDLTGTPDQISk	Unambiguous	1	1	O82762	N-Term(iTRAQ4plex); K13(iTRAQ4plex)	CID	1	0	1	1	72973	Unique	Used			1.46419	0	3.76e-06	65.75	3.92457e-06	0	19.8497	36	2	831.961	1662.92	0.246382	28.7827	2213	2213	MS2	10/124	11Nov2013_MIX_3_SCX_2_Excl_List.RAW
		High	tIAMDGTEGLVR	Unambiguous	3	1	P83483	N-Term(iTRAQ4plex)	CID	1	0	1	1	55002	Unique	Used			4.46733	0	1.666e-06	65.72	2.82652e-06	0	5.52909	27	2	703.875	1406.74	-0.322014	32.4938	2221	2221	MS2	11/102	06Nov2013_Radici_MIX_3_SCX_1_10ul.RAW
High			vTAAVPSGASTGIYEALELR	Unambiguous	1	1	P25696	N-Term(iTRAQ4plex)	CID	1	0	1	1	56906	Unique	Used	1.05116			0	5.2e-08	65.71	3.75948e-06	0	1.52048	33	3	717.06	2149.17	1.4201	46.0769	3249	3249	MS2	21/184	20Dec2013_MIX_1_SCX_1.RAW
High			iMEIASLEk	Unambiguous	2	2	Q9M9W1;Q9FE58	N-Term(iTRAQ4plex); K9(iTRAQ4plex)	CID	1	0	1	1	58266	Not Unique	Not Used	0.744944			0	0.000372	65.7	4.40066e-06	0	10.9233	78	2	661.388	1321.77	3.02219	36.7989	2646	2646	MS2	8/74	20Dec2013_MIX_1_SCX_2.RAW
High			yFIGEIDSSSVPATR	Unambiguous	1	1	Q42342	N-Term(iTRAQ4plex)	CID	1	0	1	1	56669	Unique	Used	0.693333			0	4.838e-07	65.69	2.71123e-06	0	7.04008	69	2	893.463	1785.92	2.45155	38.1377	2696	2696	MS2	11/130	20Dec2013_MIX_1_SCX_1.RAW
		High	gLVHFQWNVGk	Unambiguous	1	1	Q9LMC9	N-Term(iTRAQ4plex); K11(iTRAQ4plex)	CID	1	0	1	1	79334	Unique	Used			0.771284	0	1.975e-05	65.68	3.25827e-06	0	3.72495	100	2	786.949	1572.89	0.631244	37.6052	2641	2641	MS2	10/92	11Nov2013_MIX_3_SCX_7_Excl_List.RAW
		High	vASPAQAQEVHDELRk	Unambiguous	1	1	P48491	N-Term(iTRAQ4plex); K16(iTRAQ4plex)	CID	1	0	1	1	63626	Unique	Used			0.727682	0	7.822e-11	65.68	4.05594e-06	1	11.4999	37	3	689.38	2066.13	1.02322	25.2012	1812	1812	MS2	20/160	06Nov2013_Radici_MIX_3_SCX_6_7ul.RAW
	High		eGNAPAQEAASk	Unambiguous	1	1	Q9SMT7	N-Term(iTRAQ4plex); K12(iTRAQ4plex)	CID	1	0	1	1	44467	Unique	Used		1.71635		0	6.36e-08	65.67	2.46627e-06	0	9.28031	100	2	730.883	1460.76	0.384342	13.9189	842	842	MS2	11/126	09Jan2014_MIX_2_SCX_1.RAW
	High		gPGLFTDIGk	Unambiguous	2	1	Q9FJX3	N-Term(iTRAQ4plex); K10(iTRAQ4plex)	CID	1	0	1	1	49660	Unique	Used		0.858597		0	8.475e-05	65.66	4.08824e-06	0	30.9737	100	2	646.877	1292.75	0.456322	34.9358	2303	2303	MS2	9/74	09Jan2014_MIX_2_SCX_2_ExclList.RAW
High			gLIQSDQELFSSPDASDTLPLVR	Unambiguous	1	1	Q9LDN9	N-Term(iTRAQ4plex)	CID	1	0	1	1	56978	Unique	Used	1.44927			0	8.393e-06	65.65	3.11749e-06	0	2.44213	100	3	878.127	2632.37	3.35575	48.6282	3417	3417	MS2	20/240	20Dec2013_MIX_1_SCX_1.RAW
		High	tLVAQGFWPYGk	Unambiguous	1	1	Q1H583	N-Term(iTRAQ4plex); K12(iTRAQ4plex)	CID	1	0	1	1	62601	Unique	Used			1.38894	0	1.164e-07	65.65	3.70287e-06	0	4.86463	100	2	827.964	1654.92	0.679547	43.7331	3152	3152	MS2	9/102	06Nov2013_Radici_MIX_3_SCX_5_7ul.RAW
	High		fGMMAAQFk	Unambiguous	1	1	Q9LSQ5	N-Term(iTRAQ4plex); K9(iTRAQ4plex)	CID	1	0	1	1	49724	Unique	Used		0.464288		0	0.0003032	65.64	2.38786e-06	0	5.91077	100	2	659.849	1318.69	0.884094	37.1688	2452	2452	MS2	8/70	09Jan2014_MIX_2_SCX_2_ExclList.RAW
		High	lDQLQLLIk	Unambiguous	1	1	O04499	N-Term(iTRAQ4plex); K9(iTRAQ4plex)	CID	1	0	1	1	59293	Unique	Used			0.624708	0	8.367e-06	65.64	9.27852e-07	0	24.4979	68	2	686.445	1371.88	1.24423	45.8068	3712	3712	MS2	7/76	06Nov2013_Radici_MIX_3_SCX_3_7ul.RAW
		High	tGDSSLVAYVk	Unambiguous	1	1	Q9ZVA4	N-Term(iTRAQ4plex); K11(iTRAQ4plex)	CID	1	0	1	1	73021	Unique	Used			1.06769	0	1.964e-05	65.64	2.9473e-06	0	17.3939	25	2	714.404	1427.8	1.83897	30.0693	2325	2325	MS2	7/88	11Nov2013_MIX_3_SCX_2_Excl_List.RAW
		High	gLIQSDQELFSSPDAADTLPLVR	Unambiguous	1	1	Q9LDA4	N-Term(iTRAQ4plex)	CID	1	0	1	1	55534	Unique	Used			0.420022	0	7.891e-09	65.64	3.38393e-06	0	0	100	3	872.794	2616.37	0.894276	50.6587	3498	3498	MS2	23/240	06Nov2013_Radici_MIX_3_SCX_1_10ul.RAW
		High	gGQPcPYDIVQESSEVDEGIPVk	Unambiguous	1	1	Q8RXD5	N-Term(iTRAQ4plex); C5(Carbamidomethyl); K23(iTRAQ4plex)	CID	1	0	1	1		No Quan Values	Not Used				0	5.355e-09	65.62	2.16584e-06	0	1.93448	24	3	931.13	2791.37	1.64599	42.3923	3818	3818	MS2	20/236	06Nov2013_Radici_MIX_3_SCX_2_10ul.RAW
High			sVLEAQcPGIVScADIIALASR	Unambiguous	1	1	O23044	N-Term(iTRAQ4plex); C7(Carbamidomethyl); C13(Carbamidomethyl)	CID	1	0	1	1	57005	Unique	Used	1.45349			0	3.825e-07	65.61	3.6547e-06	0	3.85002	100	3	825.435	2474.29	1.60738	49.5649	3480	3480	MS2	12/240	20Dec2013_MIX_1_SCX_1.RAW
		High	qHEGELESSASSTYELQR	Unambiguous	1	1	Q9SVZ6	N-Term(iTRAQ4plex)	CID	1	0	1	1	58550	Unique	Used			0.593667	0	2.042e-11	65.59	9.24794e-07	0	2.7824	49	3	732.35	2195.04	1.17471	24.9967	1978	1978	MS2	12/194	06Nov2013_Radici_MIX_3_SCX_3_7ul.RAW
	High		kEEILAAPAPIVAETk	Unambiguous	1	1	Q56ZI2	N-Term(iTRAQ4plex); K1(iTRAQ4plex); K16(iTRAQ4plex)	CID	1	0	1	1	49608	Unique	Used		4.24009		0	1.171e-05	65.58	1.78468e-06	1	7.91491	100	3	704.759	2112.26	-0.475615	33.1076	2182	2182	MS2	18/176	09Jan2014_MIX_2_SCX_2_ExclList.RAW
		High	iVLPVPAFNVINGGSHAGNk	Unambiguous	1	1	P25696	N-Term(iTRAQ4plex); K20(iTRAQ4plex)	CID	1	0	1	1	60902	Unique	Used			0.837674	0	6.612e-08	65.57	3.27252e-06	0	15.3759	100	4	573.832	2292.31	0.54827	47.3593	3429	3429	MS2	23/174	06Nov2013_Radici_MIX_3_SCX_4_6ul.RAW
High			qDPSLDSQYAANLk	Unambiguous	1	1	Q9LSY7	N-Term(iTRAQ4plex); K14(iTRAQ4plex)	CID	1	0	1	1	44529	Unique	Used	0.665059			0	2.502e-07	65.56	3.32176e-06	0	22.4606	94	3	613.324	1837.96	1.43178	30.7466	2071	2071	MS2	10/140	08Jan2014_MIX_1_SCX_1_Excl_List.RAW
		High	sPVNANQSPk	Unambiguous	2	1	Q56WH4-2	N-Term(iTRAQ4plex); K10(iTRAQ4plex)	CID	1	0	1	1	56075	Unique	Used			0.61793	0	2.19e-06	65.56	3.22447e-06	0	7.45234	31	2	665.373	1329.74	1.36233	14.7425	1039	1039	MS2	9/98	06Nov2013_Radici_MIX_3_SCX_2_10ul.RAW
		High	iFVGGLPPALTSDEFR	Unambiguous	1	1	O22791	N-Term(iTRAQ4plex)	CID	1	0	1	1	57496	Unique	Used			1.43217	0	7.205e-07	65.56	4.48924e-06	0	29.6333	100	2	932.01	1863.01	0.130489	49.529	4354	4354	MS2	8/126	06Nov2013_Radici_MIX_3_SCX_2_10ul.RAW
		High	lDQLQLLIk	Unambiguous	1	1	O04499	N-Term(iTRAQ4plex); K9(iTRAQ4plex)	CID	1	0	1	1	60871	Unique	Used			0.636643	0	2.188e-05	65.55	9.47281e-07	0	32.934	100	2	686.445	1371.88	0.977291	46.3094	3356	3356	MS2	7/76	06Nov2013_Radici_MIX_3_SCX_4_6ul.RAW
		High	qPEYLAIQPFGk	Unambiguous	1	1	P42761	N-Term(iTRAQ4plex); K12(iTRAQ4plex)	CID	1	0	1	1	57162	Unique	Used			0.786695	0	0.0002659	65.55	4.03988e-06	0	8.89915	13	2	839.976	1678.94	1.89879	39.8219	3575	3575	MS2	16/110	06Nov2013_Radici_MIX_3_SCX_2_10ul.RAW
		High	aPGGcNNPcTVFQTNQYccTNGQGScSDTEYSR	Unambiguous	1	1	P50700	N-Term(iTRAQ4plex); C5(Carbamidomethyl); C9(Carbamidomethyl); C18(Carbamidomethyl); C19(Carbamidomethyl); C26(Carbamidomethyl)	CID	1	0	1	1	54997	Unique	Used			1.04604	0	2.752e-10	65.54	2.78593e-07	0	4.05354	38	4	984.399	3934.57	1.19848	32.3225	2209	2209	MS2	36/354	06Nov2013_Radici_MIX_3_SCX_1_10ul.RAW
		High	kIIGATNPAASEPGTIR	Unambiguous	1	1	P39207	N-Term(iTRAQ4plex); K1(iTRAQ4plex)	CID	1	0	1	1	60234	Unique	Used			0.654304	0	1.769e-06	65.53	2.82697e-06	1	4.06281	22	3	662.053	1984.15	1.3289	26.7311	1870	1870	MS2	9/178	06Nov2013_Radici_MIX_3_SCX_4_6ul.RAW
	High		eITALAPSSMk	Unambiguous	3	2	Q96292;P53492	N-Term(iTRAQ4plex); K11(iTRAQ4plex)	CID	1	0	1	1	46548	Not Unique	Not Used		0.632147		0	3.668e-05	65.51	4.10538e-06	0	22.3899	100	2	718.408	1435.81	1.02375	30.4605	1992	1992	MS2	7/96	09Jan2014_MIX_2_SCX_1_ExclList.RAW
		High	sVEEHLAGk	Unambiguous	1	1	Q9SCX3	N-Term(iTRAQ4plex); K9(iTRAQ4plex)	CID	1	0	1	1	75794	Unique	Used			1.08714	0	7.992e-06	65.5	2.56473e-06	0	3.73284	100	2	629.356	1257.71	0.867051	18.4747	1306	1306	MS2	8/70	11Nov2013_MIX_3_SCX_5_Excl_List.RAW
		High	tEkDAAPNANSAR	Unambiguous	2	2	P24102;Q9LHB9	N-Term(iTRAQ4plex); K3(iTRAQ4plex)	CID	1	0	1	1	59736	Not Unique	Not Used			2.11797	0	9.963e-09	65.48	2.63319e-06	1	2.39588	83	3	544.956	1632.85	0.284931	11.2306	708	708	MS2	8/136	06Nov2013_Radici_MIX_3_SCX_4_6ul.RAW
		High	qYQALGGGANTIAHGYTk	Unambiguous	3	1	B9DFR9	N-Term(iTRAQ4plex); K18(iTRAQ4plex)	CID	1	0	1	1	58689	Unique	Used			0.56696	0	8.463e-11	65.48	4.10552e-06	0	6.14045	32	3	713.38	2138.13	1.08843	28.5941	2302	2302	MS2	23/182	06Nov2013_Radici_MIX_3_SCX_3_7ul.RAW
		High	aAELTNLFESR	Unambiguous	1	1	P92549	N-Term(iTRAQ4plex)	CID	1	0	1	1	57179	Unique	Used			0.60916	0	4.161e-06	65.44	3.5577e-06	0	9.08101	16	2	697.874	1394.74	0.355337	40.2607	3615	3615	MS2	7/104	06Nov2013_Radici_MIX_3_SCX_2_10ul.RAW
		High	lVIAPPNFVIk	Unambiguous	2	1	O24633	N-Term(iTRAQ4plex); K11(iTRAQ4plex)	CID	1	0	1	1	59330	Unique	Used			0.607762	0	0.0002067	65.44	7.85837e-07	0	3.92696	100	2	749.984	1498.96	0.658989	47.0558	3798	3798	MS2	7/90	06Nov2013_Radici_MIX_3_SCX_3_7ul.RAW
		High	iLNDETFAk	Unambiguous	1	1	O49485	N-Term(iTRAQ4plex); K9(iTRAQ4plex)	CID	1	0	1	1	58799	Unique	Used			0.719031	0	3.267e-05	65.4	3.82134e-06	0	9.31561	27	2	669.88	1338.75	1.64331	31.3768	2559	2559	MS2	7/80	06Nov2013_Radici_MIX_3_SCX_3_7ul.RAW
		High	eILHIQGGQcGNQIGAk	Unambiguous	2	2	Q56YW9;P24636	N-Term(iTRAQ4plex); C10(Carbamidomethyl); K17(iTRAQ4plex)	CID	1	0	1	1	58654	Not Unique	Not Used			0.819706	0	2.891e-12	65.4	4.62887e-06	0	3.71344	18	3	704.381	2111.13	1.0683	27.7202	2221	2221	MS2	14/150	06Nov2013_Radici_MIX_3_SCX_3_7ul.RAW
High			dTIVNELR	Unambiguous	2	2	Q9LHB9;P24101	N-Term(iTRAQ4plex)	CID	1	0	1	1	44506	Not Unique	Not Used	1.24843			0	0.004269	65.37	3.26703e-06	0	3.88328	12	2	552.313	1103.62	1.08714	29.9804	2018	2018	MS2	7/72	08Jan2014_MIX_1_SCX_1_Excl_List.RAW
High			dSVALAGGPSYSIPTGR	Unambiguous	1	1	Q43729	N-Term(iTRAQ4plex)	CID	1	0	1	1	56521	Unique	Used	0.661398			0	2.333e-07	65.37	3.51387e-06	0	15.2661	18	3	597.984	1791.94	1.13008	33.3124	2350	2350	MS2	18/156	20Dec2013_MIX_1_SCX_1.RAW
High			vSAAVDGDELTVEER	Unambiguous	1	1	Q01525	N-Term(iTRAQ4plex)	CID	1	0	1	1	44568	Unique	Used	1.07988			0	2.685e-07	65.36	2.16848e-06	0	4.55121	100	2	867.438	1733.87	0.566076	32.0619	2162	2162	MS2	13/136	08Jan2014_MIX_1_SCX_1_Excl_List.RAW
High			dIVALSGAHTLGR	Unambiguous	4	2	Q05431;F4JFY4	N-Term(iTRAQ4plex)	CID	1	0	1	1	46193	Not Unique	Not Used	0.698263			0	3.968e-07	65.35	3.89477e-06	0	29.6864	100	3	485.281	1453.83	2.91859	30.9491	2070	2070	MS2	10/114	08Jan2014_MIX_1_SCX_2_Excl_List.RAW
		High	iVTITSFSVIk	Unambiguous	2	1	A8MR02	N-Term(iTRAQ4plex); K11(iTRAQ4plex)	CID	1	0	1	1	59277	Unique	Used			0.773234	0	2.918e-05	65.35	2.43605e-06	0	6.14984	100	2	748.471	1495.94	1.18132	45.2644	3674	3674	MS2	8/90	06Nov2013_Radici_MIX_3_SCX_3_7ul.RAW
		High	lWSLVPEDVk	Unambiguous	2	1	P49637	N-Term(iTRAQ4plex); K10(iTRAQ4plex)	CID	1	0	1	1	60855	Unique	Used			1.1204	0	0.0002808	65.32	3.52518e-06	0	15.7775	100	2	737.433	1473.86	2.76786	45.7769	3319	3319	MS2	7/82	06Nov2013_Radici_MIX_3_SCX_4_6ul.RAW
		High	gLFQSDSALTTNPTTLSNINR	Unambiguous	1	1	O23044	N-Term(iTRAQ4plex)	CID	1	0	1	1	55301	Unique	Used			0.31105	0	3.831e-09	65.32	3.34892e-06	0	1.45693	21	3	798.752	2394.24	1.1384	42.3568	2919	2919	MS2	22/218	06Nov2013_Radici_MIX_3_SCX_1_10ul.RAW
High			kVVISAPSk	Unambiguous	2	2	P25858;Q9FX54	N-Term(iTRAQ4plex); K1(iTRAQ4plex); K9(iTRAQ4plex)	CID	1	0	1	1	59311	Not Unique	Not Used	1.63339			0	4.817e-05	65.31	1.94332e-06	1	10.4121	90	2	680.948	1360.89	0.546456	20.9507	1343	1343	MS2	7/86	20Dec2013_MIX_1_SCX_3.RAW
		High	sIQMEGLFWGASk	Unambiguous	2	1	P48006	N-Term(iTRAQ4plex); K13(iTRAQ4plex)	CID	1	0	1	1	75136	Unique	Used			1.05587	0	4.98e-07	65.31	3.7983e-06	0	0	100	2	871.464	1741.92	0.916411	45.1978	3263	3263	MS2	19/138	11Nov2013_MIX_3_SCX_3_Excl_List.RAW
	High		sFPGFGTTGDTATR	Unambiguous	1	1	P19171	N-Term(iTRAQ4plex)	CID	1	0	1	1	44997	Unique	Used		0.882855		0	8.364e-05	65.3	1.49036e-06	0	3.4061	33	2	779.885	1558.76	1.19016	30.0684	2079	2079	MS2	9/128	09Jan2014_MIX_2_SCX_1.RAW
		High	lkNDISALYSSGASk	Unambiguous	1	1	Q1H583	N-Term(iTRAQ4plex); K2(iTRAQ4plex); K15(iTRAQ4plex)	CID	1	0	1	1	63936	Unique	Used			1.06913	0	8.066e-07	65.3	4.04316e-06	1	8.73536	32	4	497.286	1986.12	0.112527	34.9207	2536	2536	MS2	10/158	06Nov2013_Radici_MIX_3_SCX_6_7ul.RAW
		High	gTDSYGVTTGFGATSHR	Unambiguous	1	1	P35510	N-Term(iTRAQ4plex)	CID	1	0	1	1	74517	Unique	Used			1.09944	0	8.444e-09	65.28	1.36382e-06	0	5.37112	48	3	619.966	1857.88	-0.0460512	25.2098	1819	1819	MS2	11/154	11Nov2013_MIX_3_SCX_3_Excl_List.RAW
		High	lVQIEHALTAVGSGQTSLGIk	Unambiguous	2	1	O23708	N-Term(iTRAQ4plex); K21(iTRAQ4plex)	CID	1	0	1	1	60919	Unique	Used			1.01293	0	9.206e-11	65.28	2.52011e-06	0	17.8764	38	4	603.354	2410.4	1.78187	47.9374	3469	3469	MS2	14/220	06Nov2013_Radici_MIX_3_SCX_4_6ul.RAW
High			iGGHGGLSTDSDVVHR	Unambiguous	2	1	F4JQ55	N-Term(iTRAQ4plex)	CID	1	0	1	1	60743	Unique	Used	1.35797			0	3.804e-08	65.27	3.12025e-06	0	3.17023	100	3	584.304	1750.9	0.600925	21.6071	1361	1361	MS2	11/128	20Dec2013_MIX_1_SCX_4.RAW
		High	gPGLYTEIGk	Unambiguous	2	2	Q9SRH5;Q9SMX3	N-Term(iTRAQ4plex); K10(iTRAQ4plex)	CID	1	0	1	1	74648	Not Unique	Not Used			0.800892	0	5.841e-05	65.24	4.38367e-06	0	8.51257	88	2	661.882	1322.76	0.683547	29.1171	2124	2124	MS2	8/74	11Nov2013_MIX_3_SCX_3_Excl_List.RAW
High			vLVTGAAGQIGYALVPMIAR	Unambiguous	2	2	P93819;P57106	N-Term(iTRAQ4plex)	CID	1	0	1	1	45225	Not Unique	Not Used	0.882512			0	5.845e-07	65.21	2.12417e-06	0	3.76653	100	3	715.418	2144.24	1.00144	55.016	3707	3707	MS2	10/174	08Jan2014_MIX_1_SCX_1_Excl_List.RAW
High			fTDSSVQSDIk	Unambiguous	1	1	O65719	N-Term(iTRAQ4plex); K11(iTRAQ4plex)	CID	1	0	1	1	44456	Unique	Used	0.901383			0	8.101e-06	65.2	2.86895e-06	0	4.32638	100	2	757.902	1514.8	1.94572	28.2236	1901	1901	MS2	18/102	08Jan2014_MIX_1_SCX_1_Excl_List.RAW
		High	dLETITEELR	Unambiguous	1	1	Q9SA73	N-Term(iTRAQ4plex)	CID	1	0	1	1	73335	Unique	Used			0.834522	0	0.0001786	65.2	3.27665e-06	0	14.7512	33	2	681.866	1362.72	0.784115	39.5558	3058	3058	MS2	7/86	11Nov2013_MIX_3_SCX_2_Excl_List.RAW
High			iFFVAWSPDTAR	Unambiguous	2	1	F4JXD5	N-Term(iTRAQ4plex)	CID	1	0	1	1	46716	Unique	Used	0.583977			0	7.607e-05	65.18	3.39796e-06	0	3.04458	100	2	777.416	1553.83	1.14333	48.8705	3291	3291	MS2	9/94	08Jan2014_MIX_1_SCX_2_Excl_List.RAW
High			lVIVGDGGTGk	Unambiguous	3	1	P41916	N-Term(iTRAQ4plex); K11(iTRAQ4plex)	CID	1	0	1	1	44491	Unique	Used	0.853433			0	1.506e-07	65.17	3.98356e-06	0	12.6861	100	2	652.395	1303.78	0.537937	29.465	1983	1983	MS2	8/86	08Jan2014_MIX_1_SCX_1_Excl_List.RAW
High			sAQDIANAELAPTHPIR	Unambiguous	1	1	Q01525	N-Term(iTRAQ4plex)	CID	1	0	1	1	46179	Unique	Used	1.23162			0	4.843e-08	65.15	3.9714e-06	0	4.09923	100	3	650.018	1948.04	1.11001	30.4839	2038	2038	MS2	19/180	08Jan2014_MIX_1_SCX_2_Excl_List.RAW
High			vSADQTVINR	Unambiguous	1	1	Q1JPL7	N-Term(iTRAQ4plex)	CID	1	0	1	1	44273	Unique	Used	0.822133			0	0.0001695	65.14	2.98541e-06	0	7.95441	73	2	623.848	1246.69	0.553073	21.9808	1474	1474	MS2	11/90	08Jan2014_MIX_1_SCX_1_Excl_List.RAW
High			vNLDPEGVFDFSAk	Unambiguous	2	1	F4JHJ0	N-Term(iTRAQ4plex); K14(iTRAQ4plex)	CID	1	0	1	1	46664	Unique	Used	1.23376			0	2.052e-06	65.13	4.51146e-06	0	2.55798	100	2	913.483	1825.96	0.36703	47.0575	3169	3169	MS2	13/144	08Jan2014_MIX_1_SCX_2_Excl_List.RAW
High			vAILGAAGGIGQPLALLMk	Unambiguous	1	1	Q9ZP06	N-Term(iTRAQ4plex); K19(iTRAQ4plex)	CID	1	0	1	1	58817	Unique	Used	0.803603			0	1.099e-07	65.13	1.65727e-06	0	24.3701	100	3	694.431	2081.28	1.22534	55.493	3971	3971	MS2	20/160	20Dec2013_MIX_1_SCX_2.RAW
	High		eIDIGVPDEIGR	Unambiguous	1	1	P54609	N-Term(iTRAQ4plex)	CID	1	0	1	1	45198	Unique	Used		1.81742		0	4.266e-06	65.13	3.56007e-06	0	1.1053	41	2	728.892	1456.78	-0.117783	36.684	2548	2548	MS2	9/104	09Jan2014_MIX_2_SCX_1.RAW
		High	eGDVLTLLESER	Unambiguous	1	1	P34789	N-Term(iTRAQ4plex)	CID	1	0	1	1	57350	Unique	Used			0.544623	0	2.714e-05	65.1	3.38387e-06	0	7.44858	14	2	752.903	1504.8	0.939324	44.7795	4014	4014	MS2	7/108	06Nov2013_Radici_MIX_3_SCX_2_10ul.RAW
		High	vAPEEHPVLLTEAPLNPk	Unambiguous	3	1	P53492	N-Term(iTRAQ4plex); K18(iTRAQ4plex)	CID	1	0	1	1	58969	Unique	Used			1.03732	0	3.884e-10	65.08	3.32188e-06	0	3.78276	12	3	748.095	2242.27	0.853896	35.9663	2956	2956	MS2	10/156	06Nov2013_Radici_MIX_3_SCX_3_7ul.RAW
	High		vYVGQAQDGISAVk	Unambiguous	2	2	O04314;O04313	N-Term(iTRAQ4plex); K14(iTRAQ4plex)	CID	1	0	1	1	44994	Not Unique	Not Used		0.604213		0	1.105e-06	65.07	5.00986e-06	0	5.78542	12	3	574.993	1722.96	0.966605	29.9817	2072	2072	MS2	17/128	09Jan2014_MIX_2_SCX_1.RAW
		High	dAVFLGGGPSYVVPTGR	Unambiguous	1	1	Q9SS67	N-Term(iTRAQ4plex)	CID	1	0	1	1	55244	Unique	Used			0.159842	0	8.948e-08	65.07	4.30973e-06	0	13.1153	46	3	612.664	1835.98	0.783551	40.51	2786	2786	MS2	14/156	06Nov2013_Radici_MIX_3_SCX_1_10ul.RAW
		High	vSLASNVNNLPSPSDSLAIQQR	Unambiguous	1	1	Q9FKA4	N-Term(iTRAQ4plex)	CID	1	0	1	1	55233	Unique	Used			0.699316	0	2.776e-10	65.05	3.93886e-06	0	1.85463	30	3	818.775	2454.31	1.51929	40.133	2760	2760	MS2	20/228	06Nov2013_Radici_MIX_3_SCX_1_10ul.RAW
High			vSPEVIAEHTVR	Unambiguous	1	1	Q9LF98	N-Term(iTRAQ4plex)	CID	1	0	1	1	57988	Unique	Used	0.934644			0	2.259e-05	65.04	4.07327e-06	0	3.7792	46	2	740.916	1480.83	0.960783	28.4178	1997	1997	MS2	9/104	20Dec2013_MIX_1_SCX_2.RAW
	High		rIPTAELFAR	Unambiguous	2	1	Q42290	N-Term(iTRAQ4plex)	CID	1	0	1	1	53702	Unique	Used		2.97126		0	5.045e-05	65.04	4.40227e-06	1	9.04377	100	3	439.93	1317.78	-0.571135	31.6041	2045	2045	MS2	9/94	09Jan2014_MIX_2_SCX_4.RAW
	High		gPALWDIFck	Unambiguous	1	1	Q9C8Y9	N-Term(iTRAQ4plex); C9(Carbamidomethyl); K10(iTRAQ4plex)	CID	1	0	1	1	48581	Unique	Used		3.18025		0	6.454e-05	65.04	4.22994e-06	0	4.49267	100	2	747.905	1494.8	0.179456	49.0053	3371	3371	MS2	7/72	09Jan2014_MIX_2_SCX_2.RAW
		High	lPANLVQAQR	Unambiguous	3	3	Q9FWA3;Q9SH69;Q9FFR3	N-Term(iTRAQ4plex)	CID	1	0	1	1	54930	Not Unique	Not Used			0.817373	0	0.0004601	65.03	4.09836e-06	0	10.9212	57	2	627.376	1253.75	0.57797	30.0524	2053	2053	MS2	8/86	06Nov2013_Radici_MIX_3_SCX_1_10ul.RAW
High			aDGLGVSScIER	Unambiguous	3	1	P52410-2	N-Term(iTRAQ4plex); C9(Carbamidomethyl)	CID	1	0	1	1	56273	Unique	Used	0.699024			0	4.781e-06	65.02	1.69978e-06	0	0	62	2	704.355	1407.7	0.117685	25.942	1772	1772	MS2	16/106	20Dec2013_MIX_1_SCX_1.RAW
High			fFNAFVEAMNR	Unambiguous	1	1	Q9LHB9	N-Term(iTRAQ4plex)	CID	1	0	1	1	61535	Unique	Used	0.458567			0	2.483e-06	65.02	1.44796e-06	0	0	100	2	745.373	1489.74	0.858567	50.3332	3317	3317	MS2	8/96	20Dec2013_MIX_1_SCX_4.RAW
High			vQTSSGEkPVR	Unambiguous	1	1	P93819	N-Term(iTRAQ4plex); K8(iTRAQ4plex)	CID	1	0	1	1	57478	Unique	Used	0.751889			0	2.078e-06	65.01	4.82716e-06	0	3.01834	96	2	738.425	1475.84	1.01376	13.3888	807	807	MS2	8/106	20Dec2013_MIX_1_SCX_2.RAW
		High	kSETSSGDEEGNGER	Unambiguous	1	1	Q24JN5	N-Term(iTRAQ4plex); K1(iTRAQ4plex)	CID	1	0	1	1	63089	Unique	Used			1.09258	0	2.889e-08	65	8.53815e-07	1	5.73641	90	3	623.961	1869.87	0.539893	8.01079	559	559	MS2	13/164	06Nov2013_Radici_MIX_3_SCX_6_7ul.RAW
High			tGDSSLVAYVk	Unambiguous	1	1	Q9ZVA4	N-Term(iTRAQ4plex); K11(iTRAQ4plex)	CID	1	0	1	1	46208	Unique	Used	0.892718			0	6.663e-05	64.99	3.35974e-06	0	17.3032	100	2	714.404	1427.8	1.15501	31.4219	2105	2105	MS2	7/88	08Jan2014_MIX_1_SCX_2_Excl_List.RAW
		High	gFELIDEIk	Unambiguous	1	1	Q9SS67	N-Term(iTRAQ4plex); K9(iTRAQ4plex)	CID	1	0	1	1	60793	Unique	Used			1.0521	0	7.498e-05	64.99	4.7702e-06	0	9.33783	42	2	676.39	1351.77	0.97741	43.7368	3174	3174	MS2	8/72	06Nov2013_Radici_MIX_3_SCX_4_6ul.RAW
High			gSLFLGDVATQVk	Unambiguous	1	1	Q9SMX3	N-Term(iTRAQ4plex); K13(iTRAQ4plex)	CID	1	0	1	1	56691	Unique	Used	1.26927			0	5.135e-06	64.98	4.01875e-06	0	4.79126	70	2	811.972	1622.94	0.424906	38.886	2747	2747	MS2	18/116	20Dec2013_MIX_1_SCX_1.RAW
		High	tPSTPAAGGSk	Unambiguous	1	1	Q9FVQ1	N-Term(iTRAQ4plex); K11(iTRAQ4plex)	CID	1	0	1	1	72399	Unique	Used			1.62123	0	4.534e-05	64.97	3.93248e-06	0	10.6104	46	2	631.353	1261.7	-0.72092	13.3035	873	873	MS2	9/98	11Nov2013_MIX_3_SCX_2_Excl_List.RAW
High			eLEVGNDFVSR	Unambiguous	1	1	F4KHD5	N-Term(iTRAQ4plex)	CID	1	0	1	1	56472	Unique	Used	1.51432			0	3.136e-05	64.96	2.45748e-06	0	15.368	70	2	704.863	1408.72	-0.270346	31.7763	2236	2236	MS2	10/108	20Dec2013_MIX_1_SCX_1.RAW
		High	vQAMPTFIFMk	Unambiguous	1	1	Q42403	N-Term(iTRAQ4plex); K11(iTRAQ4plex)	CID	1	0	1	1	60950	Unique	Used			2.06119	0	4.753e-07	64.95	3.91865e-06	0	14.3079	100	2	800.946	1600.89	1.10073	48.9965	3541	3541	MS2	10/98	06Nov2013_Radici_MIX_3_SCX_4_6ul.RAW
High			iEIcMLPVGDGITIcR	Unambiguous	1	1	O49499	N-Term(iTRAQ4plex); C4(Carbamidomethyl); C15(Carbamidomethyl)	CID	1	0	1	1	45101	Unique	Used	1.25507			0	9.533e-05	64.94	3.07802e-06	0	6.09902	100	2	996.017	1991.03	1.30832	50.4974	3406	3406	MS2	10/142	08Jan2014_MIX_1_SCX_1_Excl_List.RAW
	High		fDVGNVVMVTGGR	Unambiguous	4	1	F4K5C7	N-Term(iTRAQ4plex)	CID	1	0	1	1	45258	Unique	Used		1.17916		0	7.805e-07	64.93	3.9046e-06	0	9.91785	44	2	747.897	1494.79	1.20874	38.7272	2688	2688	MS2	10/128	09Jan2014_MIX_2_SCX_1.RAW
High			vLVTGAAGQIGYALVPMIAR	Unambiguous	2	2	P93819;P57106	N-Term(iTRAQ4plex)	CID	1	0	1	1	57100	Not Unique	Not Used	0.57247			0	1.724e-06	64.92	2.27085e-06	0	1.72321	100	3	715.418	2144.24	1.08684	52.9748	3710	3710	MS2	19/174	20Dec2013_MIX_1_SCX_1.RAW
	High		aGALGDSVTITR	Unambiguous	1	1	Q9M9W1	N-Term(iTRAQ4plex)	CID	1	0	1	1	44868	Unique	Used		1.38768		0	8.967e-07	64.9	3.85076e-06	0	2.00316	27	2	652.868	1304.73	0.146655	26.2203	1778	1778	MS2	10/98	09Jan2014_MIX_2_SCX_1.RAW
High			gFYTYNAFITAAk	Unambiguous	1	1	P19171	N-Term(iTRAQ4plex); K13(iTRAQ4plex)	CID	1	0	1	1	46549	Unique	Used	1.67088			0	2.231e-05	64.89	4.55697e-06	0	4.75803	100	2	877.972	1754.94	0.757832	43.0864	2901	2901	MS2	20/122	08Jan2014_MIX_1_SCX_2_Excl_List.RAW
		High	aVVQVFEGTSGIDNk	Unambiguous	4	2	P11574;Q9SZN1	N-Term(iTRAQ4plex); K15(iTRAQ4plex)	CID	1	0	1	1	57012	Not Unique	Not Used			1.26161	0	1.253e-08	64.89	4.89753e-06	0	21.8803	12	3	618.007	1852.01	0.730445	35.8781	3225	3225	MS2	18/146	06Nov2013_Radici_MIX_3_SCX_2_10ul.RAW
		High	dANIVPGIk	Unambiguous	1	1	Q9ZU52	N-Term(iTRAQ4plex); K9(iTRAQ4plex)	CID	1	0	1	1	56669	Unique	Used			0.961936	0	0.0003426	64.88	2.87702e-06	0	10.9125	10	2	607.871	1214.74	0.243387	27.8654	2425	2425	MS2	8/76	06Nov2013_Radici_MIX_3_SCX_2_10ul.RAW
		High	sEVVGYmGDDNLAk	Unambiguous	1	1	Q9ZP06	N-Term(iTRAQ4plex); M7(Oxidation); K14(iTRAQ4plex)	CID	1	0	1	1	56592	Unique	Used			1.59006	0	1.392e-08	64.87	2.02019e-06	0	3.96121	72	2	901.449	1801.89	1.69743	26.0617	2245	2245	MS2	12/128	06Nov2013_Radici_MIX_3_SCX_2_10ul.RAW
High			gPALWDIFck	Unambiguous	1	1	Q9C8Y9	N-Term(iTRAQ4plex); C9(Carbamidomethyl); K10(iTRAQ4plex)	CID	1	0	1	1	58631	Unique	Used	2.88616			0	0.0001142	64.86	4.96414e-06	0	5.37023	45	2	747.906	1494.81	2.30269	48.618	3498	3498	MS2	7/72	20Dec2013_MIX_1_SCX_2.RAW
		High	qLVNEIISGENR	Unambiguous	1	1	O82762	N-Term(iTRAQ4plex)	CID	1	0	1	1	73186	Unique	Used			1.42766	0	7.222e-06	64.86	3.21689e-06	0	5.17726	38	2	758.416	1515.83	0.295952	34.8177	2710	2710	MS2	9/120	11Nov2013_MIX_3_SCX_2_Excl_List.RAW
		High	gTVEIITPVELIk	Unambiguous	2	1	Q42112	N-Term(iTRAQ4plex); K13(iTRAQ4plex)	CID	1	0	1	1	59333	Unique	Used			0.716434	0	1.536e-05	64.86	2.26979e-06	0	7.1854	72	2	850.527	1700.05	0.999436	47.1587	3805	3805	MS2	9/112	06Nov2013_Radici_MIX_3_SCX_3_7ul.RAW
High			iALVDTLASQIR	Unambiguous	2	1	Q9LQ55	N-Term(iTRAQ4plex)	CID	1	0	1	1	46682	Unique	Used	0.922328			0	4.171e-07	64.85	3.10974e-06	0	23.7533	100	2	722.437	1443.87	0.730148	47.6793	3211	3211	MS2	9/100	08Jan2014_MIX_1_SCX_2_Excl_List.RAW
High			dAVFLGGGPSYVVPTGR	Unambiguous	1	1	Q9SS67	N-Term(iTRAQ4plex)	CID	1	0	1	1	44826	Unique	Used	1.02164			0	3.52e-08	64.84	4.60974e-06	0	34.0664	100	3	612.664	1835.98	0.584087	40.9319	2764	2764	MS2	11/156	08Jan2014_MIX_1_SCX_1_Excl_List.RAW
High			vDLNVPLDDNSNITDDTR	Unambiguous	1	1	Q9SAJ4	N-Term(iTRAQ4plex)	CID	1	0	1	1	56664	Unique	Used	0.85005			0	3.361e-06	64.83	2.49927e-06	0	4.07169	100	3	720.69	2160.06	1.2015	37.9581	2684	2684	MS2	11/194	20Dec2013_MIX_1_SCX_1.RAW
		High	dAPALVDLATGQEILATGIk	Unambiguous	3	1	P83483	N-Term(iTRAQ4plex); K20(iTRAQ4plex)	CID	1	0	1	1	67263	Unique	Used			1.16845	0	1.015e-05	64.83	3.10765e-06	0	3.22365	100	3	762.107	2284.31	2.82779	52.4925	3759	3759	MS2	17/200	06Nov2013_Radici_MIX_3_SCX_8_10ul.RAW
High			gNNILVMcDAYTPAGEPIPTNk	Unambiguous	2	1	Q56WN1	N-Term(iTRAQ4plex); C8(Carbamidomethyl); K22(iTRAQ4plex)	CID	1	0	1	1	56719	Unique	Used	1.1319			0	9.36e-07	64.8	3.60933e-06	0	1.90043	96	3	888.453	2663.35	1.55435	39.794	2812	2812	MS2	22/230	20Dec2013_MIX_1_SCX_1.RAW
	High		aAQDIANSELAPTHPIR	Unambiguous	2	1	P42643	N-Term(iTRAQ4plex)	CID	1	0	1	1	47953	Unique	Used		0.823461		0	1.911e-07	64.79	4.33122e-06	0	5.52487	27	3	650.018	1948.04	0.734036	27.9588	1905	1905	MS2	10/174	09Jan2014_MIX_2_SCX_2.RAW
	High		vATEESSAEVTDR	Unambiguous	1	1	P42763	N-Term(iTRAQ4plex)	CID	1	0	1	1	44614	Unique	Used		0.598037		0	6.232e-06	64.78	2.07912e-06	0	3.32996	61	2	769.377	1537.75	-0.0864585	18.5348	1185	1185	MS2	11/114	09Jan2014_MIX_2_SCX_1.RAW
		High	vSPEVIAEHTVR	Unambiguous	1	1	Q9LF98	N-Term(iTRAQ4plex)	CID	1	0	1	1	58725	Unique	Used			0.895631	0	1.214e-05	64.78	4.30794e-06	0	3.86141	37	2	740.916	1480.83	0.795915	29.4883	2386	2386	MS2	7/104	06Nov2013_Radici_MIX_3_SCX_3_7ul.RAW
		High	vSPEVIAEHTVR	Unambiguous	1	1	Q9LF98	N-Term(iTRAQ4plex)	CID	1	0	1	1	60358	Unique	Used			0.862969	0	1.848e-06	64.77	4.58461e-06	0	8.0876	48	2	740.917	1480.83	1.12565	30.4827	2159	2159	MS2	7/104	06Nov2013_Radici_MIX_3_SCX_4_6ul.RAW
		High	aLAHQPISVAIEAGGR	Unambiguous	1	1	Q9FMH8	N-Term(iTRAQ4plex)	CID	1	0	1	1	58778	Unique	Used			1.03962	0	0.0002017	64.77	5.28481e-06	0	1.92257	42	2	867.494	1733.98	1.40139	30.8002	2510	2510	MS2	12/150	06Nov2013_Radici_MIX_3_SCX_3_7ul.RAW
		High	kYGEDGcADVTTR	Unambiguous	1	1	Q39161	N-Term(iTRAQ4plex); K1(iTRAQ4plex); C7(Carbamidomethyl)	CID	1	0	1	1	75754	Unique	Used			1.10831	0	1.462e-07	64.77	1.8005e-06	1	7.0845	53	3	587.289	1759.85	0.669645	17.2141	1213	1213	MS2	11/136	11Nov2013_MIX_3_SCX_5_Excl_List.RAW
		High	eLVAQSSDVPANQQR	Unambiguous	1	1	Q9SII8	N-Term(iTRAQ4plex)	CID	1	0	1	1	54678	Unique	Used			1.16208	0	2.192e-07	64.77	3.56766e-06	0	0	100	2	893.466	1785.92	1.48462	21.7879	1465	1465	MS2	19/146	06Nov2013_Radici_MIX_3_SCX_1_10ul.RAW
	High		fTDSSVQSDIk	Unambiguous	1	1	O65719	N-Term(iTRAQ4plex); K11(iTRAQ4plex)	CID	1	0	1	1	44872	Unique	Used		1.39476		0	0.0001672	64.76	3.15814e-06	0	6.41091	100	2	757.901	1514.79	0.092258	26.3394	1787	1787	MS2	8/102	09Jan2014_MIX_2_SCX_1.RAW
		High	iINEPTAAAIAYGLDkk	Unambiguous	5	5	Q9LKR3;Q39043;O65719;P22954;P22953	N-Term(iTRAQ4plex); K16(iTRAQ4plex); K17(iTRAQ4plex)	CID	1	0	1	1	64127	Not Unique	Not Used			1.08756	0	2.196e-13	64.76	2.60672e-06	1	6.184	29	3	740.771	2220.3	1.05884	41.1447	2982	2982	MS2	21/178	06Nov2013_Radici_MIX_3_SCX_6_7ul.RAW
High			aSITPGTVLIILAGR	Unambiguous	3	2	Q9FZ76;Q9C9C5	N-Term(iTRAQ4plex)	CID	1	0	1	1	60264	Not Unique	Not Used	0.633453			0	1.565e-05	64.74	1.42688e-06	0	23.6746	100	2	813.508	1626.01	1.4974	53.9466	3612	3612	MS2	10/122	20Dec2013_MIX_1_SCX_3.RAW
	High		lFGVTTLDVVR	Unambiguous	3	3	Q9ZP06;Q9SN86;Q9LKA3	N-Term(iTRAQ4plex)	CID	1	0	1	1	48448	Not Unique	Not Used		1.26539		0	0.0006431	64.73	4.64386e-06	0	3.42128	100	2	682.408	1363.81	0.941941	44.3966	3060	3060	MS2	10/86	09Jan2014_MIX_2_SCX_2.RAW
[truncated: 19,934 more rows]
