# Supplementary material for: Protein Profiling of Arabidopsis Roots Treated With Humic Substances: Insights Into the Metabolic and Interactome Networks
Source: Front Plant Sci. 2018 Dec 12;9:1812. doi: 10.3389/fpls.2018.01812 (PMC6299182; doi:10.3389/fpls.2018.01812)
Supplement: TABLEE S3 — List of all identified proteins. Table lists all proteins identified with high confidence by the LC-MS/MS analysis, together with all relevant parameters required to assess protein identification and quantification confidence. [file Table_3.XLSX]

## Sheet: Foglio1
Accession	Description	ΣCoverage	Σ# Proteins	Σ# Unique Peptides	Σ# Peptides	Σ# PSMs	Repl1: HS/CTRL	Repl2: HS/CTRL	Repl3: HS/CTRL	Repl1: HS/CTRL Count	Repl2: HS/CTRL Count	Repl3: HS/CTRL Count	Score Repl1	Coverage Repl1	# Peptides Repl1	# PSM Repl1	Score Repl2	Coverage Repl2	# Peptides Repl2	# PSM Repl2	Score Repl3	Coverage Repl3	# Peptides Repl3	# PSM Repl3	# AAs	MW [kDa]	calc. pI
O82628	V-type proton ATPase subunit G1 OS=Arabidopsis thaliana GN=VHA-G1 PE=2 SV=1 - [VAGT1_ARATH]	79.09	1	8	8	18	1.02178	1.05184	1.2391	2	4	8	98.7939	20.91	2	3	64.2961	39.09	4	4	222.153	69.09	7	11	110	12.3894	5.99854
P34893	10 kDa chaperonin OS=Arabidopsis thaliana GN=CPN10 PE=3 SV=1 - [CH10_ARATH]	78.57	1	8	8	26	0.835837	1.74423	0.948988	3	4	13	40.6041	27.55	3	3	85.1467	34.69	4	5	287.264	78.57	8	18	98	10.8058	7.41553
Q9LF98	Fructose-bisphosphate aldolase OS=Arabidopsis thaliana GN=F8J2_100 PE=2 SV=1 - [Q9LF98_ARATH]	76.82	1	18	30	277	0.96617	0.851129	0.912195	37	35	47	1681.93	71.23	25	76	1705.42	74.02	27	83	2608.78	68.72	28	118	358	38.5159	6.45557
Q38842	AT0ZI1 protein OS=Arabidopsis thaliana GN=ATOZI1 PE=4 SV=1 - [Q38842_ARATH]	76.25	1	4	4	7			0.940967			6									225.774	76.25	4	7	80	8.60046	8.86572
Q43735	Peroxidase 27 OS=Arabidopsis thaliana GN=PER27 PE=1 SV=1 - [PER27_ARATH]	71.96	1	22	22	149	1.00463	0.744832	0.890915	43	37	28	976.786	59.19	19	59	800.741	61.06	18	51	811.854	52.65	15	39	321	34.9279	8.95361
Q96522	Peroxidase 45 OS=Arabidopsis thaliana GN=PER45 PE=1 SV=1 - [PER45_ARATH]	71.08	1	17	21	96	0.688693	0.700569	0.635652	17	20	18	645.697	54.46	15	25	718.29	65.23	18	37	799.82	54.77	16	34	325	35.806	9.1001
Q42406	Peptidyl-prolyl cis-trans isomerase CYP18-4 OS=Arabidopsis thaliana GN=CYP18-4 PE=2 SV=1 - [CP18D_ARATH]	70.93	1	10	14	103	0.983635	1.17705	0.876533	14	17	29	519.243	50.58	9	22	464.345	57.56	11	33	1052.71	59.3	11	48	172	18.3662	8.68994
Q9FX54	Glyceraldehyde-3-phosphate dehydrogenase GAPC2, cytosolic OS=Arabidopsis thaliana GN=GAPC2 PE=1 SV=1 - [G3PC2_ARATH]	70.41	1	24	25	348	1.22789	0.994983	0.9532	85	75	78	2120.07	69.53	24	125	1555.52	59.76	21	108	2058.62	68.34	23	115	338	36.89	7.18115
O80858	Expressed protein OS=Arabidopsis thaliana GN=At2g30930/F7F1.14 PE=2 SV=1 - [O80858_ARATH]	68.9	1	9	9	31	0.828998	0.630559	0.587986	5	3	13	130.667	45.73	5	5	130.66	21.95	3	5	471.59	68.9	9	21	164	16.9255	5.03369
Q96266-2	Isoform 2 of Glutathione S-transferase F8, chloroplastic OS=Arabidopsis thaliana GN=GSTF8 - [GSTF8_ARATH]	68.84	2	14	15	111	1.08538	0.744877	0.870281	21	16	35	573.255	48.37	11	35	443.279	39.07	9	29	737.71	68.84	15	47	215	24.0615	6.55127
Q05431	L-ascorbate peroxidase 1, cytosolic OS=Arabidopsis thaliana GN=APX1 PE=1 SV=2 - [APX1_ARATH]	68.4	2	17	18	135	0.992522	0.667543	0.83889	27	27	36	513.738	57.2	14	38	443.221	55.2	13	37	1131.46	63.2	15	60	250	27.5438	6.12549
F4K5C7	40S ribosomal protein S4-2 OS=Arabidopsis thaliana GN=AT5G07090 PE=2 SV=1 - [F4K5C7_ARATH]	65.98	4	17	17	64	0.981724	1.66372	1.62418	14	19	17	298.197	46.72	12	21	324.584	56.15	14	24	286.868	56.15	15	19	244	27.69	9.99365
Q9SYT0	Annexin D1 OS=Arabidopsis thaliana GN=ANN1 PE=1 SV=1 - [ANXD1_ARATH]	65.93	1	24	24	56	1.09396	0.838339	0.758741	9	13	27	111.674	23.34	7	9	120.271	25.24	9	13	562.36	61.51	22	34	317	36.1815	5.37646
Q96262	Plasma membrane-associated cation-binding protein 1 OS=Arabidopsis thaliana GN=PCAP1 PE=1 SV=1 - [PCAP1_ARATH]	65.78	2	18	18	64	1.08407	1.22895	0.965812	14	13	24	288.922	45.78	10	15	317.657	40	9	17	415.224	55.11	15	32	225	24.5688	4.95752
Q94BT9-2	Isoform 2 of Copper transport protein ATX1 OS=Arabidopsis thaliana GN=ATX1 - [ATOX1_ARATH]	65.15	2	4	4	7			0.808892			5									155.974	65.15	4	7	66	7.06861	6.59521
P46422	Glutathione S-transferase F2 OS=Arabidopsis thaliana GN=GSTF2 PE=1 SV=3 - [GSTF2_ARATH]	65.09	1	14	17	181	0.995103	0.674643	0.770882	24	29	41	771.23	62.74	15	53	756.526	62.74	14	56	1136.81	62.74	16	72	212	24.1136	6.354
Q9FNE2	Glutaredoxin-C2 OS=Arabidopsis thaliana GN=GRXC2 PE=2 SV=1 - [GRXC2_ARATH]	64.86	2	6	6	18		1.45468	0.972087		3	9					46.9826	22.52	2	3	357.902	64.86	6	15	111	11.749	7.23975
P93819	Malate dehydrogenase, cytoplasmic 1 OS=Arabidopsis thaliana GN=At1g04410 PE=1 SV=2 - [MDHC1_ARATH]	64.76	1	21	21	217	0.975758	0.847304	0.977432	47	34	72	1383.11	61.75	17	64	868	54.22	16	52	2113.2	64.76	21	101	332	35.5483	6.55127
Q03250	Glycine-rich RNA-binding protein 7 OS=Arabidopsis thaliana GN=RBG7 PE=1 SV=1 - [RBG7_ARATH]	62.5	1	9	11	90	0.863054	1.01865	1.17602	11	7	21	576.622	45.45	8	25	395.425	44.89	7	24	1049.25	62.5	11	41	176	16.8796	6.15088
Q9M328	AT3G53990 protein OS=Arabidopsis thaliana GN=F5K20_290 PE=2 SV=1 - [Q9M328_ARATH]	62.5	1	12	12	43	0.972838	0.555676	0.958208	8	8	22	73.6234	30.63	7	8	138.326	38.13	6	8	190.858	55	10	27	160	17.7822	5.93506
Q9XI01	Protein disulfide isomerase-like 1-1 OS=Arabidopsis thaliana GN=PDIL1-1 PE=1 SV=1 - [PDI11_ARATH]	61.28	1	26	32	138	1.00565	1.54821	1.31198	24	24	28	664.806	56.29	27	42	778.266	49.1	25	44	889.453	55.89	28	52	501	55.567	4.91943
Q9LHI0	NADH dehydrogenase [ubiquinone] 1 alpha subcomplex subunit 6 OS=Arabidopsis thaliana GN=At3g12260 PE=2 SV=1 - [NDUA6_ARATH]	60.9	1	8	8	25	0.703479	1.10886	0.726097	5	3	14	85.4254	28.57	4	6	60.4321	21.8	3	4	283.918	60.9	8	15	133	15.0728	9.08545
Q9SMX3	Mitochondrial outer membrane protein porin 3 OS=Arabidopsis thaliana GN=VDAC3 PE=1 SV=3 - [VDAC3_ARATH]	60.22	1	10	15	107	0.757008	0.845388	1.0154	12	11	19	417.321	58.03	14	27	558.333	39.78	12	32	819.773	60.22	15	48	274	29.193	8.20654
P25696	Bifunctional enolase 2/transcriptional activator OS=Arabidopsis thaliana GN=ENO2 PE=1 SV=1 - [ENO2_ARATH]	59.68	1	21	21	200	0.969164	1.22115	1.05718	47	42	57	1109.47	42.57	15	62	890.194	47.3	15	62	1266.08	49.55	18	76	444	47.6893	5.77002
Q9S9P1	40S ribosomal protein S12-1 OS=Arabidopsis thaliana GN=RPS12A PE=2 SV=1 - [RS121_ARATH]	59.03	1	6	9	54	0.903273	1.12603	0.781226	4	8	11	121.215	44.44	6	10	299.19	48.61	6	20	374.758	59.03	9	24	144	15.367	5.5542
Q9FT52	ATP synthase subunit d, mitochondrial OS=Arabidopsis thaliana GN=At3g52300 PE=1 SV=3 - [ATP5H_ARATH]	58.93	1	12	12	24	0.780338	0.892609	1.35294	3	3	15	71.8296	14.88	3	3	120.179	16.07	3	4	296.047	58.93	11	17	168	19.5739	5.18604
P60040	60S ribosomal protein L7-2 OS=Arabidopsis thaliana GN=RPL7B PE=1 SV=1 - [RL72_ARATH]	58.26	1	6	16	66	0.895621	1.5331	1.17491	4	8	3	195.58	35.12	10	17	210.676	44.63	12	21	382.655	48.76	13	28	242	28.1535	9.93506
Q03251	Glycine-rich RNA-binding protein 8 OS=Arabidopsis thaliana GN=RBG8 PE=1 SV=1 - [RBG8_ARATH]	57.99	3	6	8	67	0.696267	1.11621	1.45693	4	3	15	243.273	29.59	5	14	232.076	19.53	4	17	809.214	57.99	8	36	169	16.5685	5.68115
P49688	40S ribosomal protein S2-3 OS=Arabidopsis thaliana GN=RPS2C PE=1 SV=2 - [RS23_ARATH]	57.89	1	7	18	82	0.854646	1.77354	1.06637	7	8	12	384.156	40.35	12	25	211.716	35.09	11	19	594.569	55.79	16	38	285	30.8593	10.2866
Q9SR73	40S ribosomal protein S28-1 OS=Arabidopsis thaliana GN=RPS28A PE=2 SV=1 - [RS281_ARATH]	57.81	1	6	6	32	0.835018	1.69297	0.624665	10	5	12	168.361	48.44	5	11	97.606	31.25	2	5	238.826	51.56	4	16	64	7.36597	10.8286
Q9FKA4	Peroxidase 62 OS=Arabidopsis thaliana GN=PER62 PE=2 SV=1 - [PER62_ARATH]	57.37	2	12	12	31	0.806106	0.717227	1.0471	3	3	16	94.9768	14.73	3	5	112.716	11.91	3	3	654.016	55.17	11	23	319	34.1121	8.42627
Q42403	Thioredoxin H3 OS=Arabidopsis thaliana GN=TRX3 PE=1 SV=1 - [TRXH3_ARATH]	56.78	1	9	9	49	0.709558	1.47986	0.650167	9	14	16	161.528	38.14	6	11	248.069	56.78	8	16	398.205	44.92	7	22	118	13.1008	5.13525
Q96511	Peroxidase 69 OS=Arabidopsis thaliana GN=PER69 PE=1 SV=1 - [PER69_ARATH]	56.5	1	18	19	127	0.878958	0.932953	0.647099	34	28	29	818.727	49.85	15	47	553.837	42.3	16	36	673.614	48.94	17	44	331	35.6566	9.29053
Q9LUT2	S-adenosylmethionine synthase 4 OS=Arabidopsis thaliana GN=METK4 PE=1 SV=1 - [METK4_ARATH]	56.49	1	8	21	135	1.02473	1.45493	0.925301	9	8	15	630.646	53.44	18	40	591.303	43.26	14	37	856.73	48.09	17	58	393	42.7687	5.80811
P34790	Peptidyl-prolyl cis-trans isomerase CYP18-3 OS=Arabidopsis thaliana GN=CYP18-3 PE=1 SV=1 - [CP18C_ARATH]	56.4	1	9	10	74	1.11674	1.04261	0.966625	16	15	18	349.804	43.6	8	21	317.971	45.93	7	22	431.527	36.05	8	31	172	18.3611	7.81104
P83483	ATP synthase subunit beta-1, mitochondrial OS=Arabidopsis thaliana GN=At5g08670 PE=1 SV=1 - [ATPBM_ARATH]	56.12	3	28	28	325	1.00585	1.94464	1.06658	78	56	94	2559.91	53.42	26	111	1753.1	49.46	25	85	3248.95	56.12	27	129	556	59.634	6.62451
Q9T043	60S ribosomal protein L14-2 OS=Arabidopsis thaliana GN=RPL14B PE=2 SV=1 - [RL142_ARATH]	55.97	1	11	11	32	0.895926	1.79989	0.685159	9	8	10	223.757	50.75	8	10	220.379	52.24	7	10	264.496	38.06	8	12	134	15.4956	10.0376
P23686	S-adenosylmethionine synthase 1 OS=Arabidopsis thaliana GN=SAM1 PE=1 SV=2 - [METK1_ARATH]	55.73	1	6	23	151	0.948732	0.909357	1.06028	4	6	12	610.076	49.87	18	38	690.645	47.58	16	43	1128.43	53.44	20	70	393	43.1307	5.8208
Q9SRY5	Glutathione S-transferase F7 OS=Arabidopsis thaliana GN=GSTF7 PE=1 SV=3 - [GSTF7_ARATH]	55.5	1	6	14	114	0.863069	0.582562	0.65417	8	6	9	433.963	47.37	12	36	412.557	41.63	11	33	683.391	44.98	12	45	209	23.5834	6.62451
P17094	60S ribosomal protein L3-1 OS=Arabidopsis thaliana GN=ARP1 PE=2 SV=5 - [RL31_ARATH]	55.01	1	25	25	83	0.988452	1.67509	1.40154	26	22	17	314.293	47.04	21	29	346.769	39.07	17	32	377.425	28.53	12	22	389	44.5307	10.1694
Q43729	Peroxidase 57 OS=Arabidopsis thaliana GN=PER57 PE=1 SV=1 - [PER57_ARATH]	54.63	1	14	14	99	0.824736	1.17144	0.928336	30	23	27	789.828	54.63	14	38	818.053	44.41	11	30	1021.55	54.63	13	31	313	34.0765	10.0522
Q9LHG9	Nascent polypeptide-associated complex subunit alpha-like protein 1 OS=Arabidopsis thaliana GN=At3g12390 PE=1 SV=1 - [NACA1_ARATH]	54.19	1	4	7	30		0.673446	0.949035		1	5	138.569	29.06	4	7	147.079	18.23	3	5	480.331	46.8	6	18	203	21.9689	4.4751
Q9SKZ3	40S ribosomal protein S12-2 OS=Arabidopsis thaliana GN=RPS12C PE=2 SV=1 - [RS122_ARATH]	54.17	1	6	9	58	1.05997	0.935441	0.82512	4	6	11	77.2481	40.97	6	12	234.968	35.42	5	20	307.783	54.17	9	26	144	15.3189	5.89697
Q9SRH5	Mitochondrial outer membrane protein porin 1 OS=Arabidopsis thaliana GN=VDAC1 PE=1 SV=3 - [VDAC1_ARATH]	53.99	1	13	18	106	0.925828	0.967517	0.827576	13	17	18	516.553	42.75	13	25	692.219	49.64	16	39	707.344	42.39	14	42	276	29.4073	8.73389
P48347	14-3-3-like protein GF14 epsilon OS=Arabidopsis thaliana GN=GRF10 PE=2 SV=1 - [14310_ARATH]	53.94	3	11	14	51	0.987442	0.844808	0.940338	7	5	14	245.379	31.1	9	14	118.702	18.9	6	10	423.49	50.79	13	27	254	28.8974	4.80518
O80852-2	Isoform 2 of Glutathione S-transferase F9 OS=Arabidopsis thaliana GN=GSTF9 - [GSTF9_ARATH]	53.61	2	9	10	127	1.12331	0.692247	0.794944	24	26	30	612.955	53.61	10	37	631.361	48.8	8	40	852.78	48.8	8	50	166	18.6096	6.53662
P46077	14-3-3-like protein GF14 phi OS=Arabidopsis thaliana GN=GRF4 PE=1 SV=2 - [14334_ARATH]	53.56	2	7	16	69	1.09152	0.898038	0.861036	2	6	8	174.512	28.46	10	14	272.979	46.44	14	23	392.619	50.56	14	32	267	30.1752	4.86865
P59259	Histone H4 OS=Arabidopsis thaliana GN=At1g07660 PE=1 SV=2 - [H4_ARATH]	53.4	2	9	9	32	0.696508	1.66216	0.896653	9	7	10	172.492	41.75	7	10	150.537	28.16	4	9	243.576	53.4	8	13	103	11.4024	11.4731
F4IL99	Peptidyl-prolyl cis-trans isomerase CYP19-1 OS=Arabidopsis thaliana GN=ROC3 PE=2 SV=1 - [F4IL99_ARATH]	52.98	2	5	8	61	0.917592	1.03158	0.776624	9	9	9	423.9	48.34	7	16	410.25	41.06	7	21	380.472	41.06	7	24	151	15.9819	6.55127
O65282	20 kDa chaperonin, chloroplastic OS=Arabidopsis thaliana GN=CPN21 PE=1 SV=2 - [CH10C_ARATH]	52.96	1	12	12	22		0.797881	1.13876		3	17					139.128	15.81	3	3	436.476	52.96	12	19	253	26.7855	8.88037
P42760	Glutathione S-transferase F6 OS=Arabidopsis thaliana GN=GSTF6 PE=1 SV=2 - [GSTF6_ARATH]	52.88	1	6	14	126	0.759616	0.607433	0.582395	7	7	11	447.142	52.4	12	38	479.272	44.71	12	37	763.532	44.71	13	51	208	23.4712	6.22705
P47998	Cysteine synthase OS=Arabidopsis thaliana GN=OASA1 PE=1 SV=2 - [CYSK1_ARATH]	52.8	1	14	14	51	0.624247	1.12216	0.994469	13	10	16	197.832	32.92	9	15	151.869	25.78	8	13	416.987	41.93	11	23	322	33.7837	6.13818
Q9SAJ4	Phosphoglycerate kinase OS=Arabidopsis thaliana GN=T8K14.3 PE=2 SV=1 - [Q9SAJ4_ARATH]	52.37	1	15	19	86	0.950624	1.12714	0.763789	17	14	21	725.698	35.41	12	25	641.913	35.16	11	24	872.434	49.63	16	37	401	42.1054	5.68115
O22263	Protein disulfide-isomerase like 2-1 OS=Arabidopsis thaliana GN=PDIL2-1 PE=1 SV=1 - [PDI21_ARATH]	52.35	2	21	22	80	0.980091	0.78822	0.92545	16	17	27	313.289	30.75	11	18	433.357	36.57	15	22	664.932	48.48	19	40	361	39.4724	6.06201
Q9LDA4	Peroxidase 38 OS=Arabidopsis thaliana GN=PER38 PE=3 SV=1 - [PER38_ARATH]	52.31	1	9	22	144	0.826284	0.738294	1.13267	7	8	11	523.693	49.42	18	32	607.336	39.88	14	33	1170.84	47.11	20	79	346	38.0613	7.63525
O80837	Remorin OS=Arabidopsis thaliana GN=DBP PE=1 SV=1 - [REMO_ARATH]	52.11	1	11	14	19			0.728591			12									216.773	52.11	14	19	190	20.955	8.54346
O04922	Probable glutathione peroxidase 2 OS=Arabidopsis thaliana GN=GPX2 PE=1 SV=1 - [GPX2_ARATH]	51.48	1	10	11	22	0.789979	0.618128	0.893983	1	1	11	37.1885	10.65	2	2	28.07	10.65	2	2	300.529	51.48	11	18	169	18.9327	5.71924
P50883	60S ribosomal protein L12-1 OS=Arabidopsis thaliana GN=RPL12A PE=2 SV=2 - [RL121_ARATH]	51.2	2	8	8	44	0.74216	1.43953	0.59142	10	10	13	331.335	46.99	6	12	334.076	46.99	6	13	468.492	51.2	8	19	166	17.9307	8.96826
P17562	S-adenosylmethionine synthase 2 OS=Arabidopsis thaliana GN=SAM2 PE=1 SV=1 - [METK2_ARATH]	51.15	1	6	21	143	0.976317	1.25387	1.0702	8	8	8	568.941	48.85	18	39	617.002	47.84	17	44	821.833	50.13	19	60	393	43.2278	6.06201
Q8GUN2	HIS triad family protein 3 OS=Arabidopsis thaliana GN=HIT3 PE=2 SV=1 - [Q8GUN2_ARATH]	51.02	1	7	7	20		1.06629	0.883398		3	12					33.91	26.53	3	4	227.597	51.02	7	16	147	15.9904	7.1958
Q9SF40	60S ribosomal protein L4-1 OS=Arabidopsis thaliana GN=RPL4A PE=2 SV=1 - [RL4A_ARATH]	50.99	2	5	20	102	0.876736	1.40307	1.11465	3	4	5	579.345	39.16	14	30	428.203	39.41	13	27	820.73	47.78	18	45	406	44.674	10.3452
Q9SXE9	At1g62480/T3P18_4 OS=Arabidopsis thaliana GN=AT1G62480 PE=2 SV=1 - [Q9SXE9_ARATH]	50.66	1	6	6	27	1.11908	1.21484	1.39885	5	3	9	92.0635	10.53	2	6	75.7811	10.53	2	5	383.099	50.66	6	16	152	16.6183	4.01807
Q1H583	GDSL esterase/lipase At1g54000 OS=Arabidopsis thaliana GN=At1g54000 PE=2 SV=1 - [GDL18_ARATH]	50.64	1	15	17	172	1.31945	1.56397	1.29296	35	32	41	1493.49	45.27	14	60	1108.95	34.78	12	45	1913.3	43.48	15	67	391	43.1662	7.10791
P49209	60S ribosomal protein L9-1 OS=Arabidopsis thaliana GN=RPL9B PE=2 SV=3 - [RL91_ARATH]	50.52	1	11	11	55	0.792687	1.99018	0.710206	13	13	13	281.35	50	10	18	384.879	46.91	9	20	265.053	45.36	8	17	194	22.0039	9.45166
Q9SRZ6	Cytosolic isocitrate dehydrogenase [NADP] OS=Arabidopsis thaliana GN=CICDH PE=2 SV=1 - [ICDHC_ARATH]	50.49	1	25	25	128	0.981452	1.68059	0.955749	27	31	39	513.277	42.44	18	33	518.32	43.9	20	44	962.179	47.07	23	51	410	45.7171	6.56592
Q42449	Profilin-1 OS=Arabidopsis thaliana GN=PRO1 PE=1 SV=1 - [PROF1_ARATH]	50.38	1	5	8	28	0.900083	1.21931	1.13322	3	2	12	69.7934	39.69	4	4	28.3014	25.19	3	4	306.052	50.38	8	20	131	14.2571	4.81787
Q8RXD5	Kunitz trypsin inhibitor 1 OS=Arabidopsis thaliana GN=KTI1 PE=2 SV=1 - [Q8RXD5_ARATH]	50.23	1	13	13	77	1.15877	0.793072	0.802707	25	14	24	296.641	36.28	11	26	212.923	37.21	7	16	462.082	50.23	13	35	215	23.778	7.18115
Q9LDN9	Peroxidase 37 OS=Arabidopsis thaliana GN=PER37 PE=2 SV=1 - [PER37_ARATH]	50	1	7	21	180	1.15609	0.703103	1.34669	10	6	21	804.632	41.62	17	44	663.916	26.88	12	33	1684	50	20	103	346	38.1783	7.63525
P34788	40S ribosomal protein S18 OS=Arabidopsis thaliana GN=RPS18A PE=1 SV=1 - [RS18_ARATH]	50	1	10	10	34	0.949492	1.95841	0.816476	10	7	12	176.987	43.42	8	11	139.923	31.58	6	9	251.166	44.08	8	14	152	17.5345	10.5356
P42643	14-3-3-like protein GF14 chi OS=Arabidopsis thaliana GN=GRF1 PE=1 SV=3 - [14331_ARATH]	49.81	2	5	14	67	1.11417	0.824553	0.758675	3	5	8	207.201	38.58	11	15	294.594	49.81	14	20	490.984	43.82	11	32	267	29.9129	4.80518
Q8VZJ2	AT4g16260/dl4170c OS=Arabidopsis thaliana GN=AT4G16260 PE=2 SV=1 - [Q8VZJ2_ARATH]	49.71	1	14	14	56	0.76664	0.807442	1.14308	15	12	19	380.505	26.16	9	16	310.752	25.58	9	15	574.686	42.15	12	25	344	37.6881	6.84424
Q9FJX3	Mitochondrial outer membrane protein porin 2 OS=Arabidopsis thaliana GN=VDAC2 PE=1 SV=1 - [VDAC2_ARATH]	49.64	2	14	14	49	0.716763	0.858597	0.841447	11	13	15	165.393	34.06	10	12	339.439	34.06	11	17	286.184	47.46	12	20	276	29.5765	8.85107
Q9ZP06	Malate dehydrogenase 1, mitochondrial OS=Arabidopsis thaliana GN=At1g53240 PE=1 SV=1 - [MDHM1_ARATH]	49.56	1	7	15	165	0.803945	0.776414	0.952841	16	14	18	1081.7	46.04	13	44	1141.82	34.6	12	49	1847.24	39.3	13	72	341	35.7819	8.35303
Q39043	Mediator of RNA polymerase II transcription subunit 37f OS=Arabidopsis thaliana GN=MED37F PE=1 SV=2 - [MD37F_ARATH]	49.55	1	7	41	243	1.19743	1.40005	2.14873	3	5	7	1487.16	43.41	33	70	1164.04	40.57	34	77	1711.38	45.06	34	96	668	73.5159	5.21143
Q9LXG1	40S ribosomal protein S9-1 OS=Arabidopsis thaliana GN=RPS9B PE=1 SV=1 - [RS91_ARATH]	49.49	1	13	13	44	0.862127	2.07893	1.37094	12	13	15	166.551	29.29	7	14	214.486	41.92	10	14	196.279	36.87	11	16	198	23.0222	10.1694
Q9SUR0	AT4G23670 protein OS=Arabidopsis thaliana GN=F9D16.140 PE=2 SV=1 - [Q9SUR0_ARATH]	49.01	1	8	9	41	1.19817	0.309463	0.688756	10	8	10	115.509	45.7	7	14	150.351	30.46	5	13	131.942	35.76	7	14	151	17.5065	6.3667
Q9LSB4	DNA topoisomerase-like protein OS=Arabidopsis thaliana GN=NAI2 PE=2 SV=1 - [Q9LSB4_ARATH]	48.96	2	36	36	96	1.50602	1.38392	0.867018	36	23	17	556.742	39.12	28	45	303.18	26.68	19	26	225.619	22.28	15	25	772	84.9649	4.69092
O82089	Copper transport protein CCH OS=Arabidopsis thaliana GN=CCH PE=1 SV=1 - [CCH_ARATH]	48.76	1	5	5	10			1.50905			7									179.493	48.76	5	10	121	12.9626	4.93213
Q9SJQ9	Fructose-bisphosphate aldolase OS=Arabidopsis thaliana GN=AT2G36460 PE=2 SV=1 - [Q9SJQ9_ARATH]	48.6	1	6	18	94		1.56363	1.00764		2	6					786.1	37.15	14	34	1353.8	48.04	17	60	358	38.3629	7.38623
P50700	Osmotin-like protein OSM34 OS=Arabidopsis thaliana GN=OSM34 PE=2 SV=2 - [OSL3_ARATH]	48.36	1	9	9	46	0.958859	0.598229	0.77565	11	5	14	287.313	26.64	6	12	183.182	17.62	5	8	782.134	45.9	8	26	244	26.6154	6.46826
Q680P8	40S ribosomal protein S29 OS=Arabidopsis thaliana GN=RPS29A PE=2 SV=2 - [RS29_ARATH]	48.21	1	3	3	7	1.51695	1.79725	1.08793	2	2	3	34.367	30.36	2	2	27.53	30.36	2	2	34.3103	48.21	3	3	56	6.42517	10.0229
P48491	Triosephosphate isomerase, cytosolic OS=Arabidopsis thaliana GN=CTIMC PE=1 SV=2 - [TPIS_ARATH]	48.03	1	12	13	82	0.945307	0.911106	0.868362	17	17	20	528.355	42.91	12	24	529.454	38.58	11	27	641.208	42.52	12	31	254	27.1521	5.50342
Q93VP3	Eukaryotic translation initiation factor 5A-2 OS=Arabidopsis thaliana GN=At1g26630 PE=1 SV=1 - [IF5A2_ARATH]	47.8	2	5	8	42	0.534462	1.20898	0.697458	2	3	9	140.473	30.82	4	10	177.216	35.85	5	13	217.666	47.8	8	19	159	17.1294	5.93506
Q9SJL8	S-adenosylmethionine synthase 3 OS=Arabidopsis thaliana GN=METK3 PE=1 SV=1 - [METK3_ARATH]	47.69	1	9	18	101	0.761418	1.23437	1.01405	10	7	14	473.991	45.64	15	30	503.084	38.72	13	31	607.943	34.36	13	40	390	42.4706	6.17627
O04314	PYK10-binding protein 1 OS=Arabidopsis thaliana GN=PBP1 PE=1 SV=1 - [PYBP1_ARATH]	47.65	1	8	14	113	1.52302	0.719309	0.873846	9	10	18	601.757	45.3	13	33	639.697	45.3	12	32	798.056	47.65	14	48	298	32.1383	5.77002
Q9CAX6	40S ribosomal protein S14-2 OS=Arabidopsis thaliana GN=RPS14B PE=1 SV=1 - [RS142_ARATH]	47.33	2	7	7	20	0.822081	1.51929	0.901643	5	5	5	155.142	39.33	5	7	132.13	32	5	6	183.817	22.67	3	7	150	16.2627	10.5942
Q96253	ATP synthase subunit epsilon, mitochondrial OS=Arabidopsis thaliana GN=At1g51650 PE=1 SV=3 - [ATP5E_ARATH]	47.14	1	4	4	5			0.723088			5									27.18	47.14	4	5	70	7.82699	9.29053
Q940B0	60S ribosomal protein L18-3 OS=Arabidopsis thaliana GN=RPL18C PE=2 SV=1 - [RL183_ARATH]	47.06	2	8	8	24	0.511658	1.289	1.36599	4	5	11	180.594	12.83	2	5	145.675	33.69	5	6	346.645	47.06	8	13	187	20.9537	10.9604
P39207	Nucleoside diphosphate kinase 1 OS=Arabidopsis thaliana GN=NDPK1 PE=1 SV=1 - [NDK1_ARATH]	46.98	1	8	9	58	1.16266	1.046	0.646102	11	9	14	326.932	46.98	9	20	331.356	46.31	8	16	493.83	46.31	8	22	149	16.4895	6.78564
Q93VG5	40S ribosomal protein S8-1 OS=Arabidopsis thaliana GN=RPS8A PE=2 SV=1 - [RS81_ARATH]	46.85	1	9	9	46	0.763288	1.7661	0.95499	8	10	13	317.731	38.29	7	11	468.607	38.29	7	14	624.568	46.85	9	21	222	24.9783	10.3159
Q9SID0	Probable fructokinase-1 OS=Arabidopsis thaliana GN=At2g31390 PE=2 SV=1 - [SCRK1_ARATH]	46.77	1	14	14	49	0.928315	0.775911	0.855408	10	9	19	239.28	33.23	9	12	262.146	24.62	8	12	663.454	37.85	12	25	325	35.2532	5.49072
Q8L8Y0	40S ribosomal protein S2-1 OS=Arabidopsis thaliana GN=RPS2A PE=2 SV=2 - [RS21_ARATH]	46.48	2	3	14	27			0.547771			2									526.642	46.48	14	27	284	30.7223	10.2573
Q39258	V-type proton ATPase subunit E1 OS=Arabidopsis thaliana GN=VHA-E1 PE=1 SV=2 - [VATE1_ARATH]	46.09	1	12	12	36	0.80823	0.822593	0.832655	9	9	14	122.672	27.83	8	11	114.371	29.13	8	10	224.34	43.04	11	15	230	26.0437	6.40479
Q9ZUX4	Uncharacterized protein At2g27730, mitochondrial OS=Arabidopsis thaliana GN=At2g27730 PE=1 SV=1 - [UMP2_ARATH]	46.02	1	5	5	21	0.881289	1.20568	0.945753	5	6	5	231.978	39.82	4	6	343.154	39.82	4	7	323.739	33.63	3	8	113	11.9403	9.64209
Q94JQ4	AT3g20390/MQC12_15 OS=Arabidopsis thaliana GN=AT3G20390 PE=2 SV=1 - [Q94JQ4_ARATH]	45.99	1	8	8	14			0.845843			11									203.162	45.99	8	14	187	19.8034	8.39697
P22953	Probable mediator of RNA polymerase II transcription subunit 37e OS=Arabidopsis thaliana GN=MED37E PE=1 SV=3 - [MD37E_ARATH]	45.78	1	12	35	229	1.23848	1.50997	1.32856	23	18	13	1025.77	40.71	30	74	1472.57	40.25	29	86	1026.18	36.71	24	69	651	71.3131	5.12256
F4ISU2	Uncharacterized protein OS=Arabidopsis thaliana GN=AT2G32240 PE=4 SV=1 - [F4ISU2_ARATH]	45.76	1	61	61	174	1.17158	1.87123	0.989379	51	49	44	967.257	31.06	41	59	989.104	30.98	41	61	808.267	28.21	37	54	1333	148.525	4.75439
O50008	5-methyltetrahydropteroyltriglutamate--homocysteine methyltransferase OS=Arabidopsis thaliana GN=CIMS PE=1 SV=1 - [METE_ARATH]	45.62	1	20	41	214	1.16375	1.91723	1.38663	22	19	23	1274.19	42.88	35	79	1012.07	32.42	30	69	1096.83	31.5	26	66	765	84.3035	6.50732
P60039	60S ribosomal protein L7-3 OS=Arabidopsis thaliana GN=RPL7C PE=2 SV=1 - [RL73_ARATH]	45.45	2	2	12	42		1.47614	0.643533		2	2					193.651	36.78	10	15	376.166	42.15	11	27	242	27.9224	9.93506
Q9ZVF3	MLP-like protein 328 OS=Arabidopsis thaliana GN=MLP328 PE=2 SV=1 - [ML328_ARATH]	45.03	1	6	8	54	1.2921	0.3675	1.03886	7	6	11	249.214	34.44	6	14	246.907	43.71	7	14	269.823	40.4	6	26	151	17.5015	5.73193
Q9S7L9	Cytochrome c oxidase subunit 6b-1 OS=Arabidopsis thaliana GN=COX6B-1 PE=2 SV=1 - [CX6B1_ARATH]	45.03	1	8	9	20			1.43741			13									142.518	45.03	9	20	191	21.1819	4.33545
Q9LKR3	Mediator of RNA polymerase II transcription subunit 37a OS=Arabidopsis thaliana GN=MED37A PE=1 SV=1 - [MD37A_ARATH]	44.99	1	4	38	162	1.04428		2.84292	2		4	1397.91	43.35	33	69					1626.64	38.86	32	93	669	73.584	5.17334
Q9SUD3	Cytochrome c oxidase subunit 6b-3 OS=Arabidopsis thaliana GN=COX6B-3 PE=2 SV=2 - [CX6B3_ARATH]	44.87	1	3	4	4			0.7717			3									42.622	44.87	4	4	78	9.24632	5.45264
Q9ZW85	3-isopropylmalate dehydratase, small subunit OS=Arabidopsis thaliana GN=AT2G43090 PE=2 SV=1 - [Q9ZW85_ARATH]	44.62	1	6	8	18			1.27495			7									519.41	44.62	8	18	251	26.7735	6.771
Q9LSQ5	1,4-benzoquinone reductase-like protein OS=Arabidopsis thaliana GN=FQR1 PE=2 SV=1 - [Q9LSQ5_ARATH]	44.61	1	8	8	43	1.47026	0.683699	0.859348	11	9	9	360.849	44.61	8	17	322.474	26.47	6	12	337.064	26.47	5	14	204	21.7819	6.37939
Q945Q1	Cysteine proteinase inhibitor 1 OS=Arabidopsis thaliana GN=CYS1 PE=2 SV=2 - [CYT1_ARATH]	44.55	1	3	3	6			0.888746			4									109.84	44.55	3	6	101	11.2487	5.22412
F4KBI7	14-3-3-like protein GF14 psi OS=Arabidopsis thaliana GN=GRF3 PE=2 SV=1 - [F4KBI7_ARATH]	44.49	2	4	12	56	0.98179	0.876185	0.93539	3	3	5	184.252	33.46	9	12	248.673	40.55	11	18	352.326	41.73	11	26	254	28.4733	4.86865
P49200	40S ribosomal protein S20-1 OS=Arabidopsis thaliana GN=RPS20A PE=2 SV=2 - [RS201_ARATH]	44.35	1	2	7	21			0.688763			2									285.172	44.35	7	21	124	13.8696	9.71533
P51430	40S ribosomal protein S6-2 OS=Arabidopsis thaliana GN=RPS6B PE=1 SV=3 - [RS62_ARATH]	44.18	1	4	12	54	0.663914	1.16572	1.30634	4	4	2	450.693	41.37	11	27	228.309	21.29	7	15	169.511	20.88	7	12	249	28.1445	10.8286
P31265	Translationally-controlled tumor protein homolog OS=Arabidopsis thaliana GN=TCTP PE=2 SV=2 - [TCTP_ARATH]	44.05	1	11	11	65	1.01199	0.964315	0.744025	8	12	23	141.174	32.14	6	11	214.49	31.55	6	15	509.75	44.05	11	39	168	18.8985	4.64014
Q42342	Cytochrome b5 isoform A OS=Arabidopsis thaliana GN=CYTB5-A PE=1 SV=2 - [CYB5A_ARATH]	44.03	1	7	7	30	0.61897	0.841477	0.752351	5	5	13	194.724	38.06	4	6	230.272	38.06	4	6	347.852	44.03	7	18	134	15.0746	5.32568
Q42290	Probable mitochondrial-processing peptidase subunit beta OS=Arabidopsis thaliana GN=At3g02090 PE=1 SV=2 - [MPPB_ARATH]	43.88	2	20	20	78	1.16557	1.83015	0.970872	23	17	26	336.643	26.55	14	26	357.458	24.29	12	19	471.661	30.7	16	33	531	59.1233	6.78564
Q94K78	Putative uncharacterized protein At2g40765 OS=Arabidopsis thaliana GN=AT2G40765 PE=4 SV=1 - [Q94K78_ARATH]	43.86	1	3	3	8			0.82908			5									119.21	43.86	3	8	57	5.97221	8.6167
Q9M339	40S ribosomal protein S3-2 OS=Arabidopsis thaliana GN=RPS3B PE=1 SV=1 - [RS32_ARATH]	43.78	1	5	13	31	1.03111		0.843142	1		3	288.424	35.34	9	14					394.446	40.16	11	17	249	27.3317	9.53955
Q9LHB9	Peroxidase 32 OS=Arabidopsis thaliana GN=PER32 PE=1 SV=3 - [PER32_ARATH]	43.75	1	8	17	202	0.753817	1.03007	1.79086	18	15	40	845.541	42.9	14	54	758.446	28.69	12	44	1834.53	43.75	17	104	352	38.8224	6.66846
P49691	60S ribosomal protein L4-2 OS=Arabidopsis thaliana GN=RPL4D PE=2 SV=2 - [RL4B_ARATH]	43.73	1	3	18	41			1.12274			4									742.161	43.73	18	41	407	44.6939	10.3013
P42761	Glutathione S-transferase F10 OS=Arabidopsis thaliana GN=GSTF10 PE=1 SV=3 - [GSTFA_ARATH]	43.72	1	10	11	80	1.00873	0.665876	0.692943	19	17	18	508.285	43.26	10	25	462.191	34.88	9	25	482.22	37.21	9	30	215	24.2148	5.66846
Q9C8Y9	Beta-glucosidase 22 OS=Arabidopsis thaliana GN=BGLU22 PE=2 SV=1 - [BGL22_ARATH]	43.7	3	17	28	163	1.77352	2.66765	1.81399	23	18	17	859.911	38.74	25	62	777.086	35.88	20	55	663.132	39.5	20	46	524	59.743	7.21045
Q8RUC6	Ubiquitin-NEDD8-like protein RUB2 OS=Arabidopsis thaliana GN=RUB2 PE=1 SV=3 - [RUB2_ARATH]	43.51	2	2	7	17			0.868991			3									286.743	43.51	7	17	154	17.1393	6.06201
Q9LSY7	Peroxidase 30 OS=Arabidopsis thaliana GN=PER30 PE=1 SV=1 - [PER30_ARATH]	43.47	1	11	12	71	1.09645	1.40031	1.10081	9	7	14	381.945	35.26	9	24	431.158	21.88	6	20	527.85	43.47	12	27	329	35.7654	9.65674
O23044	Peroxidase 3 OS=Arabidopsis thaliana GN=PER3 PE=2 SV=1 - [PER3_ARATH]	43.25	1	10	11	114	1.04724	1.1114	1.12757	19	11	24	840.529	43.25	11	38	516.342	34.66	8	26	1150.55	38.65	10	50	326	34.8836	8.39697
P49637	60S ribosomal protein L27a-3 OS=Arabidopsis thaliana GN=RPL27AC PE=2 SV=2 - [R27A3_ARATH]	43.15	2	7	7	30	0.839248	1.13895	0.8652	8	8	9	144.684	36.3	6	10	64.0703	36.3	5	8	281.755	37.67	5	12	146	16.445	10.5942
Q9CAV0	40S ribosomal protein S3a-1 OS=Arabidopsis thaliana GN=RPS3AA PE=1 SV=3 - [RS3A1_ARATH]	43.13	1	8	12	40	0.700383	1.48918	1.61788	3	5	4	164.354	27.48	8	13	207.763	30.92	9	13	277.177	27.86	7	14	262	29.8318	9.75928
Q945M1	NADH dehydrogenase [ubiquinone] 1 beta subcomplex subunit 9 OS=Arabidopsis thaliana GN=CIB22 PE=2 SV=1 - [NDUB9_ARATH]	42.74	1	5	5	6			1.01496			5									168.11	42.74	5	6	117	13.6079	8.67529
Q9SF85	Adenosine kinase 1 OS=Arabidopsis thaliana GN=ADK1 PE=1 SV=1 - [ADK1_ARATH]	42.73	2	14	14	30	0.750644	0.943218	1.00009	7	8	14	133.412	26.16	7	7	225.535	23.55	8	9	355.885	35.47	11	14	344	37.8118	5.45264
Q9SCX3	Elongation factor 1-beta 2 OS=Arabidopsis thaliana GN=At5g19510 PE=1 SV=1 - [EF1B2_ARATH]	42.41	1	7	8	64	0.955291	0.570213	1.08714	7	11	17	186.882	29.46	6	12	325.886	37.5	7	23	406.44	42.41	8	29	224	24.1859	4.56396
Q9FIE8	UDP-glucuronic acid decarboxylase 3 OS=Arabidopsis thaliana GN=UXS3 PE=1 SV=1 - [UXS3_ARATH]	42.4	3	13	13	35	0.963387	1.06779	0.862875	8	7	13	180.477	25.15	8	10	117.634	21.05	7	8	351.243	29.24	9	17	342	38.5449	8.11865
Q9ZT91	Elongation factor Tu, mitochondrial OS=Arabidopsis thaliana GN=TUFA PE=1 SV=1 - [EFTM_ARATH]	42.29	1	16	17	54	1.00656	1.32067	0.908416	7	18	13	186.646	19.16	8	10	409.929	34.8	14	25	390.702	25.99	10	19	454	49.3786	6.69775
Q9FIJ2	NADH dehydrogenase [ubiquinone] 1 alpha subcomplex subunit 2 OS=Arabidopsis thaliana GN=At5g47890 PE=3 SV=1 - [NDUA2_ARATH]	42.27	1	4	4	9	1.13485		0.70711	2		6	86.3769	21.65	2	3					158.361	42.27	4	6	97	10.8437	9.43701
Q9FKA5	Uncharacterized protein At5g39570 OS=Arabidopsis thaliana GN=At5g39570 PE=1 SV=1 - [Y5957_ARATH]	42.26	1	10	10	34	0.858014	1.1171	0.658791	9	8	8	181.913	31.76	7	10	290.272	33.6	8	10	347.771	36.75	8	14	381	43.5004	4.77979
Q96300	14-3-3-like protein GF14 nu OS=Arabidopsis thaliana GN=GRF7 PE=1 SV=1 - [14337_ARATH]	42.26	1	3	13	46		0.783679	0.783038		1	4					242.37	39.25	11	18	418.87	39.62	12	28	265	29.806	4.81787
O65719	Heat shock 70 kDa protein 3 OS=Arabidopsis thaliana GN=HSP70-3 PE=1 SV=1 - [HSP7C_ARATH]	42.22	1	10	33	191	1.01936	1.57702	1.34592	6	8	7	922.23	35.13	26	54	1238.57	33.74	27	77	948.178	34.21	23	60	649	71.1032	5.07178
Q01525	14-3-3-like protein GF14 omega OS=Arabidopsis thaliana GN=GRF2 PE=2 SV=2 - [14332_ARATH]	42.08	1	4	11	28	1.10161	0.814237		5	2		275.515	39.77	10	15	180.387	29.73	9	13					259	29.1435	4.79248
Q9FZ76	60S ribosomal protein L6-1 OS=Arabidopsis thaliana GN=RPL6A PE=2 SV=1 - [RL61_ARATH]	42.06	1	4	12	39	0.567113	1.28126	1.68368	1	3	3	204.879	23.18	5	9	101.794	36.05	9	9	234.154	35.62	10	21	233	26.1365	10.0962
F4JWM1	40S ribosomal protein S16-3 OS=Arabidopsis thaliana GN=AT5G18380 PE=3 SV=1 - [F4JWM1_ARATH]	41.73	3	6	6	28	1.03815	2.11871	1.53524	9	7	9	125.476	18.71	3	9	71.4295	30.94	5	8	175.548	35.97	5	11	139	16.0436	9.86182
Q8LD27	Proteasome subunit beta type-6 OS=Arabidopsis thaliana GN=PBA1 PE=1 SV=2 - [PSB6_ARATH]	41.63	2	10	10	27	1.04113	1.09892	0.838835	4	5	10	63.95	18.88	3	5	140.986	20.6	5	7	282.744	38.63	9	15	233	25.1356	5.5542
F4J3P1	60S ribosomal protein L23 OS=Arabidopsis thaliana GN=emb2171 PE=2 SV=1 - [F4J3P1_ARATH]	41.6	2	5	5	23	0.683693	2.04908	1.11049	4	6	6	118.143	40.8	4	5	178.542	41.6	5	10	176.704	41.6	5	8	125	13.3972	10.0522
O82629	V-type proton ATPase subunit G2 OS=Arabidopsis thaliana GN=VHA-G2 PE=2 SV=2 - [VATG2_ARATH]	41.51	1	4	4	7			0.934394			4									142.192	41.51	4	7	106	11.735	5.57959
Q9ZVA4	D-mannose binding lectin protein with Apple-like carbohydrate-binding domain OS=Arabidopsis thaliana GN=F9K20.10 PE=2 SV=1 - [Q9ZVA4_ARATH]	41.5	1	10	20	104	0.892718	2.35016	1.05052	13	10	10	771.473	39.91	16	36	710.945	32.88	16	36	599.436	32.2	16	32	441	49.0201	7.6499
Q9SIP7	40S ribosomal protein S3-1 OS=Arabidopsis thaliana GN=RPS3A PE=1 SV=1 - [RS31_ARATH]	41.2	1	3	11	21		1.40111			3						447.238	41.2	11	21					250	27.5017	9.53955
Q8VZ19	60S ribosomal protein L30-2 OS=Arabidopsis thaliana GN=RPL30B PE=2 SV=1 - [RL302_ARATH]	41.07	3	4	4	8	0.955651	2.35083	0.764907	2	3	3	40.8448	16.07	2	2	92.3176	25	2	3	67.8031	30.36	3	3	112	12.2825	9.5835
P59223	40S ribosomal protein S13-1 OS=Arabidopsis thaliana GN=RPS13A PE=2 SV=1 - [RS131_ARATH]	41.06	2	7	7	22	1.11928	1.70121	1.18505	8	5	5	158.281	41.06	7	9	106.581	25.17	5	7	124.694	25.17	5	6	151	17.0845	10.3892
Q8LD03	40S ribosomal protein S7-3 OS=Arabidopsis thaliana GN=RPS7C PE=2 SV=2 - [RS73_ARATH]	41.05	1	6	9	37	0.620822	0.762079	0.945155	5	4	3	123.22	16.32	6	13	93.0405	16.32	6	12	144.203	34.21	6	12	190	22.0468	9.74463
P54609	Cell division control protein 48 homolog A OS=Arabidopsis thaliana GN=CDC48A PE=1 SV=1 - [CD48A_ARATH]	40.91	1	33	33	105	1.06588	1.47651	1.0244	28	19	33	377.601	31.27	23	36	451.996	19.28	17	27	763.25	29.42	24	42	809	89.3374	5.24951
Q9SJ12	Probable ATP synthase 24 kDa subunit, mitochondrial OS=Arabidopsis thaliana GN=At2g21870 PE=1 SV=1 - [ATP7_ARATH]	40.83	2	11	11	32	1.01077	0.679244	1.11962	6	8	9	91.6227	22.5	5	7	164.061	35	8	10	129.587	21.67	7	15	240	27.5794	6.66846
P42794-2	Isoform 2 of 60S ribosomal protein L11-2 OS=Arabidopsis thaliana GN=RPL11B - [RL112_ARATH]	40.12	3	7	7	19	1.00742	1.75087	1.07472	6	6	6	151.577	30.81	5	6	84.8483	27.91	5	7	203.094	27.91	5	6	172	19.7624	9.92041
P53492	Actin-7 OS=Arabidopsis thaliana GN=ACT7 PE=1 SV=1 - [ACT7_ARATH]	40.05	1	5	17	88	1.47374	1.46714	1.05841	5	6	5	421.728	27.85	13	25	522.335	37.93	16	33	526.446	29.18	13	30	377	41.709	5.49072
P42798	40S ribosomal protein S15a-1 OS=Arabidopsis thaliana GN=RPS15AA PE=2 SV=2 - [R15A1_ARATH]	40	2	6	6	19	0.903536	1.83033	1.04242	6	4	4	117.315	34.62	5	8	93.4074	21.54	3	5	93.0342	26.92	4	6	130	14.7949	9.89111
Q9ZRW8	Glutathione S-transferase U19 OS=Arabidopsis thaliana GN=GSTU19 PE=2 SV=1 - [GSTUJ_ARATH]	39.73	1	11	11	27	0.666098	0.643377	0.81026	5	6	13	76.3264	19.63	5	5	104.611	16.89	5	6	213.633	35.16	9	16	219	25.6343	6.03662
Q42418	Profilin-2 OS=Arabidopsis thaliana GN=PRO2 PE=2 SV=1 - [PROF2_ARATH]	39.69	1	3	6	29	0.71849	0.969963	0.790683	2	1	8	80.322	24.43	3	3	60.6532	16.79	2	3	443.045	39.69	6	23	131	13.9889	5.021
O23654	V-type proton ATPase catalytic subunit A OS=Arabidopsis thaliana GN=VHA-A PE=1 SV=1 - [VATA_ARATH]	39.65	1	21	21	44	0.930179	1.96077	1.25578	10	13	15	267.437	14.77	9	11	259.258	20.22	12	15	353.886	23.76	12	18	623	68.7688	5.23682
Q9M9W1	60S ribosomal protein L22-2 OS=Arabidopsis thaliana GN=RPL22B PE=2 SV=1 - [RL222_ARATH]	39.52	1	6	6	20	0.59759	1.38355	0.734946	3	3	8	120.507	29.84	3	4	150.122	25.81	3	3	172.937	39.52	6	13	124	14.0094	9.5542
B9DG17	40S ribosomal protein SA OS=Arabidopsis thaliana GN=P40 PE=2 SV=1 - [B9DG17_ARATH]	39.46	2	9	9	63	1.07871	2.00334	1.00804	12	13	18	295.39	35.37	7	18	371.886	27.89	6	20	512.151	39.46	9	25	294	31.9606	5.14795
Q9ZU52	Probable fructose-bisphosphate aldolase 3, chloroplastic OS=Arabidopsis thaliana GN=FBA3 PE=1 SV=1 - [ALFC3_ARATH]	39.39	1	16	16	57	0.896547	0.993219	1.07196	10	8	21	331.367	26.85	10	16	191.024	19.44	8	12	543.845	34.78	13	29	391	42.3006	8.08936
Q9STY6	40S ribosomal protein S20-2 OS=Arabidopsis thaliana GN=RPS20B PE=2 SV=1 - [RS202_ARATH]	39.34	1	1	6	32	0.755568	1.26763		1	1		195.623	39.34	6	17	291.844	39.34	6	15					122	13.6845	9.71533
Q56YW9	Tubulin beta-2 chain OS=Arabidopsis thaliana GN=TUBB2 PE=2 SV=2 - [TBB2_ARATH]	39.33	1	6	18	86	0.745506	1.06245	1.16377	3	2	4	417.246	30	14	34	289.636	18.67	9	18	440.93	24	12	34	450	50.701	4.80518
F4KAM0	60S acidic ribosomal protein P3-2 OS=Arabidopsis thaliana GN=AT5G57290 PE=2 SV=1 - [F4KAM0_ARATH]	39.33	3	4	4	12		0.828575	0.909957		2	7					62.5395	16.85	2	2	185.655	39.33	4	10	89	8.93938	5.2876
O48549	40S ribosomal protein S6-1 OS=Arabidopsis thaliana GN=RPS6A PE=1 SV=2 - [RS61_ARATH]	39.2	1	2	10	35	0.788546		1.19724	2		1	426.365	39.2	10	25					100.458	23.2	7	10	250	28.3496	10.6089
F4J504	Superoxide dismutase OS=Arabidopsis thaliana GN=MSD1 PE=2 SV=1 - [F4J504_ARATH]	39.13	2	8	8	36	0.986015	0.755931	0.825087	6	7	11	161.55	27.83	5	10	196.948	20	5	11	187.956	38.7	7	15	230	25.3291	8.48486
Q9SH69	6-phosphogluconate dehydrogenase, decarboxylating 1, chloroplastic OS=Arabidopsis thaliana GN=At1g64190 PE=2 SV=1 - [6PGD1_ARATH]	39.01	1	6	17	40	0.829016	1.30472	0.936046	4	2	6	292.996	26.08	13	16	161.364	12.53	6	7	351.128	31.01	14	17	487	53.3441	5.45264
P29402	Calnexin homolog 1 OS=Arabidopsis thaliana GN=CNX1 PE=1 SV=1 - [CALX1_ARATH]	38.68	1	14	21	68	0.932618	1.44487	1.15864	12	12	20	222.356	16.04	9	14	306.123	21.13	11	17	662.374	37.55	20	37	530	60.4484	4.90674
Q9SUT2	Peroxidase 39 OS=Arabidopsis thaliana GN=PER39 PE=1 SV=1 - [PER39_ARATH]	38.65	1	9	11	88	0.991777	0.814548	1.04216	15	7	17	530.992	34.05	9	32	374.42	21.17	7	20	650.857	38.65	11	36	326	35.5779	6.97607
F4JHJ0	HSP20-like chaperone OS=Arabidopsis thaliana GN=AT4G02450 PE=2 SV=1 - [F4JHJ0_ARATH]	38.33	2	9	9	38	1.21244	0.714481	1.18066	5	7	15	115.286	17.92	4	6	158.432	27.92	6	10	247.432	38.33	9	22	240	25.3247	4.56396
Q38858	Calreticulin-2 OS=Arabidopsis thaliana GN=CRT2 PE=1 SV=3 - [CALR2_ARATH]	38.21	1	10	19	57	0.654415	1.20169	1.09911	5	4	16	187.336	27.83	12	13	152.592	15.57	8	10	507.312	35.14	18	34	424	48.1271	4.52588
Q9SRT9	UDP-arabinopyranose mutase 1 OS=Arabidopsis thaliana GN=RGP1 PE=1 SV=1 - [RGP1_ARATH]	38.1	1	3	14	54	1.37069	1.25155	1.01783	1	2	4	207.265	29.13	11	14	152.384	24.37	10	15	398.392	27.45	11	25	357	40.6025	5.92236
Q8W4H8	GDSL esterase/lipase At1g54010 OS=Arabidopsis thaliana GN=At1g54010 PE=1 SV=1 - [GDL19_ARATH]	38.08	1	10	12	59	1.29282	1.29868	1.13517	6	2	14	545.815	26.94	8	23	127.004	10.62	4	8	688.764	34.97	11	28	386	43.1156	8.07471
Q9C525-2	Isoform 2 of Beta-glucosidase 21 OS=Arabidopsis thaliana GN=BGLU21 - [BGL21_ARATH]	37.93	4	10	22	126	1.77105	1.95211	1.48201	11	8	7	565.491	33.52	20	46	566.317	33.14	17	44	491.201	32.38	17	36	522	59.4558	7.02002
Q9LMK7	Ran-binding protein 1 homolog a OS=Arabidopsis thaliana GN=RANBP1A PE=1 SV=1 - [RBP1A_ARATH]	37.72	1	8	8	15		1.61722	1.028		2	9					23.35	7.46	2	3	109.417	33.77	7	12	228	25.5855	4.94482
O04151	Calreticulin-1 OS=Arabidopsis thaliana GN=CRT1 PE=1 SV=1 - [CALR1_ARATH]	37.65	2	9	18	45	0.535204	0.966462	0.927025	2	2	11	221.181	21.65	9	10	116.197	10.82	6	8	481.644	34.59	17	27	425	48.4973	4.60205
P19171	Basic endochitinase B OS=Arabidopsis thaliana GN=CHI-B PE=1 SV=3 - [CHIB_ARATH]	37.61	1	8	8	24	1.44597		1.00832	10		6	274.316	37.31	7	13					357.853	20.6	5	11	335	36.1602	7.60596
Q9LFW1	UDP-arabinopyranose mutase 2 OS=Arabidopsis thaliana GN=RGP2 PE=1 SV=1 - [RGP2_ARATH]	37.5	1	3	14	35			1.32812			3	207.265	24.72	10	13					377.166	26.94	11	22	360	40.8635	6.12549
Q9LTF2	40S ribosomal protein S10-3 OS=Arabidopsis thaliana GN=RPS10C PE=2 SV=2 - [RS103_ARATH]	37.43	1	6	6	25	1.26293	1.58173	1.13166	6	8	6	107.122	33.52	5	7	159.518	33.52	5	10	82.6379	24.02	4	8	179	19.5388	9.61279
Q9LEV3	CBS domain-containing protein CBSX3, mitochondrial OS=Arabidopsis thaliana GN=CBSX3 PE=1 SV=1 - [CBSX3_ARATH]	37.38	1	10	10	43	1.1877	0.837554	0.701166	11	12	9	142.018	23.3	6	16	205.54	33.01	9	15	125.641	27.18	7	12	206	22.7147	9.01221
P31168	Dehydrin COR47 OS=Arabidopsis thaliana GN=COR47 PE=1 SV=2 - [COR47_ARATH]	37.36	1	8	11	31	0.892223	0.817661	0.915672	4	7	7	105.971	19.25	5	7	102.093	18.49	7	12	110.677	35.47	8	12	265	29.8789	4.76709
Q9SR37	Beta-glucosidase 23 OS=Arabidopsis thaliana GN=BGLU23 PE=1 SV=1 - [BGL23_ARATH]	37.21	3	13	20	131	1.78254	2.62136	1.09383	28	13	14	938.221	37.21	20	56	529.336	30.73	16	40	511.92	29.77	14	35	524	59.6827	6.91748
Q96292	Actin-2 OS=Arabidopsis thaliana GN=ACT2 PE=1 SV=1 - [ACT2_ARATH]	37.14	2	4	16	86	1.22012	1.68763	1.05842	6	7	3	465.947	31.3	14	26	540.777	37.14	16	34	470.495	29.18	13	26	377	41.8499	5.57959
Q9SJ36	40S ribosomal protein S17-2 OS=Arabidopsis thaliana GN=RPS17B PE=2 SV=3 - [RS172_ARATH]	37.14	4	9	9	59	0.801478	1.34525	1.01943	10	10	25	130.839	24.29	7	13	207.496	30	8	13	422.076	37.14	8	33	140	15.9415	10.0376
Q9LZH9	60S ribosomal protein L7a-2 OS=Arabidopsis thaliana GN=RPL7AB PE=1 SV=1 - [RL7A2_ARATH]	37.11	1	3	10	26		1.09073	1.29931		2	3					82.8704	31.64	8	11	221.079	30.86	8	15	256	29.0163	10.1548
P29197	Chaperonin CPN60, mitochondrial OS=Arabidopsis thaliana GN=CPN60 PE=1 SV=2 - [CH60A_ARATH]	37.09	1	10	20	60	0.953447	1.42726	1.23573	6	5	10	219.057	15.77	8	12	274.04	16.29	8	14	616.129	35.36	19	34	577	61.2422	5.78271
Q93VT9	60S ribosomal protein L10-1 OS=Arabidopsis thaliana GN=RPL10A PE=1 SV=1 - [RL101_ARATH]	36.82	1	5	10	33	0.915027	1.51144	1.09039	3	2	3	233.154	27.73	7	10	202.906	29.55	7	12	246.421	27.73	6	11	220	24.9012	10.4917
Q9M2D8	Uncharacterized protein At3g61260 OS=Arabidopsis thaliana GN=At3g61260 PE=1 SV=1 - [Y3126_ARATH]	36.79	1	12	15	33	0.920722		0.780795	1		19	29.4956	7.08	2	2					188.874	36.79	15	31	212	23.13	5.64307
O65398	AT1G11840 protein OS=Arabidopsis thaliana GN=F12F1.32 PE=2 SV=1 - [O65398_ARATH]	36.75	2	10	10	18	0.734463	0.888485	0.833835	4	7	4	74.5437	10.25	3	4	167.848	28.98	8	9	57.1762	13.07	4	5	283	31.9083	5.2749
O81146	Proteasome subunit alpha type-6-A OS=Arabidopsis thaliana GN=PAA1 PE=1 SV=2 - [PSA6A_ARATH]	36.59	1	3	8	25	1.29388		0.947269	1		2	101.634	19.11	4	6	86.2938	11.79	3	6	199.054	29.27	7	13	246	27.2768	5.85889
O64595	Carbonic anhydrase OS=Arabidopsis thaliana GN=F17O7.5 PE=2 SV=1 - [O64595_ARATH]	36.43	2	8	8	15	0.962749	1.40043	0.746029	5	4	5	111.606	25.97	5	5	129.008	14.73	4	5	129.212	16.28	4	5	258	28.3945	7.12256
P51427	40S ribosomal protein S5-2 OS=Arabidopsis thaliana GN=RPS5B PE=2 SV=2 - [RS52_ARATH]	36.23	2	14	14	74	0.732428	1.15407	0.941102	16	16	19	305.764	32.85	9	23	273.89	28.99	10	22	423.225	36.23	13	29	207	22.9072	9.62744
P0DH99	Elongation factor 1-alpha 1 OS=Arabidopsis thaliana GN=A1 PE=1 SV=1 - [EF1A1_ARATH]	36.08	1	17	17	126	1.05224	1.81698	1.34522	38	36	25	622.302	35.86	16	47	545.518	23.83	13	45	346.893	23.83	13	34	449	49.4708	9.11475
Q9C505	Eukaryotic translation initiation factor 5A-3 OS=Arabidopsis thaliana GN=At1g69410 PE=2 SV=1 - [IF5A3_ARATH]	36.08	1	2	5	21	0.723785		0.725488	2		3	116.016	31.01	4	9					153.02	36.08	5	12	158	17.1965	5.93506
Q9SVD7-2	Isoform 2 of Ubiquitin-conjugating enzyme E2 variant 1D OS=Arabidopsis thaliana GN=UEV1D - [UEV1D_ARATH]	36.05	1	2	4	6			0.829399			3									102.607	36.05	4	6	147	16.6212	6.68311
A8MS83	60S ribosomal protein L23a-2 OS=Arabidopsis thaliana GN=RPL23AB PE=3 SV=1 - [A8MS83_ARATH]	35.81	3	7	7	25	0.62111	1.6067	1.01417	6	8	9	137.976	23.65	3	7	155.213	35.81	6	8	161.459	29.05	6	10	148	16.7335	10.1694
Q94A97-3	Isoform 3 of Ubiquitin-conjugating enzyme E2 35 OS=Arabidopsis thaliana GN=UBC35 - [UBC35_ARATH]	35.71	6	5	5	11	1.23047	0.768093	0.76642	2	3	5	32.04	22.32	2	2	49.899	28.57	3	4	48.2463	22.32	4	5	112	12.8428	9.33447
Q9S9P8-3	Isoform 3 of Ferredoxin--NADP reductase, root isozyme 2, chloroplastic OS=Arabidopsis thaliana GN=RFNR2 - [FNRR2_ARATH]	35.65	3	8	13	38	1.19179	0.981781	0.943695	1	3	10	53.2494	8.52	3	6	118.904	15.14	6	9	214.782	34.7	12	23	317	35.6489	7.13721
F4JXD5	Actin depolymerizing factor 3 OS=Arabidopsis thaliana GN=ADF3 PE=2 SV=1 - [F4JXD5_ARATH]	35.48	2	5	5	14	0.898924	1.31977	0.734882	4	2	5	127.059	35.48	4	5	119.555	26.61	2	4	182.764	31.45	3	5	124	14.1151	5.18604
A8MSE0	Acytochrome-c oxidase/ electron carrier OS=Arabidopsis thaliana GN=AT4G21105 PE=4 SV=1 - [A8MSE0_ARATH]	35.42	2	2	2	2			0.994269			2									34.2497	35.42	2	2	48	5.70108	9.83252
Q8LBY9	At5g05960 OS=Arabidopsis thaliana GN=AT5G05960 PE=4 SV=1 - [Q8LBY9_ARATH]	35.34	1	5	5	9			0.688693			7									51.0798	35.34	5	9	116	12.4342	9.02686
Q93XZ7	At5g42570 OS=Arabidopsis thaliana GN=K16E1.4 PE=2 SV=1 - [Q93XZ7_ARATH]	35.32	1	8	8	14			0.722524			11									209.237	35.32	8	14	218	24.5494	9.31982
P59271	Ubiquitin-40S ribosomal protein S27a-1 OS=Arabidopsis thaliana GN=RPS27AA PE=1 SV=2 - [R27AA_ARATH]	35.26	3	1	6	32	0.392267	1.44424		1	1		291.641	35.26	6	18	148.948	25	5	14					156	17.6605	9.75928
Q9XEX2	Peroxiredoxin-2B OS=Arabidopsis thaliana GN=PRXIIB PE=1 SV=1 - [PRX2B_ARATH]	35.19	1	5	5	20	0.89352	0.781814	1.0674	6	7	6	90.63	35.19	5	7	110.265	21.6	4	7	125.407	20.99	3	6	162	17.417	5.36377
Q9C9C5	60S ribosomal protein L6-3 OS=Arabidopsis thaliana GN=RPL6C PE=2 SV=1 - [RL63_ARATH]	35.19	2	2	10	26		1.43683	0.815831		1	1					111.695	29.18	7	8	235.473	31.33	9	18	233	26.0905	10.1694
P49206	40S ribosomal protein S26-1 OS=Arabidopsis thaliana GN=RPS26A PE=2 SV=2 - [RS261_ARATH]	35.11	3	4	4	17	0.545458	1.73066	0.683158	5	3	4	96.2933	35.11	4	6	45.1835	18.32	2	4	101.323	35.11	4	7	131	14.7198	11.0923
Q9ZVF2	MLP-like protein 329 OS=Arabidopsis thaliana GN=MLP329 PE=2 SV=1 - [ML329_ARATH]	35.1	1	3	5	9		0.522048			2						126.628	35.1	5	9					151	17.5906	5.5542
A8MQA1	60S ribosomal protein L13 OS=Arabidopsis thaliana GN=BBC1 PE=3 SV=1 - [A8MQA1_ARATH]	34.8	2	7	7	25	0.850463	1.5061	1.13389	5	6	6	153.832	20.1	4	7	162.033	18.63	5	10	220.402	27.45	5	8	204	23.525	11.0044
Q9ZVS5	Aspartyl protease-like protein OS=Arabidopsis thaliana GN=F15K9.16 PE=2 SV=1 - [Q9ZVS5_ARATH]	34.79	1	8	12	57	0.709387	2.22394	0.781279	5	7	3	354.883	26.96	9	21	355.71	31.11	11	20	364.77	17.51	6	16	434	46.1188	9.14404
Q0WWE3	Cytochrome b-c1 complex subunit 6 OS=Arabidopsis thaliana GN=AT1G15120 PE=3 SV=1 - [Q0WWE3_ARATH]	34.78	2	4	4	7			1.06218			7									88.7133	34.78	4	7	69	7.9779	7.66455
F4J9K9	Neurofilament protein-related protein OS=Arabidopsis thaliana GN=AT3G05900 PE=2 SV=1 - [F4J9K9_ARATH]	34.77	1	18	18	43	2.08348	2.7708	1.28037	11	13	10	173.67	15.75	9	14	188.164	20.51	11	15	199.34	14.86	8	14	673	73.4104	4.34814
A8MSB9	Glycine-rich RNA-binding protein 2 OS=Arabidopsis thaliana GN=GR-RBP2 PE=4 SV=1 - [A8MSB9_ARATH]	34.72	4	4	4	20	0.783649	1.00443	1.01119	2	2	8	45.7772	20.14	2	3	49.56	17.36	2	3	201.839	34.72	4	14	144	14.6821	7.34229
Q9FFR3	6-phosphogluconate dehydrogenase, decarboxylating 2, chloroplastic OS=Arabidopsis thaliana GN=At5g41670 PE=1 SV=1 - [6PGD2_ARATH]	34.7	1	5	16	38	0.951514	1.32186	0.843873	3	2	4	249.257	24.23	12	15	139.79	12.73	6	6	351.822	28.54	13	17	487	53.2842	5.79541
F4IGR3	60S acidic ribosomal protein P2-2 OS=Arabidopsis thaliana GN=AT2G27710 PE=2 SV=1 - [F4IGR3_ARATH]	34.69	5	4	4	33	1.34792	1.4418	0.689996	6	5	6	246.364	12.24	2	11	273.103	12.24	2	10	254.405	34.69	4	12	98	10.2373	4.67822
Q8LCC7	At4g22380 OS=Arabidopsis thaliana GN=AT4G22380 PE=2 SV=1 - [Q8LCC7_ARATH]	34.38	3	4	4	7			1.19861			6									123.228	34.38	4	7	128	13.9064	7.28369
Q9FNC9	Mitochondrial import receptor subunit TOM9-2 OS=Arabidopsis thaliana GN=TOM9-2 PE=1 SV=3 - [TOM92_ARATH]	34.34	1	5	5	9		1.29814	0.892972		3	4					74.78	33.33	3	3	108.739	33.33	4	6	99	10.3716	9.81787
P46286	60S ribosomal protein L8-1 OS=Arabidopsis thaliana GN=RPL8A PE=1 SV=2 - [RL81_ARATH]	34.11	1	8	8	41	1.12196	2.41632	1.24136	11	8	7	201.107	33.72	7	15	253.801	24.03	6	14	174.164	22.09	5	12	258	27.8418	10.9019
P42763	Dehydrin ERD14 OS=Arabidopsis thaliana GN=ERD14 PE=1 SV=1 - [ERD14_ARATH]	34.05	1	5	8	26	0.969514	0.729069	0.847781	4	4	3	141.981	21.08	5	7	129.335	24.32	6	10	138.046	28.65	5	9	185	20.7738	5.47803
Q96251	ATP synthase subunit O, mitochondrial OS=Arabidopsis thaliana GN=At5g13450 PE=1 SV=2 - [ATPO_ARATH]	34.03	2	9	9	19	0.746161	0.84032	0.905543	4	3	10	119.139	9.24	3	4	99.9033	10.5	2	3	164.922	34.03	8	12	238	26.305	9.23193
B9DGT7	Tubulin alpha-2 chain OS=Arabidopsis thaliana GN=TUBA2 PE=2 SV=2 - [TBA2_ARATH]	34	2	15	15	70	0.878436	1.37024	1.15106	18	14	21	364.442	25.33	10	22	368.77	22.67	10	20	565.888	26.89	11	28	450	49.5093	5.05908
Q9SEI2	26S protease regulatory subunit 6A homolog A OS=Arabidopsis thaliana GN=RPT5A PE=1 SV=1 - [PS6AA_ARATH]	33.96	2	12	13	30	0.838407	0.989722	1.02816	5	4	9	157.791	18.87	6	9	108.344	12.97	5	7	226.826	23.11	9	14	424	47.4503	5.03369
Q9FWA3	6-phosphogluconate dehydrogenase, decarboxylating 3 OS=Arabidopsis thaliana GN=At3g02360 PE=2 SV=1 - [6GPD3_ARATH]	33.95	1	15	17	38	0.976837	1.28851	1.05375	8	6	13	127.432	19.75	10	11	200.569	13.79	8	9	253.043	29.42	14	18	486	53.5435	7.41553
Q8H0X6-2	Isoform 2 of Cysteine proteinase inhibitor 6 OS=Arabidopsis thaliana GN=CYS6 - [CYT6_ARATH]	33.83	2	7	7	17		0.739967	0.878056		8	7					92.19	25.87	6	8	75.5433	24.38	5	9	201	22.4636	6.39209
P16181	40S ribosomal protein S11-1 OS=Arabidopsis thaliana GN=RPS11A PE=2 SV=1 - [RS111_ARATH]	33.75	2	5	5	8	1.10291	2.34537		5	3		38.95	26.25	4	5	94.2387	16.25	3	3					160	17.9456	10.5649
P11574	V-type proton ATPase subunit B1 OS=Arabidopsis thaliana GN=VHA-B1 PE=2 SV=2 - [VATB1_ARATH]	33.74	2	14	14	52	0.945429	1.98261	1.12935	13	14	17	409.213	27.98	11	16	368.294	21.6	9	17	475.002	25.72	11	19	486	54.0736	5.09717
P48348-2	Isoform 2 of 14-3-3-like protein GF14 kappa OS=Arabidopsis thaliana GN=GRF8 - [14338_ARATH]	33.74	3	4	9	30	1.08321		1.07787	1		5	162.139	21.54	5	9					253.567	30.89	8	21	246	27.7538	4.93213
Q9M8R9	Regulator of ribonuclease-like protein 1 OS=Arabidopsis thaliana GN=At3g02770 PE=2 SV=1 - [RRAA1_ARATH]	33.73	1	6	6	9			0.77982			8									122.783	33.73	6	9	166	17.8252	5.97314
O04905	UMP-CMP kinase OS=Arabidopsis thaliana GN=PYR6 PE=1 SV=1 - [KCY_ARATH]	33.66	2	6	6	9			0.9603			8									138.629	33.66	6	9	202	22.4676	6.01123
P55737	Heat shock protein 90-2 OS=Arabidopsis thaliana GN=HSP90-2 PE=1 SV=1 - [HS902_ARATH]	33.48	1	8	29	75	0.753939	1.42289		7	8		497.203	27.61	23	36	519.88	28.9	25	39					699	80.0139	5.04639
P49692	60S ribosomal protein L7a-1 OS=Arabidopsis thaliana GN=RPL7AA PE=1 SV=2 - [RL7A1_ARATH]	33.46	1	2	9	13	1.21716			2			112.343	33.46	9	13									257	29.1113	10.1255
A8MR02	TRAF-like family protein OS=Arabidopsis thaliana GN=AT5G26280 PE=4 SV=1 - [A8MR02_ARATH]	33.33	2	9	9	35	1.03124	2.12714	0.757164	10	14	5	266.978	30.28	7	10	266.338	33.33	9	17	102.108	14.37	4	8	327	36.8519	8.17725
Q9LYR4	Putative transaldolase OS=Arabidopsis thaliana GN=T22N19_70 PE=2 SV=1 - [Q9LYR4_ARATH]	33.33	1	14	14	39	0.994424	1.39183	0.86478	11	10	11	269.51	20.32	9	13	261.877	24.66	10	13	246.534	22.15	9	13	438	47.6696	6.43018
Q42338	AT3G48140 protein OS=Arabidopsis thaliana GN=AT3G48140 PE=4 SV=1 - [Q42338_ARATH]	32.95	1	3	3	8	0.623534		0.595198	2		4	52.3079	25	2	2					123.945	32.95	3	6	88	10.0132	9.45166
O49313	NADH dehydrogenase [ubiquinone] 1 alpha subcomplex subunit 13-B OS=Arabidopsis thaliana GN=At2g33220 PE=2 SV=1 - [NDADB_ARATH]	32.87	1	4	4	10		1.31423	0.738999		4	4					77.3322	32.87	4	5	138.332	20.28	3	5	143	16.1112	9.36377
Q9SGA6	40S ribosomal protein S19-1 OS=Arabidopsis thaliana GN=RPS19A PE=2 SV=1 - [RS191_ARATH]	32.87	1	2	5	16			0.844239			4					86.7534	18.18	3	5	189.537	27.27	4	11	143	15.8184	10.0815
O23708	Proteasome subunit alpha type-2-A OS=Arabidopsis thaliana GN=PAB1 PE=1 SV=1 - [PSA2A_ARATH]	32.77	2	9	9	32	0.967042	0.823934	0.786422	3	5	16	70.263	14.89	3	3	153.903	19.15	5	6	521.224	32.77	8	23	235	25.6853	5.69385
P57752	Acyl-CoA-binding domain-containing protein 6 OS=Arabidopsis thaliana GN=ACBP6 PE=1 SV=1 - [ACBP6_ARATH]	32.61	1	4	4	9			0.912941			5									95.5203	32.61	4	9	92	10.3792	5.23682
F4I576	Monodehydroascorbate reductase OS=Arabidopsis thaliana GN=MDAR6 PE=2 SV=1 - [F4I576_ARATH]	32.37	3	12	12	45	0.839399	1.57614	1.0505	15	12	9	249.978	28.63	10	19	251.732	26.76	10	15	242.99	21.99	8	11	482	52.0829	7.75244
F4K5B9	Aspartyl protease family protein OS=Arabidopsis thaliana GN=AT5G07030 PE=2 SV=1 - [F4K5B9_ARATH]	32.31	1	15	15	37	0.582013	1.33911	1.27976	6	8	20	150.915	13.19	6	6	150.439	16.7	7	9	401.91	32.31	15	22	455	48.6629	9.64209
B9DHH9	3-isopropylmalate dehydrogenase OS=Arabidopsis thaliana GN=IMD1 PE=2 SV=1 - [B9DHH9_ARATH]	32.22	2	9	9	36	0.908661	0.80644	0.917741	9	7	10	182.223	27.32	7	13	196.058	13.92	5	10	358.112	23.97	7	13	388	41.8658	5.99854
Q9SRG3	Protein disulfide isomerase-like 1-2 OS=Arabidopsis thaliana GN=PDIL1-2 PE=2 SV=1 - [PDI12_ARATH]	32.09	1	8	15	70	1.37106	1.37498	1.48211	7	5	7	274.584	23.62	11	20	307.96	22.44	11	21	354.536	25	12	29	508	56.3294	4.99561
Q9SN86	Malate dehydrogenase, chloroplastic OS=Arabidopsis thaliana GN=At3g47520 PE=1 SV=1 - [MDHP_ARATH]	32.01	1	9	11	58	0.772969	0.862364	0.821846	7	6	9	507.93	16.63	6	16	346.084	22.58	8	18	688.446	25.56	9	24	403	42.3793	8.51416
Q2V3Q0	Proteasome subunit alpha type-7-A OS=Arabidopsis thaliana GN=PAD1 PE=4 SV=1 - [Q2V3Q0_ARATH]	31.69	3	6	6	13	0.835131	0.964519	0.640423	2	4	5	33.8468	11.52	2	2	83.5603	13.99	3	4	166.149	27.98	5	7	243	26.5529	7.37158
Q9ZW84	3-isopropylmalate dehydratase, small subunit OS=Arabidopsis thaliana GN=IPMI2 PE=2 SV=1 - [Q9ZW84_ARATH]	31.64	1	5	6	15		0.462396	1.17298		1	7					45.51	11.33	2	3	387.63	31.64	6	12	256	27.0264	6.11279
P24704	Superoxide dismutase [Cu-Zn] 1 OS=Arabidopsis thaliana GN=CSD1 PE=1 SV=2 - [SODC1_ARATH]	31.58	1	5	5	29	0.410835	0.517734	0.875592	4	4	6	40.41	31.58	4	5	150.601	15.13	2	8	308.557	31.58	5	16	152	15.0883	5.60498
Q9SIJ8	Adenine nucleotide alpha hydrolases-like protein OS=Arabidopsis thaliana GN=RD2 PE=2 SV=2 - [Q9SIJ8_ARATH]	31.55	2	4	4	14	0.993814	0.9039	0.807365	3	3	4	43.9879	25.67	3	4	61.8967	16.04	2	3	117.657	23.53	3	7	187	20.5746	5.61768
P51413	60S ribosomal protein L17-2 OS=Arabidopsis thaliana GN=RPL17B PE=2 SV=2 - [RL172_ARATH]	31.43	3	7	9	67	0.853394	1.73665	0.961666	18	15	12	305.809	31.43	8	25	295.195	31.43	8	20	337.177	25.14	7	22	175	19.8415	10.1108
Q9ZU25	Probable mitochondrial-processing peptidase subunit alpha-1 OS=Arabidopsis thaliana GN=At1g51980 PE=1 SV=1 - [MPPA1_ARATH]	31.41	1	17	17	77	1.09527	1.37838	1.02939	17	19	20	390.469	24.65	13	21	429.393	28.43	15	25	634.867	22.47	11	31	503	54.3677	6.32861
O23255	Adenosylhomocysteinase 1 OS=Arabidopsis thaliana GN=SAHH1 PE=1 SV=1 - [SAHH1_ARATH]	31.34	3	17	17	65	0.869966	2.00149	0.931791	19	11	12	308.568	25.36	15	28	267.674	16.29	9	20	164.421	17.53	8	17	485	53.3441	5.97314
Q9SI54	At2g03870 OS=Arabidopsis thaliana GN=AT2G03870 PE=4 SV=1 - [Q9SI54_ARATH]	31.31	1	6	6	7			0.668465			7									81.1394	31.31	6	7	99	10.7667	5.21143
P51818	Heat shock protein 90-3 OS=Arabidopsis thaliana GN=HSP90-3 PE=1 SV=2 - [HS903_ARATH]	31.19	1	5	26	52			1.18036			4									716.332	31.19	26	52	699	80.0018	5.04639
Q9FWR4-2	Isoform 2 of Glutathione S-transferase DHAR1, mitochondrial OS=Arabidopsis thaliana GN=DHAR1 - [DHAR1_ARATH]	31.13	2	6	6	27	0.807986	0.545696	0.803409	5	5	9	152.027	26.89	5	6	150.388	21.7	4	8	303.227	31.13	6	13	212	23.4401	5.90967
F4K6P9	Glutamate dehydrogenase 2 OS=Arabidopsis thaliana GN=GDH2 PE=2 SV=1 - [F4K6P9_ARATH]	31.07	2	6	8	24	1.15962	1.37311	1.01281	7	5	5	215.086	23.95	7	9	182.318	22.33	6	8	230.513	17.8	5	7	309	33.189	6.80029
P0DH95	Calmodulin-1 OS=Arabidopsis thaliana GN=CAM1 PE=2 SV=1 - [CALM1_ARATH]	30.87	5	3	3	4			0.949922			4									76.8026	30.87	3	4	149	16.8509	4.27197
O23254	Serine hydroxymethyltransferase 4 OS=Arabidopsis thaliana GN=SHM4 PE=1 SV=1 - [GLYC4_ARATH]	30.79	1	14	14	41	0.888983	1.61184	0.859194	9	9	15	237.213	16.99	8	10	257.365	15.29	7	10	412.629	24.84	11	21	471	51.6852	7.2251
Q9LKA3	Malate dehydrogenase 2, mitochondrial OS=Arabidopsis thaliana GN=At3g15020 PE=1 SV=1 - [MDHM2_ARATH]	30.79	1	3	11	51			0.72092			4									1356.66	30.79	11	51	341	35.853	8.19189
Q43387	Peroxidase 71 OS=Arabidopsis thaliana GN=PER71 PE=1 SV=1 - [PER71_ARATH]	30.79	1	7	7	9			0.964738			7									268.666	30.79	7	9	328	34.8676	8.20654
B3H6E4	1,2-dihydroxy-3-keto-5-methylthiopentene dioxygenase OS=Arabidopsis thaliana GN=ATARD2 PE=3 SV=1 - [B3H6E4_ARATH]	30.77	5	5	5	8		0.818535	0.827531		4	4					79.225	23.08	4	4	98.3463	25.27	4	4	182	21.5846	5.49072
Q9FFS8	40S ribosomal protein S10-2 OS=Arabidopsis thaliana GN=RPS10B PE=2 SV=1 - [RS102_ARATH]	30.56	2	4	4	8	0.623203	1.39298	0.573402	3	2	2	51.2424	26.67	3	3	56.7803	10.56	2	3	35.4027	12.22	2	2	180	19.721	9.72998
A8MS28	60S ribosomal protein L27-3 OS=Arabidopsis thaliana GN=AT4G15000 PE=4 SV=1 - [A8MS28_ARATH]	30.53	3	4	4	9	0.819534	2.05479	1.12682	2	4	2	0	18.32	2	2	71.5993	30.53	4	5	53.3809	12.21	2	2	131	15.0254	10.1548
Q9FMA8	Germin-like protein subfamily 1 member 11 OS=Arabidopsis thaliana GN=At5g38940 PE=2 SV=1 - [GL111_ARATH]	30.49	1	3	4	33	0.715519	0.474478	0.5482	3	3	6	141.914	30.49	4	10	114.343	13.9	3	8	234.126	30.49	4	15	223	23.6355	8.47021
O81149	Proteasome subunit alpha type-5-A OS=Arabidopsis thaliana GN=PAE1 PE=1 SV=1 - [PSA5A_ARATH]	30.38	2	7	7	11		0.580112	0.85092		2	8					99.19	12.24	2	2	247.825	22.36	6	9	237	25.9309	4.75439
Q9CAX7	Putative small nuclear ribonucleoprotein polypeptide G OS=Arabidopsis thaliana GN=F24K9.17 PE=4 SV=1 - [Q9CAX7_ARATH]	30.38	2	2	2	11		1.50568	0.768275		2	5					90.55	30.38	2	3	225.962	30.38	2	8	79	8.74553	8.52881
Q8LG89	Basic blue protein OS=Arabidopsis thaliana GN=ARPN PE=2 SV=2 - [BABL_ARATH]	30.23	1	4	4	7			0.96968			5									153.34	30.23	4	7	129	14.029	9.49561
P42645	14-3-3-like protein GF14 upsilon OS=Arabidopsis thaliana GN=GRF5 PE=1 SV=2 - [14335_ARATH]	30.22	1	1	8	12	1.1238			1			255.596	30.22	8	12									268	30.1632	4.80518
O80517	Uclacyanin-2 OS=Arabidopsis thaliana GN=At2g44790 PE=1 SV=1 - [BCB2_ARATH]	30.2	1	5	5	87	1.40389	1.49156	1.02269	17	18	27	367.648	30.2	5	23	390.436	28.22	4	25	648.918	30.2	5	39	202	20.341	6.27783
P49211	60S ribosomal protein L32-1 OS=Arabidopsis thaliana GN=RPL32A PE=2 SV=2 - [RL321_ARATH]	30.08	1	4	4	14	0.829851	1.51074	0.941819	2	3	4	68.6663	18.05	2	3	91.4013	18.05	2	5	84.4736	30.08	4	6	133	15.4935	10.8872
Q9SF53	60S ribosomal protein L35-1 OS=Arabidopsis thaliana GN=RPL35A PE=1 SV=1 - [RL351_ARATH]	30.08	1	5	6	13	0.942356	2.97665		4	4		47.3534	21.95	5	6	58.2499	27.64	4	7					123	14.2764	10.9165
Q9ZVS4	Aspartyl protease-like protein OS=Arabidopsis thaliana GN=F15K9.17 PE=2 SV=1 - [Q9ZVS4_ARATH]	30.02	1	9	13	69	0.632725	1.54112	0.663594	8	7	8	450.492	25.87	9	25	437.037	24.71	10	22	505.894	23.09	10	22	433	45.6884	8.66064
Q9SMU8	Peroxidase 34 OS=Arabidopsis thaliana GN=PER34 PE=1 SV=1 - [PER34_ARATH]	29.75	1	6	14	90	0.989613	1.25384	1.68794	3	2	9	324.386	18.98	9	22	213.753	20.11	8	15	809.404	29.75	14	53	353	38.8075	7.63525
Q56WD9	3-ketoacyl-CoA thiolase 2, peroxisomal OS=Arabidopsis thaliana GN=PED1 PE=1 SV=2 - [THIK2_ARATH]	29.65	1	13	13	56	0.890739	0.80154	0.929914	9	10	20	166.837	16.02	7	13	174.879	17.1	8	15	459.961	29.65	13	28	462	48.548	8.33838
P25819	Catalase-2 OS=Arabidopsis thaliana GN=CAT2 PE=2 SV=3 - [CATA2_ARATH]	29.47	2	10	14	37	1.00807	1.64363	0.912456	5	3	13	128.959	15.45	7	8	73.5432	12.6	5	6	258.079	26.83	13	23	492	56.8953	7.12256
Q9LVT8	At5g47210 OS=Arabidopsis thaliana GN=AT5G47210 PE=2 SV=1 - [Q9LVT8_ARATH]	29.41	3	11	13	43	0.767942	1.23391	0.892039	7	9	14	96.6701	24.09	7	8	174.542	28.29	10	15	220.931	26.05	11	20	357	37.9768	8.77783
Q9FMH8	Cysteine protease component of protease-inhibitor complex OS=Arabidopsis thaliana GN=At5g43060/MMG4.7 PE=1 SV=1 - [Q9FMH8_ARATH]	29.37	1	13	14	45	0.62267	0.497049	1.324	5	6	21	89.1912	8.86	4	8	128.022	10.15	6	10	622.667	29.37	14	27	463	51.1706	6.21436
P40283	Histone H2B.11 OS=Arabidopsis thaliana GN=At5g59910 PE=1 SV=5 - [H2B11_ARATH]	29.33	6	1	5	23			0.463627			1	137.04	22	4	8	75.1087	18	3	5	124.497	22	4	10	150	16.4391	9.99365
O23629	Histone H2B.6 OS=Arabidopsis thaliana GN=H2B PE=1 SV=3 - [H2B6_ARATH]	29.33	6	1	5	23	0.526437			1			137.04	29.33	5	9	75.1087	18	3	5	124.497	14.67	3	9	150	16.4261	10.0229
Q9ASR1	At1g56070/T6H22_13 OS=Arabidopsis thaliana GN=At1g56075 PE=2 SV=1 - [Q9ASR1_ARATH]	29.3	1	23	23	91	0.94014	1.87713	1.58959	27	23	18	457.325	26.1	18	32	420.097	23.72	18	32	409.167	12.1	11	27	843	93.8302	6.25244
Q9ZWT2	Cytochrome B5 isoform D OS=Arabidopsis thaliana GN=CYTB5-D PE=1 SV=1 - [CYB5D_ARATH]	29.29	1	3	3	5			0.83493			4									123.163	29.29	3	5	140	15.0877	5.13525
Q93YR3	FAM10 family protein At4g22670 OS=Arabidopsis thaliana GN=At4g22670 PE=1 SV=1 - [F10AL_ARATH]	29.25	1	11	11	24	0.696878	1.00927	0.844455	5	12	6	166.501	8.62	3	5	147.543	22	9	12	148.269	14.51	5	7	441	46.5913	4.93213
Q9LQ04	3,5-epimerase/4-reductase OS=Arabidopsis thaliana GN=F16P17.17 PE=2 SV=1 - [Q9LQ04_ARATH]	29.24	1	9	9	26	0.905302	0.733469	1.03933	3	4	12	66.8543	9.3	3	3	97.2132	11.96	4	6	362.891	29.24	9	17	301	33.576	5.97314
F4K0F7	Protein disulfide-isomerase A1 OS=Arabidopsis thaliana GN=PDIL1-4 PE=2 SV=1 - [F4K0F7_ARATH]	29.1	3	13	14	34	1.5708	2.47501	1.27145	5	7	15	94.4632	8.58	5	7	128.559	10.07	6	8	304.936	27.99	13	19	536	59.3975	4.53857
Q9LZ82	AT5g04430/T32M21_30 OS=Arabidopsis thaliana GN=T32M21_30 PE=2 SV=1 - [Q9LZ82_ARATH]	29.07	2	9	9	24	0.846336	1.22907	0.827164	4	4	11	135.205	13.42	4	5	136.754	11.82	5	6	322.658	26.2	7	13	313	33.8	6.01123
Q9XI93	At1g13930/F16A14.27 OS=Arabidopsis thaliana GN=F7A19.2 PE=2 SV=1 - [Q9XI93_ARATH]	29.03	1	5	5	8			0.944091			7									163.533	29.03	5	8	155	16.1538	4.91943
O04311	AT3G16450 protein OS=Arabidopsis thaliana GN=T02O04.5 PE=1 SV=1 - [O04311_ARATH]	29	1	6	7	40	1.01453	0.435408	0.616223	8	4	5	69.0835	22	6	14	44.3576	9	3	11	172.554	16	5	15	300	32.003	5.22412
O23138	Probable cytochrome c At1g22840 OS=Arabidopsis thaliana GN=At1g22840 PE=1 SV=1 - [CYC2_ARATH]	28.95	1	3	3	6	0.997216		0.930566	2		4	46.94	19.3	2	2					80.7046	28.95	3	4	114	12.3863	9.30518
Q6ICZ8	Nascent polypeptide-associated complex subunit alpha-like protein 3 OS=Arabidopsis thaliana GN=At5g13850 PE=1 SV=1 - [NACA3_ARATH]	28.92	1	1	4	22	0.896478		0.989004	1		2	174.694	28.92	4	8					374.562	28.92	4	14	204	22.044	4.55127
Q9M2Z4	Membrane steroid-binding protein 2 OS=Arabidopsis thaliana GN=MSBP2 PE=1 SV=1 - [MSBP2_ARATH]	28.76	1	6	6	8	1.21015		0.957521	2		4	53.4142	18.88	3	3					86.9996	17.6	5	5	233	25.3666	4.62744
P59226	Histone H3.2 OS=Arabidopsis thaliana GN=HTR2 PE=1 SV=2 - [H32_ARATH]	28.68	1	3	5	8			0.862145			4									84.9289	28.68	5	8	136	15.2585	11.2974
F4JFY4	L-ascorbate peroxidase OS=Arabidopsis thaliana GN=SAPX PE=2 SV=1 - [F4JFY4_ARATH]	28.61	3	8	9	22	1.0327	0.754122	1.541	5	6	4	85.0366	18.5	6	7	107.114	20.81	6	6	145.912	18.79	5	9	346	37.393	9.05615
O49499	Caffeoyl-CoA O-methyltransferase 1 OS=Arabidopsis thaliana GN=CCOAOMT1 PE=1 SV=1 - [CAMT4_ARATH]	28.57	1	8	8	49	0.859389	0.59974	0.83272	9	11	15	256.748	22.78	6	11	241.275	28.57	8	15	415.391	28.57	8	23	259	29.1368	5.2876
O82662	Succinyl-CoA ligase [ADP-forming] subunit beta, mitochondrial OS=Arabidopsis thaliana GN=At2g20420 PE=1 SV=1 - [SUCB_ARATH]	28.5	1	12	12	35	0.704476	1.06391	1.14931	7	8	13	114.435	14.01	6	7	230.396	16.86	7	10	308.235	22.57	9	18	421	45.3169	6.7124
Q9FMN0	Putative uncharacterized protein At5g42890 OS=Arabidopsis thaliana GN=SCP2 PE=2 SV=1 - [Q9FMN0_ARATH]	28.46	1	4	4	4			0.723382			4									40.8253	28.46	4	4	123	13.5591	9.20264
Q9SVC2	Syntaxin-122 OS=Arabidopsis thaliana GN=SYP122 PE=1 SV=1 - [SY122_ARATH]	28.45	1	10	12	17			0.836228			12									308.712	28.45	12	17	341	37.8136	8.38232
Q8LBI1	60S ribosomal protein L5-1 OS=Arabidopsis thaliana GN=ATL5 PE=2 SV=2 - [RL51_ARATH]	28.24	3	11	11	42	0.951376	1.67701	1.17262	9	6	13	228.914	21.59	6	12	169.717	12.62	4	10	245.325	27.24	10	20	301	34.3368	9.30518
O04310	Jacalin-like lectin domain-containing protein OS=Arabidopsis thaliana GN=T02O04.4 PE=2 SV=1 - [O04310_ARATH]	28.23	1	16	17	60	1.32644	3.09798	0.622487	16	11	5	254.813	21.42	12	24	318.411	16.03	11	23	88.6557	5.67	6	13	705	72.4296	5.50342
Q949U7	Peroxiredoxin-2E, chloroplastic OS=Arabidopsis thaliana GN=PRXIIE PE=1 SV=2 - [PRX2E_ARATH]	28.21	1	7	7	20	0.706751	0.90552	1.21451	3	5	7	26.5301	10.68	3	4	40.72	17.95	4	5	196.975	21.37	5	11	234	24.6689	9.02686
Q9SRV5	Cobalamin-independent methionine synthase OS=Arabidopsis thaliana GN=F20H23.19 PE=2 SV=1 - [Q9SRV5_ARATH]	28.1	1	5	26	128	0.97259	1.44494	1.16207	2	2	2	805.491	24.58	20	47	685.012	18.95	17	44	607.891	17.65	14	37	765	84.5306	6.50732
Q39161	Ferredoxin--nitrite reductase, chloroplastic OS=Arabidopsis thaliana GN=NIR1 PE=1 SV=1 - [NIR_ARATH]	27.99	1	14	14	32		1.26993	1.09919		3	18					71.9005	8.87	4	7	346.389	24.06	12	25	586	65.4636	6.27783
Q39242	Thioredoxin reductase 2 OS=Arabidopsis thaliana GN=NTR2 PE=2 SV=2 - [TRXB2_ARATH]	27.94	1	5	9	27		1.46055	0.893009		4	7					187.285	18.02	6	10	376.139	27.94	9	17	383	40.6096	6.69775
F4JQ55	Endoplasmin-like protein OS=Arabidopsis thaliana GN=SHD PE=2 SV=1 - [F4JQ55_ARATH]	27.83	2	20	22	67	0.953056	1.57345	1.1745	17	15	19	612.021	22.48	17	22	599.156	21.63	15	21	702.783	20.53	16	24	823	94.0908	5.0083
Q41931	1-aminocyclopropane-1-carboxylate oxidase 2 OS=Arabidopsis thaliana GN=ACO2 PE=1 SV=2 - [ACCO2_ARATH]	27.81	1	6	8	20	0.642646	0.562074	0.934243	4	3	7	114.312	10.94	3	4	118.532	10.94	3	3	282.97	27.81	8	13	320	36.16	5.12256
F4K9K4	Syntaxin-132 OS=Arabidopsis thaliana GN=SYP132 PE=2 SV=1 - [F4K9K4_ARATH]	27.8	2	5	6	13			0.79141			9									150.456	27.8	6	13	223	25.207	7.75244
Q9LYT7	3-isopropylmalate dehydratase-like protein (Small subunit) OS=Arabidopsis thaliana GN=F17J16_40 PE=2 SV=1 - [Q9LYT7_ARATH]	27.67	1	3	5	12			1.17572			3									360.955	27.67	5	12	253	27.1907	6.87354
P31167	ADP,ATP carrier protein 1, mitochondrial OS=Arabidopsis thaliana GN=AAC1 PE=1 SV=2 - [ADT1_ARATH]	27.56	1	12	12	37	0.812146	1.68501	1.04357	10	7	13	130.759	17.06	7	12	103.698	15.22	6	9	199.352	24.41	10	16	381	41.4494	9.83252
Q9ZST4	Nitrogen regulatory protein P-II homolog OS=Arabidopsis thaliana GN=GLB1 PE=1 SV=1 - [GLNB_ARATH]	27.55	1	5	5	11	1.12188	1.55964	0.612305	4	3	3	53.24	23.47	4	5	48.4032	14.29	3	3	67.1112	14.29	3	3	196	21.262	9.05615
Q56WN1	Glutamine synthetase cytosolic isozyme 1-1 OS=Arabidopsis thaliana GN=GLN1-1 PE=1 SV=2 - [GLN11_ARATH]	27.53	1	9	11	82	1.80843	1.09946	0.965228	18	19	22	348.126	23.6	9	22	361.765	27.25	10	28	437.376	27.53	11	32	356	39.0904	5.46533
Q39129	Thiosulfate sulfurtransferase 16, chloroplastic OS=Arabidopsis thaliana GN=STR16 PE=1 SV=2 - [STR16_ARATH]	27.5	1	2	2	6			1.04276			3									125.797	27.5	2	6	120	12.6682	7.03467
O04331	Prohibitin-3, mitochondrial OS=Arabidopsis thaliana GN=PHB3 PE=1 SV=1 - [PHB3_ARATH]	27.44	2	7	7	12	0.696605	0.883897	0.692877	3	3	5	0	9.39	3	3	81.0208	13.36	3	3	68.4426	14.08	4	6	277	30.381	7.63525
Q9C6B3	Gamma carbonic anhydrase 2, mitochondrial OS=Arabidopsis thaliana GN=GAMMACA2 PE=1 SV=1 - [GCA2_ARATH]	27.34	1	7	7	19	1.01385	0.946277	1.0695	2	7	8	83.3818	8.99	2	3	155.282	18.71	5	8	189.086	27.34	7	8	278	30.0465	7.23975
Q42112	60S acidic ribosomal protein P0-2 OS=Arabidopsis thaliana GN=RPP0B PE=1 SV=2 - [RLA02_ARATH]	27.19	2	10	10	84	1.25698	0.973325	0.856122	16	16	20	390.672	17.19	7	23	471.988	26.25	8	30	401.965	26.25	9	31	320	34.1118	5.07178
Q39241	Thioredoxin H5 OS=Arabidopsis thaliana GN=TRX5 PE=1 SV=1 - [TRXH5_ARATH]	27.12	1	4	4	15	0.682071	2.02639	0.793637	3	5	6	29.5957	16.95	2	3	85.7693	16.95	3	5	157.535	27.12	4	7	118	13.1137	5.2749
Q9SJ44-3	Isoform 3 of Ubiquitin-conjugating enzyme E2 variant 1C OS=Arabidopsis thaliana GN=UEV1C - [UEV1C_ARATH]	27.08	3	1	3	5	1.11069	1.5274		1	1		62.8777	27.08	3	3	77.0308	16.67	2	2					144	16.3711	7.03467
Q9LK88	NADPH:quinone oxidoreductase OS=Arabidopsis thaliana GN=NQR PE=1 SV=1 - [NQR_ARATH]	27.04	1	5	5	7			0.749254			6									134.729	27.04	5	7	196	21.5425	7.50342
P24636	Tubulin beta-4 chain OS=Arabidopsis thaliana GN=TUBB4 PE=2 SV=2 - [TBB4_ARATH]	27.03	1	2	14	84	0.50001	1.29592	1.07211	2	2	2	402.086	26.58	13	32	270.956	18.47	9	19	399.261	16.89	10	33	444	49.7907	4.85596
Q9C7F5	Nuclear transport factor 2 OS=Arabidopsis thaliana GN=NTF2 PE=2 SV=1 - [NTF2_ARATH]	26.98	2	3	3	6			0.77826			4									104.346	26.98	3	6	126	13.9928	6.354
O23515	60S ribosomal protein L15-1 OS=Arabidopsis thaliana GN=RPL15A PE=2 SV=1 - [RL151_ARATH]	26.96	2	5	5	15	0.592111	1.58903	1.19582	5	3	4	105.252	23.53	4	7	70.517	15.69	3	4	77.9428	23.53	4	4	204	24.2242	11.4438
Q1JPL7	Pectinesterase/pectinesterase inhibitor 18 OS=Arabidopsis thaliana GN=PME18 PE=1 SV=3 - [PME18_ARATH]	26.93	1	14	15	42	0.755924	1.33466	0.817808	11	11	8	344.694	17.41	8	15	169.118	17.59	11	15	216.581	13.11	7	12	557	61.6485	8.77783
Q96518	Peroxidase 16 OS=Arabidopsis thaliana GN=PER16 PE=1 SV=2 - [PER16_ARATH]	26.93	1	3	7	14			0.970942			1									281.694	26.93	7	14	323	35.8093	9.5542
Q9LP53	Alba DNA/RNA-binding protein OS=Arabidopsis thaliana GN=F28N24.7 PE=2 SV=1 - [Q9LP53_ARATH]	26.92	1	5	5	16	1.34783	1.30202	0.884045	3	4	6	47.6249	15.38	2	3	73.3505	20.77	4	5	121.323	26.92	5	8	130	14.5645	5.36377
P43082	Hevein-like preproprotein OS=Arabidopsis thaliana GN=HEL PE=1 SV=1 - [HEVL_ARATH]	26.89	1	5	5	26	1.54603	1.28454	0.904849	3	2	14	64.9065	11.32	2	3	71.4084	9.91	2	3	397.565	26.89	5	20	212	22.9217	7.6499
P92549	ATP synthase subunit alpha, mitochondrial OS=Arabidopsis thaliana GN=ATPA PE=1 SV=2 - [ATPAM_ARATH]	26.82	1	12	13	41	0.917192	1.85021	0.671658	13	11	11	252.028	22.68	10	15	280.804	19.72	9	12	289.331	17.95	8	14	507	55.0108	6.60986
Q9LXB8	Hydroxyproline-rich glycoprotein family protein OS=Arabidopsis thaliana GN=F17I14_280 PE=4 SV=1 - [Q9LXB8_ARATH]	26.76	1	4	4	4			1.43362			4									25.5981	26.76	4	4	370	41.5824	6.17627
Q9SMW7	BTF3b-like factor OS=Arabidopsis thaliana GN=btf3 PE=1 SV=1 - [Q9SMW7_ARATH]	26.67	1	5	5	9	0.811842		0.721658	2		5	76.6683	15.76	2	3					149.668	26.67	5	6	165	17.9353	7.25439
O04499	2,3-bisphosphoglycerate-independent phosphoglycerate mutase 1 OS=Arabidopsis thaliana GN=PGM1 PE=2 SV=3 - [PMG1_ARATH]	26.57	1	12	15	40	1.08525	1.83281	0.725635	6	9	11	99.3669	13.29	7	7	264.906	17.59	11	16	294.499	21.54	11	17	557	60.5417	5.52881
Q9C681	Probable histone H2A.1 OS=Arabidopsis thaliana GN=At1g51060 PE=1 SV=1 - [H2A1_ARATH]	26.52	3	2	6	19			0.355769			2	127.492	17.42	3	6					138.531	26.52	6	13	132	13.9256	10.0962
Q9LHQ5	Probable histone H2A.2 OS=Arabidopsis thaliana GN=At3g20670 PE=1 SV=1 - [H2A2_ARATH]	26.52	3	2	6	19			0.43331			2	127.492	17.42	3	6					149.006	26.52	6	13	132	13.8406	10.1548
Q56ZI2	Patellin-2 OS=Arabidopsis thaliana GN=PATL2 PE=1 SV=2 - [PATL2_ARATH]	26.5	1	12	15	44	2.48349	3.14553	1.20293	7	12	5	202.141	16.98	10	13	335.402	22.25	13	21	150.522	11.57	6	10	683	75.9616	4.91943
O65390	Aspartic proteinase A1 OS=Arabidopsis thaliana GN=APA1 PE=1 SV=1 - [APA1_ARATH]	26.48	1	11	11	32	0.818258	1.04027	0.783309	12	7	11	252.353	18.97	8	13	114.521	10.08	5	7	229.115	15.81	6	12	506	54.5785	5.5415
P42731	Polyadenylate-binding protein 2 OS=Arabidopsis thaliana GN=PAB2 PE=1 SV=1 - [PABP2_ARATH]	26.39	1	13	14	36	1.33526	1.73127	1.19612	6	6	15	223.923	13.67	6	8	115.88	10.49	6	8	288.077	22.73	12	20	629	68.6292	8.20654
O48646	Probable phospholipid hydroperoxide glutathione peroxidase 6, mitochondrial OS=Arabidopsis thaliana GN=GPX6 PE=2 SV=2 - [GPX6_ARATH]	26.29	1	5	6	16		0.70152	1.08015		2	7					74.9483	12.5	3	4	213.974	26.29	6	12	232	25.5683	9.34912
P34066	Proteasome subunit alpha type-1-A OS=Arabidopsis thaliana GN=PAF1 PE=1 SV=3 - [PSA1A_ARATH]	26.26	2	7	7	14		0.775961	0.94008		5	6					81.3337	14.03	4	7	144.04	21.94	6	7	278	30.4571	5.08447
Q93W22	60S ribosomal protein L10-3 OS=Arabidopsis thaliana GN=RPL10C PE=2 SV=1 - [RL103_ARATH]	26.24	1	1	6	11		2.16641			1						218.539	26.24	6	11					221	24.9132	10.5649
Q9SEI4	26S protease regulatory subunit 6B homolog OS=Arabidopsis thaliana GN=RPT3 PE=1 SV=1 - [PRS6B_ARATH]	26.23	1	9	10	40	0.854945	0.82882	0.9648	9	8	9	217.713	21.32	7	14	145.349	19.85	8	12	193.519	21.57	9	14	408	45.7226	5.60498
Q8H1Y0	Pyruvate dehydrogenase E1 component subunit alpha-2, mitochondrial OS=Arabidopsis thaliana GN=IAR4 PE=1 SV=2 - [ODPA2_ARATH]	26.21	1	11	11	28	0.754125	0.915175	1.04064	3	4	16	22.7177	11.45	4	4	54.6334	10.94	5	6	175.122	23.41	10	18	393	43.3308	7.91357
Q9M885	40S ribosomal protein S7-2 OS=Arabidopsis thaliana GN=RPS7B PE=2 SV=1 - [RS72_ARATH]	26.18	1	4	7	30	0.717869	1.27752	1.05543	2	2	2	105.959	11.52	4	8	86.3909	11.52	4	9	170.662	24.08	6	13	191	22.1819	9.77393
O04309	Myrosinase-binding protein-like At3g16470 OS=Arabidopsis thaliana GN=At3g16470 PE=1 SV=1 - [MB31_ARATH]	26.16	1	6	6	18	0.749762	1.09837	0.884592	4	6	4	167.18	23.95	5	6	175.761	21.51	5	7	161.898	10.86	3	5	451	48.4666	5.26221
Q96255	Phosphoserine aminotransferase, chloroplastic OS=Arabidopsis thaliana GN=At4g35630 PE=2 SV=1 - [SERC_ARATH]	26.05	1	4	11	32	0.488132	1.15138	1.05425	3	3	3	141.118	14.88	5	7	146.863	24.19	9	12	211.637	17.21	8	13	430	47.3291	8.06006
O22842	Putative chitinase OS=Arabidopsis thaliana GN=AT2G43610 PE=2 SV=1 - [O22842_ARATH]	25.98	1	5	5	18	0.690845	1.75168	1.16113	5	3	4	142.281	19.57	4	7	76.3066	11.74	2	4	131.76	21	4	7	281	29.9796	9.39307
F4I3L1	Phosphoglycerate kinase OS=Arabidopsis thaliana GN=AT1G56190 PE=2 SV=1 - [F4I3L1_ARATH]	25.93	2	6	10	29	0.662249	1.28377	0.965845	2	2	6	145.709	14.81	5	7	275.488	12.84	4	9	398.306	23.7	8	13	405	42.5888	5.5415
Q9FG81	Aluminum-induced protein-like OS=Arabidopsis thaliana GN=AT5G43830 PE=1 SV=1 - [Q9FG81_ARATH]	25.9	1	7	8	15	0.978907	1.30683	1.26756	8	3	2	75.9642	15.14	5	8	40.6658	11.55	4	4	25.52	11.16	3	3	251	27.4918	6.87354
Q9LF30	40S ribosomal protein S19-2 OS=Arabidopsis thaliana GN=RPS19B PE=2 SV=1 - [RS192_ARATH]	25.87	2	1	4	12	1.36932			4			170.509	19.58	3	7	86.7534	18.18	3	5					143	15.8074	10.1401
Q9ZVA5	F9K20.9 protein OS=Arabidopsis thaliana GN=F9K20.9 PE=4 SV=1 - [Q9ZVA5_ARATH]	25.73	1	2	12	27		2.53962			2						593.145	25.73	12	27					443	49.1631	6.27783
F4KGV2	14-3-3-like protein GF14 lambda OS=Arabidopsis thaliana GN=GRF6 PE=2 SV=1 - [F4KGV2_ARATH]	25.61	4	2	6	9		0.683382			2						114.887	25.61	6	9					246	27.7007	4.89404
O23593	AT4g17520/dl4795w OS=Arabidopsis thaliana GN=dl4795w PE=2 SV=1 - [O23593_ARATH]	25.56	1	7	9	13		1.13116	1.02853		3	4					62.4896	15	5	6	87.5399	14.44	5	7	360	38.8822	8.74854
Q9SS67	Peroxidase 28 OS=Arabidopsis thaliana GN=PER28 PE=2 SV=1 - [PER28_ARATH]	25.55	1	6	6	23	1.35042	0.692439	0.890504	5	6	5	175.797	20.87	5	6	222.387	15.89	4	8	338.387	20.87	5	9	321	34.5144	5.21143
P58684	Probable signal peptidase complex subunit 2 OS=Arabidopsis thaliana GN=At2g39960 PE=2 SV=1 - [SPCS2_ARATH]	25.52	1	5	5	8			0.742654			6									111.866	25.52	5	8	192	21.6287	8.93896
Q9SA73	At1g30580 OS=Arabidopsis thaliana GN=T5I8.3 PE=2 SV=1 - [Q9SA73_ARATH]	25.38	1	10	10	30	0.972688	1.61635	1.05943	8	6	12	161.231	13.96	6	9	115.778	11.68	5	7	219.402	23.6	9	14	394	44.4432	6.81494
Q38884	Eukaryotic translation initiation factor 3 subunit I OS=Arabidopsis thaliana GN=TIF3I1 PE=2 SV=2 - [EIF3I_ARATH]	25.3	1	7	7	21	0.858331	1.12662	0.991374	2	5	9	70.7532	8.54	2	2	121.794	14.33	4	6	216.604	25.3	7	13	328	36.3655	6.99072
Q9XEE2	Annexin D2 OS=Arabidopsis thaliana GN=ANN2 PE=2 SV=1 - [ANXD2_ARATH]	25.24	1	8	8	31	1.08715	1.78657	0.758724	10	6	10	118.243	20.19	5	12	103.594	15.46	5	7	204.515	20.5	7	12	317	36.2436	6.1001
O81148	Proteasome subunit alpha type-4-A OS=Arabidopsis thaliana GN=PAC1 PE=1 SV=1 - [PSA4A_ARATH]	25.2	1	5	5	13	0.7753	1.16759	0.756555	5	4	2	55.6823	15.2	3	5	97.3515	18	4	6	32.31	11.6	2	2	250	27.4579	7.10791
O81147	Proteasome subunit alpha type-6-B OS=Arabidopsis thaliana GN=PAA2 PE=1 SV=1 - [PSA6B_ARATH]	25.2	1	1	6	20			0.877473			2					86.2938	11.79	3	6	218.865	25.2	6	14	246	27.3328	6.0874
F4J4J3	Metallopeptidase M24 domain-containing protein OS=Arabidopsis thaliana GN=ATG2 PE=2 SV=1 - [F4J4J3_ARATH]	25.19	3	9	9	30	0.803278	1.60736	1.05238	4	5	13	133.839	11.43	4	5	98.8898	10.13	4	7	291.393	22.08	8	18	385	42.2688	6.17627
Q94AR8	3-isopropylmalate dehydratase OS=Arabidopsis thaliana GN=IIL1 PE=2 SV=1 - [LEUC_ARATH]	25.15	1	10	10	30	0.700958	1.17294	1.22898	6	9	11	50.826	10.22	4	6	95.6859	15.32	5	9	156.933	15.72	7	15	509	54.9785	7.84033
P38666	60S ribosomal protein L24-2 OS=Arabidopsis thaliana GN=RPL24B PE=2 SV=2 - [RL242_ARATH]	25.15	2	6	6	23	0.790163	1.33883	1.04283	7	6	6	154.91	20.86	5	7	122.608	20.25	4	8	96.1267	24.54	5	8	163	18.6204	10.7847
F4J7G9	Syntaxin-121 OS=Arabidopsis thaliana GN=SYP121 PE=2 SV=1 - [F4J7G9_ARATH]	25.08	2	6	8	11			0.745151			6									240.859	25.08	8	11	315	34.637	8.95361
Q9SFF9	Germin-like protein subfamily 1 member 7 OS=Arabidopsis thaliana GN=At3g05950 PE=2 SV=1 - [GL17_ARATH]	24.89	1	4	4	28	0.727651	0.460391	0.54316	4	6	8	139.213	14.85	2	6	167.559	24.89	4	9	316.142	24.89	4	13	229	24.7207	6.91748
Q8GUM2	Heat shock 70 kDa protein 9, mitochondrial OS=Arabidopsis thaliana GN=HSP70-9 PE=2 SV=1 - [HSP7I_ARATH]	24.78	1	10	18	83	0.757242	1.82719	1.24914	8	6	15	385.934	18.33	12	22	371.239	16.28	12	25	596.222	21.41	15	36	682	73.0296	5.61768
Q9C9C4	Enolase 1, chloroplastic OS=Arabidopsis thaliana GN=ENO1 PE=1 SV=1 - [ENO1_ARATH]	24.74	1	9	9	16	0.86914	1.16449	0.999948	3	1	6	124.428	5.87	2	3	52.9128	2.94	2	3	143.964	18.87	7	10	477	51.4423	6.12549
P51414	60S ribosomal protein L26-1 OS=Arabidopsis thaliana GN=RPL26A PE=2 SV=2 - [RL261_ARATH]	24.66	1	5	5	13	0.733476	2.07915	0.935981	3	6	2	52.8978	10.96	2	4	76.8239	24.66	5	7	64.0599	10.96	2	2	146	16.9342	10.7847
O04848	Probable histone H2AXa OS=Arabidopsis thaliana GN=At1g08880 PE=1 SV=1 - [H2AXA_ARATH]	24.65	4	1	5	27		1.69438	0.649485		1	1	127.492	16.2	3	6	103.681	24.65	4	8	158.803	24.65	5	13	142	14.8041	10.3159
Q9SAJ6	Glyceraldehyde 3-phosphate dehydrogenase GAPCP1, chloroplastic OS=Arabidopsis thaliana GN=GAPCP1 PE=1 SV=1 - [G3PP1_ARATH]	24.64	1	7	8	33	1.04556	1.03385	0.933121	6	4	5	276.816	21.33	7	12	201.622	14.22	5	10	223.478	13.03	5	11	422	44.8029	8.63135
O80576	At2g44060 OS=Arabidopsis thaliana GN=AT2G44060 PE=2 SV=1 - [O80576_ARATH]	24.62	1	7	8	37	0.640117	1.07948	0.805278	9	9	13	92.0703	15.38	5	11	112.999	16	5	9	152.828	17.23	6	17	325	36.0138	4.84326
O04202	Eukaryotic translation initiation factor 3 subunit F OS=Arabidopsis thaliana GN=TIF3F1 PE=2 SV=1 - [EIF3F_ARATH]	24.57	1	6	6	12	0.813454		0.930565	3		8	49.8635	11.26	3	4					252.472	24.57	6	8	293	31.8423	5.13525
Q9M5K5	Dihydrolipoyl dehydrogenase OS=Arabidopsis thaliana GN=lpd1 PE=2 SV=1 - [Q9M5K5_ARATH]	24.56	3	12	12	36	1.14671	1.80347	1.04055	9	10	9	100.169	16.49	8	12	161.311	13.51	7	13	227.182	14.74	7	11	570	60.7188	8.08936
Q84W12	At4g16450 OS=Arabidopsis thaliana GN=AT4G16450 PE=4 SV=1 - [Q84W12_ARATH]	24.53	1	2	2	3			0.867186			2									77.5143	24.53	2	3	106	11.3377	9.5249
F4JAU3	P4H isoform 2 OS=Arabidopsis thaliana GN=AT-P4H-2 PE=2 SV=1 - [F4JAU3_ARATH]	24.41	1	4	7	16		0.842834	0.954675		2	6					25.17	12.04	3	3	243.604	24.08	6	13	299	32.9985	6.354
Q3E902	40S ribosomal protein S21-2 OS=Arabidopsis thaliana GN=RPS21C PE=3 SV=2 - [RS212_ARATH]	24.39	1	3	3	10			0.579561			3									186.179	24.39	3	10	82	9.10756	8.00146
Q9M7T0	Peroxiredoxin-2F, mitochondrial OS=Arabidopsis thaliana GN=PRXIIF PE=1 SV=2 - [PRX2F_ARATH]	24.38	1	5	5	8			1.29737			7									178.095	24.38	5	8	201	21.4321	8.89502
F4JGF4	Ferredoxin--NADP reductase, root isozyme 1 OS=Arabidopsis thaliana GN=RFNR1 PE=2 SV=1 - [F4JGF4_ARATH]	24.29	2	3	8	16			0.814546			3									225.578	24.29	8	16	350	39.2988	8.22119
Q56WK6	Patellin-1 OS=Arabidopsis thaliana GN=PATL1 PE=1 SV=2 - [PATL1_ARATH]	24.26	1	12	15	42	1.66503	2.74397	1.26971	10	10	3	284.563	21.29	12	17	249.216	19.9	12	17	158.944	9.6	5	8	573	64.007	4.83057
O04313	Jacalin-related lectin 31 OS=Arabidopsis thaliana GN=T02O04.7 PE=2 SV=1 - [O04313_ARATH]	23.99	1	2	8	21		1.15511			2						439.078	23.99	8	21					296	32.2135	6.29053
Q9LYG3	NADP-dependent malic enzyme 2 OS=Arabidopsis thaliana GN=NADP-ME2 PE=1 SV=1 - [MAOP2_ARATH]	23.98	1	15	15	49	1.06755	1.47402	1.08417	12	9	15	292.73	20.75	12	15	202.893	15.99	9	12	381.617	17.01	11	22	588	64.3722	6.41748
Q93W30	Expressed protein OS=Arabidopsis thaliana GN=At2g35605/T20F21.29 PE=4 SV=1 - [Q93W30_ARATH]	23.85	1	2	2	2			0.715			1									28.9707	23.85	2	2	109	11.9434	9.93506
Q8S8Q6	Tetraspanin-8 OS=Arabidopsis thaliana GN=TET8 PE=2 SV=1 - [TET8_ARATH]	23.81	1	7	7	15			0.889655			12									218.778	23.81	7	15	273	30.6377	8.51416
P0DH91	ADP-ribosylation factor 2-B OS=Arabidopsis thaliana GN=ARF2-B PE=2 SV=1 - [ARF2B_ARATH]	23.76	5	5	5	11		1.91352	0.617861		3	6					81.89	12.71	3	4	65.9833	23.76	5	7	181	20.5797	6.94678
Q9SLJ2	At1g54410 OS=Arabidopsis thaliana GN=F20D21.23 PE=4 SV=1 - [Q9SLJ2_ARATH]	23.47	1	3	3	21	0.582512	1.03809	0.575747	5	4	6	77.9008	23.47	3	6	61.84	23.47	2	5	158.285	23.47	3	10	98	10.7893	7.21045
Q9FK25	Flavone 3'-O-methyltransferase 1 OS=Arabidopsis thaliana GN=OMT1 PE=1 SV=1 - [OMT1_ARATH]	23.42	1	7	7	13	0.707401	0.921826	1.11633	3	2	7	21.84	8.82	3	3	27.29	7.71	2	2	103.31	20.94	6	8	363	39.5921	5.94775
Q9STW6	Heat shock 70 kDa protein 6, chloroplastic OS=Arabidopsis thaliana GN=HSP70-6 PE=1 SV=1 - [HSP7F_ARATH]	23.4	1	4	18	33	1.65104	2.15329		4	3		253.725	15.74	11	13	335.111	20.89	16	20					718	76.4614	5.19873
Q9LY15	Peptide methionine sulfoxide reductase A2 OS=Arabidopsis thaliana GN=MRSA2 PE=1 SV=1 - [MSRA2_ARATH]	23.39	1	6	6	11			0.996064			8									163.558	23.39	6	11	218	24.419	5.19873
O22126	Fasciclin-like arabinogalactan protein 8 OS=Arabidopsis thaliana GN=FLA8 PE=1 SV=1 - [FLA8_ARATH]	23.33	1	9	9	48	1.59429	2.35409	1.35362	11	9	11	370.201	23.33	9	15	285.932	18.1	8	12	465.194	23.33	9	21	420	43.0484	5.68115
Q9FPF0-2	Isoform 2 of Protein DJ-1 homolog A OS=Arabidopsis thaliana GN=DJ1A - [DJ1A_ARATH]	23.31	2	6	6	25	0.637787	1.13094	0.385427	6	3	10	240.373	18.97	5	8	90.5506	8.94	3	4	379.064	13.55	4	13	369	39.4537	5.40186
Q8LAJ9	At1g22520 OS=Arabidopsis thaliana GN=AT1G22520 PE=4 SV=1 - [Q8LAJ9_ARATH]	23.23	1	2	2	3			0.405237			3									54.35	23.23	2	3	99	10.351	5.0083
O49485	D-3-phosphoglycerate dehydrogenase OS=Arabidopsis thaliana GN=AT4g34200 PE=2 SV=1 - [O49485_ARATH]	23.22	1	12	12	31	0.880833	1.36789	0.738741	6	11	6	191.345	14.26	7	10	237.364	12.44	7	13	195.071	13.1	7	8	603	63.2856	6.58057
Q8RWN9	Dihydrolipoyllysine-residue acetyltransferase component 2 of pyruvate dehydrogenase complex, mitochondrial OS=Arabidopsis thaliana GN=At3g13930 PE=1 SV=2 - [ODP22_ARATH]	23.19	1	13	13	33	1.13795	1.33127	1.24983	6	5	15	165.682	12.24	6	7	105.904	11.13	5	5	333.869	20.96	11	21	539	58.431	7.6499
Q9SIP1	At2g31670 OS=Arabidopsis thaliana GN=AT2G31670 PE=2 SV=1 - [Q9SIP1_ARATH]	23.19	1	6	6	21	0.833664	0.562506	0.849749	2	4	10	0	10.65	2	2	63.2601	15.97	3	5	248.733	23.19	6	14	263	28.8471	6.96143
Q8LC93	Vacuolar calcium-binding protein-like protein OS=Arabidopsis thaliana GN=AT1G12080 PE=4 SV=1 - [Q8LC93_ARATH]	23.08	2	2	2	8			1.02806			5									168.739	23.08	2	8	104	11.6678	4.14502
Q9ZPY5	At2g46540/F11C10.23 OS=Arabidopsis thaliana GN=AT2G46540 PE=4 SV=2 - [Q9ZPY5_ARATH]	23.08	1	2	2	5			0.62292			5									119.706	23.08	2	5	65	6.79874	8.92432
Q9LDZ0	Heat shock 70 kDa protein 10, mitochondrial OS=Arabidopsis thaliana GN=HSP70-10 PE=2 SV=1 - [HSP7J_ARATH]	23.02	1	8	16	57	0.476531	1.69966	1.22395	3	4	7	243.589	14.08	9	16	314.663	13.49	10	19	387.156	16.57	11	22	682	72.9457	5.78271
Q9LEA7	Germin-like protein subfamily 1 member 8 OS=Arabidopsis thaliana GN=GLP9 PE=2 SV=2 - [GL18_ARATH]	22.97	1	3	3	35	1.42448	0.500078	0.703618	7	5	9	249.895	11.71	2	11	196.854	11.71	2	9	278.265	22.97	3	15	222	23.5722	6.771
O49299	Probable phosphoglucomutase, cytoplasmic 1 OS=Arabidopsis thaliana GN=At1g23190 PE=2 SV=2 - [PGMC1_ARATH]	22.81	1	12	12	21	1.29166	1.94149	1.06872	6	7	5	111.324	11.49	6	7	123.638	11.66	7	9	125.018	9.61	5	5	583	63.1311	6.30322
Q94JS0	Cytochrome b-c1 complex subunit Rieske, mitochondrial OS=Arabidopsis thaliana GN=AT5G13430 PE=2 SV=1 - [Q94JS0_ARATH]	22.79	2	6	6	16	1.01023	1.43772	1.0059	4	4	8	27.08	6.25	2	4	40.5334	13.24	3	4	89.838	15.81	5	8	272	29.5892	8.42627
Q8L7E3	Vacuolar-sorting receptor 7 OS=Arabidopsis thaliana GN=VSR7 PE=2 SV=2 - [VSR7_ARATH]	22.72	1	14	14	46	1.16004	1.66588	1.20985	8	11	18	154.997	14.72	9	10	200.109	16.32	10	14	315.039	21.76	13	22	625	69.7547	5.66846
Q9LTX9	Heat shock 70 kDa protein 7, chloroplastic OS=Arabidopsis thaliana GN=HSP70-7 PE=1 SV=1 - [HSP7G_ARATH]	22.7	1	6	20	48	1.06869	2.36261	1.44993	2	1	5	255.193	14.21	10	11	352.978	18.25	14	18	360.426	19.08	15	19	718	76.9497	5.30029
Q9M011	Light-inducible protein ATLS1 OS=Arabidopsis thaliana GN=F7A7_170 PE=4 SV=1 - [Q9M011_ARATH]	22.61	2	2	2	2			0.628229			2									37.9934	22.61	2	2	115	12.1032	6.62451
P51422	60S ribosomal protein L35a-4 OS=Arabidopsis thaliana GN=RPL35AD PE=3 SV=2 - [R35A4_ARATH]	22.52	2	3	3	9	1.04085	3.2003	1.08328	3	3	3	41.6431	17.12	2	3	43.5033	17.12	2	3	41.0614	16.22	2	3	111	12.7768	10.6821
P51418	60S ribosomal protein L18a-2 OS=Arabidopsis thaliana GN=RPL18AB PE=1 SV=2 - [R18A2_ARATH]	22.47	4	6	6	12	1.27426	2.89128	1.94835	3	5	4	32.663	10.11	3	3	38.751	19.1	5	5	37.9043	12.92	4	4	178	21.2934	10.4771
O82514	Adenylate kinase 4 OS=Arabidopsis thaliana GN=ADK1 PE=2 SV=2 - [KAD4_ARATH]	22.36	1	5	5	15	1.19619	0.704365	1.5833	3	4	4	58.16	13.41	3	3	133.623	17.89	4	7	100.592	12.6	3	5	246	26.915	7.35693
P0C1T5	Elicitor peptide 7 OS=Arabidopsis thaliana GN=PEP7 PE=3 SV=1 - [PEP7_ARATH]	22.35	1	2	2	4			0.358984			3									71.8573	22.35	2	4	85	9.28051	5.10986
P92995	Germin-like protein subfamily T member 1 OS=Arabidopsis thaliana GN=GLP1 PE=2 SV=2 - [GLT1_ARATH]	22.27	1	5	5	47	1.0471	0.554716	0.931975	8	9	14	307.683	15.91	3	11	269.64	15.91	3	12	590.105	22.27	5	24	220	23.199	7.34229
Q9SHP0	Phosphoserine aminotransferase OS=Arabidopsis thaliana GN=AT2G17630 PE=2 SV=1 - [Q9SHP0_ARATH]	22.27	1	2	9	29	0.654938	1.68085	1.04183	2	2	3	131.517	14.93	5	6	143.655	22.27	8	11	237.817	17.54	7	12	422	46.6037	8.06006
Q9SUU5	Cytochrome b-c1 complex subunit 7-1 OS=Arabidopsis thaliana GN=QCR7-1 PE=1 SV=1 - [QCR71_ARATH]	22.13	1	3	3	11		1.14716	0.66332		3	5					62.2453	22.13	3	4	70.3448	22.13	3	7	122	14.5176	9.72998
F4IVR2	Chaperonin CPN60-like 1 OS=Arabidopsis thaliana GN=HSP60-2 PE=2 SV=1 - [F4IVR2_ARATH]	22.07	2	3	13	31		1.71399	1.09056		2	3					235.814	10.34	6	9	504.181	20.34	12	22	580	61.4392	6.32861
O23628	Histone H2A variant 1 OS=Arabidopsis thaliana GN=H2AV PE=1 SV=1 - [H2AV1_ARATH]	22.06	3	2	3	21	1.49439	2.65433	0.630211	2	2	2	158.055	16.91	2	8	100.413	16.91	2	8	101.279	22.06	3	5	136	14.5321	10.3159
Q9SLA8	Enoyl-[acyl-carrier-protein] reductase [NADH], chloroplastic OS=Arabidopsis thaliana GN=MOD1 PE=1 SV=1 - [FABI_ARATH]	22.05	1	7	7	16	0.739915	1.04174	0.918272	4	6	5	84.5	9.74	4	4	113.013	12.56	5	6	160.613	17.18	5	6	390	41.1881	8.99756
Q9SZ51	Early nodulin-like protein 15 OS=Arabidopsis thaliana GN=AT4g31840 PE=2 SV=1 - [Q9SZ51_ARATH]	22.03	1	5	5	12	2.08931	2.43142	1.4128	3	2	6	31.2831	10.73	2	3	74.8548	9.6	2	2	122.033	20.9	4	7	177	18.9496	8.83643
Q43291	60S ribosomal protein L21-1 OS=Arabidopsis thaliana GN=RPL21A PE=2 SV=2 - [RL211_ARATH]	21.95	2	6	6	17	1.39366	2.50162	0.981695	5	6	5	70.3003	11.59	3	6	41.0659	21.34	5	6	90.1577	17.07	4	5	164	18.6411	10.4624
Q9FXA2	Polyadenylate-binding protein 8 OS=Arabidopsis thaliana GN=PAB8 PE=1 SV=1 - [PABP8_ARATH]	21.91	1	11	12	37	1.18221	2.0846	1.25458	5	8	14	143.775	10.88	6	7	258.661	14.9	8	10	444.754	20.57	11	20	671	72.7332	7.53271
P31166-2	Isoform 2 of Adenine phosphoribosyltransferase 1, chloroplastic OS=Arabidopsis thaliana GN=APT1 - [APT1_ARATH]	21.86	3	3	3	9			0.571027			6									123.822	21.86	3	9	183	19.7267	5.46533
Q9SVZ6	60S acidic ribosomal protein P3-1 OS=Arabidopsis thaliana GN=RPP3A PE=3 SV=1 - [RLA31_ARATH]	21.85	1	2	2	4			1.00639			3									97.2047	21.85	2	4	119	11.8416	4.4624
P24102	Peroxidase 22 OS=Arabidopsis thaliana GN=PER22 PE=1 SV=2 - [PER22_ARATH]	21.78	1	3	8	86	1.2489	0.942607	1.32642	6	4	5	318.4	21.78	8	28	427.262	21.78	8	23	601.513	21.78	8	35	349	38.0841	5.99854
F4KHS2	Subtilase 4.12 OS=Arabidopsis thaliana GN=SBT4.12 PE=2 SV=1 - [F4KHS2_ARATH]	21.75	3	14	14	51	1.14356	1.4308	1.5521	16	13	10	269.962	18.06	11	19	239.014	17.78	11	18	172.232	13.41	8	14	731	77.4665	8.90967
Q9ZQI8-2	Isoform 2 of Non-specific lipid-transfer protein-like protein At2g13820 OS=Arabidopsis thaliana GN=At2g13820 - [NLTL2_ARATH]	21.71	2	3	3	4			0.794555			4									130.399	21.71	3	4	129	13.1895	7.50342
Q9SF20	F26K24.7 protein OS=Arabidopsis thaliana GN=F26K24.7 PE=2 SV=1 - [Q9SF20_ARATH]	21.57	2	3	3	6			0.57627			4									211.19	21.57	3	6	153	16.7942	5.09717
Q43348	Acid beta-fructofuranosidase 3, vacuolar OS=Arabidopsis thaliana GN=BFRUCT3 PE=1 SV=1 - [INVA3_ARATH]	21.45	1	11	13	41	0.987151	1.4755	0.992048	8	3	10	139.092	15.12	9	11	93.1257	8.18	5	9	294.131	18.83	11	21	648	72.1831	5.60498
O49203	Nucleoside diphosphate kinase III, chloroplastic/mitochondrial OS=Arabidopsis thaliana GN=NDPK3 PE=1 SV=1 - [NDK3_ARATH]	21.43	1	6	6	37	1.11398	1.19449	0.918001	5	7	10	95.1381	21.43	5	9	128.465	21.43	5	11	172.838	21.43	6	17	238	25.7183	9.23193
Q9C9C9	Cytosolic sulfotransferase 18 OS=Arabidopsis thaliana GN=SOT18 PE=1 SV=1 - [SOT18_ARATH]	21.43	1	5	7	13	1.01194		1.07376	4		4	50.32	11.43	3	5					106.939	18	6	8	350	40.4391	5.73193
Q9FJW4	NADH dehydrogenase [ubiquinone] iron-sulfur protein 4, mitochondrial OS=Arabidopsis thaliana GN=FRO1 PE=2 SV=1 - [NDUS4_ARATH]	21.43	1	4	4	5			0.984728			4									90.7212	21.43	4	5	154	17.1238	9.64209
Q8S4Y1	Acetyl-CoA acetyltransferase, cytosolic 1 OS=Arabidopsis thaliana GN=AAT1 PE=2 SV=1 - [THIC1_ARATH]	21.34	1	6	6	15	0.695618	1.318	0.605536	4	5	5	42.4896	11.66	4	4	63.7153	13.15	4	6	119.625	17.12	5	5	403	41.3854	6.88818
P59169	Histone H3.3 OS=Arabidopsis thaliana GN=HTR4 PE=1 SV=2 - [H33_ARATH]	21.32	3	2	4	11	0.917907	1.36816		1	3		90.9236	11.76	2	5	87.5602	21.32	4	6					136	15.3966	11.1509
P41568	Protein translation factor SUI1 homolog 1 OS=Arabidopsis thaliana GN=At4g27130 PE=3 SV=2 - [SUI11_ARATH]	21.24	3	4	4	9			0.900149			6									117.716	21.24	4	9	113	12.5845	8.42627
Q9SRH6	Hypersensitive-induced response protein 3 OS=Arabidopsis thaliana GN=HIR3 PE=1 SV=1 - [HIR3_ARATH]	21.05	1	6	6	11	1.56749	2.07384	1.14045	2	3	4	49.3928	10.18	2	3	79.7425	9.12	3	3	120.556	10.88	4	5	285	31.3012	5.84619
Q9SMT7	4-coumarate--CoA ligase-like 10 OS=Arabidopsis thaliana GN=4CLL10 PE=2 SV=1 - [4CLLA_ARATH]	21.01	1	12	12	27	1.16107	2.1091	1.2777	10	7	9	128.082	17.7	10	11	125.5	12.65	7	7	137.165	16.54	9	9	514	55.5098	6.53662
P94014	Germin-like protein subfamily 2 member 1 OS=Arabidopsis thaliana GN=GLP4 PE=2 SV=2 - [GL21_ARATH]	21	1	4	7	75	0.932383	0.603186	0.780262	10	13	10	225.503	17.81	6	21	224.634	17.81	6	25	260.547	21	7	29	219	22.854	8.44092
Q9S7W4	AT3g07720/F17A17_6 OS=Arabidopsis thaliana GN=F17A17.6 PE=2 SV=1 - [Q9S7W4_ARATH]	20.97	1	6	6	26	1.26704	0.81965	0.782317	6	11	4	168.797	11.25	3	7	322.127	20.97	6	14	164.49	11.25	3	5	329	35.6634	5.22412
A8MRZ7	Translational initiation factor 4A-1 OS=Arabidopsis thaliana GN=EIF4A1 PE=3 SV=1 - [A8MRZ7_ARATH]	20.9	4	8	8	18	0.748929	1.88104	0.948309	5	4	5	74.8867	16.67	6	7	127.434	11.69	5	6	101.804	9.45	4	5	402	45.6715	6.27783
P41916	GTP-binding nuclear protein Ran-1 OS=Arabidopsis thaliana GN=RAN1 PE=1 SV=1 - [RAN1_ARATH]	20.81	3	5	5	15	1.09478	1.33218	0.917405	5	4	5	84.89	18.1	4	6	0	9.5	3	4	81.6067	20.81	5	5	221	25.2598	6.85889
P48006	Elongation factor 1-delta 1 OS=Arabidopsis thaliana GN=At1g30230 PE=2 SV=2 - [EF1D1_ARATH]	20.78	2	5	6	39	1.00347	0.709034	0.904657	8	6	10	145.696	20.78	5	10	126.817	15.15	4	12	199.956	20.78	6	17	231	25.1166	4.56396
Q9LVI9	Putative dehydrogenase OS=Arabidopsis thaliana GN=PYD1A PE=2 SV=1 - [Q9LVI9_ARATH]	20.66	1	8	8	21	1.15988	1.30896	0.866367	4	6	7	42.748	10.09	4	6	54.1459	15.26	6	8	102.344	13.15	5	7	426	46.8164	6.80029
O80912	Peroxidase 23 OS=Arabidopsis thaliana GN=PER23 PE=2 SV=1 - [PER23_ARATH]	20.63	1	3	6	29	1.26133		1.00743	4		4	168.836	20.63	6	15					135.147	20.63	6	14	349	38.0763	8.01611
Q42262	40S ribosomal protein S3a-2 OS=Arabidopsis thaliana GN=RPS3AB PE=2 SV=3 - [RS3A2_ARATH]	20.61	1	2	6	12			1.60276			2									239.213	20.61	6	12	262	29.7848	9.74463
P45434	Translocon-associated protein subunit alpha OS=Arabidopsis thaliana GN=At2g21160 PE=2 SV=3 - [SSRA_ARATH]	20.54	2	5	5	11	0.974822	1.31255	1.05574	4	2	5	87.39	18.99	4	4	28.7218	8.53	2	2	140.451	11.24	3	5	258	28.1497	5.21143
Q501F7	At1g21440 OS=Arabidopsis thaliana GN=AT1G21440 PE=2 SV=1 - [Q501F7_ARATH]	20.54	1	7	7	14	1.00201	0.566337	1.01086	3	3	4	78.223	10.42	3	3	64.3316	8.93	3	5	219.032	11.61	4	6	336	36.2837	7.15186
Q9FVQ1	Nucleolin 1 OS=Arabidopsis thaliana GN=NUCL1 PE=1 SV=1 - [NUCL1_ARATH]	20.47	1	11	11	41	0.743973	1.24371	1.3303	7	8	11	157.378	13.82	7	12	201.113	13.82	7	12	313.755	19.03	10	17	557	58.7386	5.22412
Q9LMC9	Germin-like protein subfamily T member 2 OS=Arabidopsis thaliana GN=At1g18980 PE=2 SV=1 - [GLT2_ARATH]	20.45	1	5	5	16		0.697564	0.940704		2	8					96.3489	10.45	2	3	308.443	20.45	5	13	220	23.169	8.67529
P49201	40S ribosomal protein S23-2 OS=Arabidopsis thaliana GN=RPS23B PE=2 SV=2 - [RS232_ARATH]	20.42	2	4	4	8	0.587928	1.87346	0.804228	3	2	2	72.3745	11.97	2	3	47.9316	11.97	2	3	36.75	8.45	2	2	142	15.7257	10.3745
Q9SK66	NADH dehydrogenase [ubiquinone] 1 alpha subcomplex subunit 9, mitochondrial OS=Arabidopsis thaliana GN=At2g20360 PE=2 SV=2 - [NDUA9_ARATH]	20.4	1	9	9	27	0.859057	1.0352	1.00243	4	5	13	85.1532	8.21	3	5	103.949	10.95	4	7	156.592	16.42	7	15	402	43.9078	9.23193
Q9FJI5	Glucose-6-phosphate 1-dehydrogenase, cytoplasmic isoform 2 OS=Arabidopsis thaliana GN=ACG12 PE=1 SV=1 - [G6PD6_ARATH]	20.39	2	12	12	20	1.15081	1.73486	1.37207	7	3	6	78.0589	15.92	8	9	50.5031	5.05	3	3	111.975	11.26	7	8	515	59.0794	6.43018
Q39131	Lamin-like protein OS=Arabidopsis thaliana GN=At5g15350 PE=1 SV=1 - [LAML_ARATH]	20.35	1	4	4	11	0.715976		0.983403	2		7	43.0464	8.72	2	2					97.282	20.35	4	9	172	19.4219	9.42236
Q9SS17	40S ribosomal protein S24-1 OS=Arabidopsis thaliana GN=RPS24A PE=2 SV=1 - [RS241_ARATH]	20.3	2	3	3	20	0.760023	2.2277	0.824141	5	5	4	72.0614	20.3	3	5	100.543	9.02	2	7	105.65	9.02	2	8	133	15.3626	10.6968
F4K1Y4	Nuclear transport factor 2 and RNA recognition motif domain-containing protein OS=Arabidopsis thaliana GN=AT5G60980 PE=2 SV=1 - [F4K1Y4_ARATH]	20.26	2	9	9	32	1.19339	1.77305	1.01509	5	6	12	160.088	8.71	4	8	126.696	10.24	5	8	260.403	20.26	9	16	459	49.3855	5.96045
O04834	GTP-binding protein SAR1A OS=Arabidopsis thaliana GN=SAR1A PE=2 SV=1 - [SAR1A_ARATH]	20.21	3	3	3	5		1.51571	0.839519		2	2					51.7042	12.44	2	2	49.68	13.47	2	3	193	22.0164	7.53271
Q9SHC8	Vesicle-associated protein 1-2 OS=Arabidopsis thaliana GN=PVA12 PE=1 SV=1 - [VAP12_ARATH]	20.08	1	5	5	11	0.370878	1.03559	0.854967	2	3	5	30.25	8.79	2	2	36.2939	14.23	3	3	81.266	20.08	5	6	239	26.4256	8.80713
A8MR49	60S ribosomal protein L31-3 OS=Arabidopsis thaliana GN=AT5G56710 PE=4 SV=1 - [A8MR49_ARATH]	20	2	2	3	7		1.11938	0.743538		3	1					27.54	20	3	4	27.34	17.65	2	3	85	9.75823	9.01221
Q9SZV4	AT4g30010/F6G3_40 OS=Arabidopsis thaliana GN=F6G3.40 PE=4 SV=1 - [Q9SZV4_ARATH]	20	1	2	2	2		1.52927			2						39.3	20	2	2					90	10.4323	9.30518
Q42560	Aconitate hydratase 1 OS=Arabidopsis thaliana GN=ACO1 PE=1 SV=2 - [ACO1_ARATH]	19.93	1	9	17	47	1.63118	1.63903	1.37227	1	5	6	258.423	11.02	9	17	217.357	11.14	10	15	258.314	12.25	11	15	898	98.0897	6.40479
P61837	Aquaporin PIP1-1 OS=Arabidopsis thaliana GN=PIP1-1 PE=1 SV=1 - [PIP11_ARATH]	19.93	1	4	6	15		3.82498	1.31787		3	3					127.698	11.54	4	8	145.385	18.88	5	7	286	30.669	9.01221
A8MQP6	Nascent polypeptide-associated complex subunit alpha-like protein 4 OS=Arabidopsis thaliana GN=AT4G10480 PE=4 SV=1 - [A8MQP6_ARATH]	19.91	2	3	3	17	0.462271	1.43666	0.968198	2	5	5	49.7	12.8	2	2	133.577	19.91	3	5	241.047	12.8	2	10	211	23.1003	4.42432
P24101	Peroxidase 33 OS=Arabidopsis thaliana GN=PER33 PE=1 SV=1 - [PER33_ARATH]	19.77	1	2	6	15			1.24031			2									214.903	19.77	6	15	354	38.9165	6.87354
P55034	26S proteasome non-ATPase regulatory subunit 4 homolog OS=Arabidopsis thaliana GN=RPN10 PE=1 SV=1 - [PSMD4_ARATH]	19.69	1	9	9	22	0.735655	1.2133	0.88339	2	4	10	58.18	6.22	2	2	173.93	12.18	4	6	320.015	19.69	8	14	386	40.7322	4.60205
F4J1V2	Chaperone protein dnaJ 3 OS=Arabidopsis thaliana GN=ATJ3 PE=2 SV=1 - [F4J1V2_ARATH]	19.53	2	8	8	13			1.1406			9									141.165	19.53	8	13	343	37.6508	8.17725
O23006	LysM domain-containing GPI-anchored protein 2 OS=Arabidopsis thaliana GN=LYM2 PE=1 SV=1 - [LYM2_ARATH]	19.43	1	8	8	24	1.17095	2.198	1.49625	3	3	12	89.5447	4.86	2	3	96.0621	6.86	3	3	189.946	19.43	8	18	350	37.7147	6.31592
Q9SL67	26S proteasome regulatory subunit 4 homolog B OS=Arabidopsis thaliana GN=RPT2B PE=1 SV=1 - [PRS4B_ARATH]	19.41	2	8	8	17	0.808214	1.34158	1.05053	3	4	7	65.1035	10.16	3	3	93.521	9.93	4	5	159.255	14.9	7	9	443	49.316	6.1001
P68209	Succinyl-CoA ligase [ADP-forming] subunit alpha-1, mitochondrial OS=Arabidopsis thaliana GN=At5g08300 PE=1 SV=1 - [SUCA1_ARATH]	19.31	1	5	5	15	0.792392	1.22333	0.939626	2	6	3	60.2038	5.48	2	3	150.749	13.26	4	9	63.4883	9.51	2	3	347	36.1286	8.26514
Q9M2U7	AT3g54400/T12E18_90 OS=Arabidopsis thaliana GN=T12E18_90 PE=2 SV=1 - [Q9M2U7_ARATH]	19.29	1	10	10	42	0.83141	1.64642	1.13099	6	7	16	112.136	15.06	6	6	140.848	15.06	7	8	444.153	19.29	10	28	425	45.4461	9.08545
Q9SCT5	AT3g51730/T18N14_110 OS=Arabidopsis thaliana GN=T18N14.110 PE=2 SV=1 - [Q9SCT5_ARATH]	19.25	1	4	4	5			0.916291			4									76.7655	19.25	4	5	213	24.0823	5.10986
Q9SP02	Peptidyl-prolyl cis-trans isomerase CYP20-1 OS=Arabidopsis thaliana GN=CYP20-1 PE=1 SV=1 - [CP20A_ARATH]	19.12	1	2	5	7			1.36274			3									99.6014	19.12	5	7	204	21.9473	9.05615
Q7DLR9	Proteasome subunit beta type-4 OS=Arabidopsis thaliana GN=PBG1 PE=1 SV=2 - [PSB4_ARATH]	19.11	1	3	3	4	0.786255		1.4706	2		2	65.3387	13.01	2	2					39.78	11.79	2	2	246	27.6338	6.55127
Q9LZX1-2	Isoform 2 of Protein LURP-one-related 15 OS=Arabidopsis thaliana GN=At5g01750 - [LOR15_ARATH]	18.97	2	3	3	5		1.65281	0.808787		3	2					52.55	14.94	2	3	70.1386	12.07	2	2	174	19.4869	8.52881
Q0WP12-2	Isoform 2 of Thiocyanate methyltransferase 1 OS=Arabidopsis thaliana GN=HOL1 - [HOL1_ARATH]	18.94	2	4	4	23	0.809611	0.719347	0.989508	4	2	8	149.417	12.33	2	5	73.6393	18.5	3	3	295.602	18.94	4	15	227	25.2726	4.81787
O64517	Metacaspase-4 OS=Arabidopsis thaliana GN=AMC4 PE=1 SV=1 - [MCA4_ARATH]	18.9	1	8	8	17	1.05958	1.1133	0.981941	2	1	11	26.3398	7.18	2	2	83.3	7.18	2	2	351.292	18.9	8	13	418	45.4553	4.81787
Q9SIH1	Peptidyl-prolyl cis-trans isomerase OS=Arabidopsis thaliana GN=CYP18-2 PE=2 SV=1 - [Q9SIH1_ARATH]	18.9	1	2	2	2			0.961105			2									51.0532	18.9	2	2	164	18.2212	8.44092
O82179	Glycine cleavage system H protein 2, mitochondrial OS=Arabidopsis thaliana GN=GDH2 PE=1 SV=1 - [GCSH2_ARATH]	18.59	1	3	3	9		0.573609	1.40505		3	3					87.526	18.59	3	4	76.589	18.59	3	5	156	17.0894	5.10986
P57720	Chorismate synthase, chloroplastic OS=Arabidopsis thaliana GN=EMB1144 PE=2 SV=2 - [AROC_ARATH]	18.58	3	7	7	13	1.1531	0.971395	1.07978	4	2	6	63.8767	8.72	3	4	54.4	3.9	2	2	140.959	14.68	5	7	436	47.288	8.11865
Q9LQQ3	At1g07750/F24B9_13 OS=Arabidopsis thaliana GN=F24B9.13 PE=2 SV=1 - [Q9LQQ3_ARATH]	18.54	1	7	7	16	0.738285	1.0474	0.86128	4	5	4	89.37	9.83	3	4	77.9577	15.17	6	7	77.3335	9.83	4	5	356	38.2867	6.17627
P46645	Aspartate aminotransferase, cytoplasmic isozyme 1 OS=Arabidopsis thaliana GN=ASP2 PE=2 SV=2 - [AAT2_ARATH]	18.52	1	6	6	14	0.890362		1.03424	2		6	42.62	5.43	2	3					117.361	16.05	5	11	405	44.2386	7.28369
Q8LFQ6	Glutaredoxin-C4 OS=Arabidopsis thaliana GN=GRXC4 PE=2 SV=2 - [GRXC4_ARATH]	18.52	1	2	2	4			0.78466			3									87.3908	18.52	2	4	135	14.8176	5.96045
Q9LV09	Protein BOBBER 1 OS=Arabidopsis thaliana GN=BOB1 PE=1 SV=1 - [BOB1_ARATH]	18.42	1	5	6	12		1.14185	0.991942		2	7					68.03	5.26	2	2	191.019	18.42	6	10	304	34.4848	5.33838
Q9SKP6	Triosephosphate isomerase, chloroplastic OS=Arabidopsis thaliana GN=TIM PE=1 SV=1 - [TPIC_ARATH]	18.41	1	4	5	15	0.861171	0.698592	0.863684	3	2	3	56.0501	13.65	4	5	71.0224	9.21	3	4	128.229	10.16	3	6	315	33.3252	7.82568
Q9S7T8	Serpin-ZX OS=Arabidopsis thaliana GN=At1g47710 PE=1 SV=1 - [SPZX_ARATH]	18.41	1	7	7	17			1.23167			13									349.865	18.41	7	17	391	42.6127	5.08447
Q9C9D0	Cytosolic sulfotransferase 16 OS=Arabidopsis thaliana GN=SOT16 PE=1 SV=1 - [SOT16_ARATH]	18.34	1	5	7	13		1.26991	0.96385		1	6					47.1334	5.92	2	3	117.919	18.34	7	10	338	39.1944	5.61768
Q9SD78	Putative uncharacterized protein At5g08060 OS=Arabidopsis thaliana GN=F13G24.260 PE=2 SV=1 - [Q9SD78_ARATH]	18.32	1	3	3	4			0.955336			3									98.6669	18.32	3	4	131	15.0286	8.39697
O49453	Uncharacterized protein At4g28440 OS=Arabidopsis thaliana GN=At4g28440 PE=1 SV=1 - [Y4844_ARATH]	18.3	1	2	2	2			0.619139			2									87.0498	18.3	2	2	153	16.4487	9.40771
O64740	At2g30050/F23F1.3 OS=Arabidopsis thaliana GN=AT2G30050 PE=2 SV=1 - [O64740_ARATH]	18.21	1	4	5	10		1.11248	0.863842		3	3					64.4933	10.6	3	4	102.87	14.24	4	6	302	32.622	5.74463
Q43127	Glutamine synthetase, chloroplastic/mitochondrial OS=Arabidopsis thaliana GN=GLN2 PE=1 SV=1 - [GLNA2_ARATH]	18.14	1	8	8	27	1.63592	0.982105	1.01728	5	5	12	88.2106	7.21	4	6	49.4798	10.47	4	6	104.054	17.67	7	15	430	47.381	6.87354
O82762	F17H15.1/F17H15.1 OS=Arabidopsis thaliana GN=AT2G25970 PE=2 SV=1 - [O82762_ARATH]	18.04	1	9	9	19	1.28458	3.17893	1.42766	4	2	7	124.556	8.86	4	5	91.1587	3.01	2	3	298.998	16.3	8	11	632	64.5674	5.49072
Q94A28	Aconitate hydratase 3, mitochondrial OS=Arabidopsis thaliana GN=ACO3 PE=1 SV=3 - [ACO3M_ARATH]	17.89	1	14	17	44	1.15735	1.49726	1.25168	9	4	13	234.958	12.46	12	16	119.352	5.53	6	10	280.704	13.67	13	18	995	108.413	7.15186
P30184	Leucine aminopeptidase 1 OS=Arabidopsis thaliana GN=PM25 PE=2 SV=1 - [AMPL1_ARATH]	17.88	1	7	7	19	0.902795	1.50947	0.788438	4	6	2	181.922	11.15	4	6	253.722	14.62	6	9	117.916	6.35	2	4	520	54.475	5.92236
Q9FZ27	Germin-like protein subfamily 2 member 2 OS=Arabidopsis thaliana GN=At1g02335 PE=2 SV=1 - [GL22_ARATH]	17.81	1	1	4	15			0.777654			2									118.502	17.81	4	15	219	23.4263	8.55811
Q9ZVA2	At1g78830/F9K20_12 OS=Arabidopsis thaliana GN=F9K20.12 PE=2 SV=1 - [Q9ZVA2_ARATH]	17.8	1	8	8	14	1.02037		1.39475	2		10	37.12	3.74	2	2					222.004	17.8	8	12	455	50.3111	8.47021
Q8LAN3	Oxidoreductase, 2OG-Fe(II) oxygenase family protein OS=Arabidopsis thaliana GN=AT5G18900 PE=2 SV=1 - [Q8LAN3_ARATH]	17.79	1	2	5	13	1.05274	0.824879	1.1526	1	1	3	35.6366	11.74	3	3	57.35	8.05	2	2	141.737	17.79	5	8	298	33.0395	7.15186
Q9LE15	Peroxidase 4 OS=Arabidopsis thaliana GN=PER4 PE=3 SV=1 - [PER4_ARATH]	17.78	1	5	5	6	1.04129		1.13537	2		3	59.2671	6.98	2	2					125.14	17.78	4	4	315	34.3891	7.79639
Q9SIB9	Aconitate hydratase 2, mitochondrial OS=Arabidopsis thaliana GN=ACO2 PE=1 SV=2 - [ACO2M_ARATH]	17.68	1	9	16	60	1.15747	1.53525	1.22263	6	5	9	293.366	14.55	13	22	279.84	10.4	10	17	298.119	12.53	12	21	990	108.133	7.1665
Q9FE65	60S ribosomal protein L34-2 OS=Arabidopsis thaliana GN=RPL34B PE=3 SV=1 - [RL342_ARATH]	17.65	1	2	2	2		1.96401			2						40.43	17.65	2	2					119	13.6418	11.5903
Q9SKC9	NADH dehydrogenase [ubiquinone] 1 beta subcomplex subunit 7 OS=Arabidopsis thaliana GN=At2g02050 PE=3 SV=1 - [NDUB7_ARATH]	17.48	1	2	2	2			1.06656			2									62.5983	17.48	2	2	103	11.7319	7.78174
Q43725	Cysteine synthase, mitochondrial OS=Arabidopsis thaliana GN=OASC PE=1 SV=3 - [CYSKM_ARATH]	17.44	2	4	5	12	0.542957		0.689754	1		2	97.6367	7.91	2	5					82.8036	12.33	4	7	430	45.7856	8.17725
P83291	NADH-cytochrome b5 reductase-like protein OS=Arabidopsis thaliana GN=CBR2 PE=1 SV=2 - [NB5R2_ARATH]	17.38	1	5	5	24	1.1025	0.711323	1.02595	3	3	7	45.565	11.28	3	5	47.5456	11.28	3	5	117.891	17.38	5	14	328	35.9645	8.68994
Q9MAH0	Phosphoenolpyruvate carboxylase 1 OS=Arabidopsis thaliana GN=PPC1 PE=1 SV=1 - [CAPP1_ARATH]	17.27	1	13	16	24	1.06055	2.09757		10	6		93.9192	13.13	12	14	105.308	6.93	7	7	42.8312	3.72	3	3	967	110.217	6.06201
Q9LVI8	Glutamine synthetase cytosolic isozyme 1-3 OS=Arabidopsis thaliana GN=GLN1-3 PE=1 SV=1 - [GLN13_ARATH]	17.23	1	5	7	22			0.938451			11									182.602	17.23	7	22	354	38.5703	6.06201
Q8RUD6	Rhodanese-like domain-containing protein 19, mitochondrial OS=Arabidopsis thaliana GN=STR19 PE=2 SV=1 - [STR19_ARATH]	17.16	1	2	2	5		0.974768	0.796491		2	3					47.58	17.16	2	2	81.5412	17.16	2	3	169	19.0274	6.78564
O65660	AT4g39730/T19P19_120 OS=Arabidopsis thaliana GN=AT4g39730 PE=2 SV=1 - [O65660_ARATH]	17.13	1	2	3	11		0.952346	0.892399		2	2					124.929	10.5	2	6	103.638	17.13	3	5	181	20.123	5.18604
C0Z361	Chaperonin 60 subunit beta 3, chloroplastic OS=Arabidopsis thaliana GN=CPN60B3 PE=1 SV=1 - [CPNB3_ARATH]	17.09	1	3	11	18		1.62683	1.23791		2	2					127.43	10.39	6	9	198.758	13.23	8	9	597	63.2853	5.87158
Q9FLT0	100 kDa coactivator-like protein OS=Arabidopsis thaliana GN=Tudor2 PE=2 SV=1 - [Q9FLT0_ARATH]	17.06	1	6	13	24		1.82927	1.13401		3	5					175.267	11.78	9	11	187.512	13.71	10	13	985	107.675	6.55127
Q84M96	Probable aldo-keto reductase 2 OS=Arabidopsis thaliana GN=AGD2 PE=2 SV=1 - [ALKR2_ARATH]	17.05	2	5	5	6	0.834493		0.88457	2		4	20.2	6.36	2	2					69.2159	13.01	4	4	346	38.2447	6.37939
Q56ZQ3	Vacuolar-sorting receptor 4 OS=Arabidopsis thaliana GN=VSR4 PE=2 SV=2 - [VSR4_ARATH]	17.04	2	10	10	26	1.5076	1.77072	1.18286	5	5	10	88.1612	10.03	5	7	111.427	7.01	4	6	188.197	14.01	8	13	628	69.7666	5.47803
Q9LZ66	Sulfite reductase [ferredoxin], chloroplastic OS=Arabidopsis thaliana GN=SIR PE=1 SV=1 - [SIR_ARATH]	16.98	1	10	10	24	1.05108	1.53415	1.24419	8	5	9	189.453	14.33	8	9	85.2285	7.01	5	5	112.774	11.53	8	10	642	71.9046	8.30908
Q9SIE7	Expressed protein OS=Arabidopsis thaliana GN=AT2G22170 PE=2 SV=1 - [Q9SIE7_ARATH]	16.94	1	3	4	25	0.849277	1.2051	0.876201	4	4	5	116.41	16.94	4	8	111.528	14.75	3	8	131.857	16.94	4	9	183	20.1169	5.31299
Q93W34	Polyadenylate-binding protein RBP45C OS=Arabidopsis thaliana GN=RBP45C PE=2 SV=1 - [RP45C_ARATH]	16.87	1	6	7	22	1.38499	1.93142	1.01903	2	4	10	88.6505	4.82	2	3	59.5826	4.82	2	5	210.378	16.87	7	14	415	44.9442	5.89697
Q24JN5	2-oxoglutarate (2OG) and Fe(II)-dependent oxygenase-like protein OS=Arabidopsis thaliana GN=AT2G17720 PE=2 SV=1 - [Q24JN5_ARATH]	16.84	1	5	5	9		0.864381	0.879869		2	7					44.248	8.59	2	2	214.956	16.84	5	7	291	32.6708	7.92822
Q9FMB0	Putative germin-like protein subfamily 1 member 9 OS=Arabidopsis thaliana GN=At5g38910 PE=3 SV=1 - [GL19_ARATH]	16.67	1	2	2	5			0.816687			4									76.9738	16.67	2	5	222	23.8694	6.91748
Q42599	NADH dehydrogenase [ubiquinone] iron-sulfur protein 8-A, mitochondrial OS=Arabidopsis thaliana GN=At1g79010 PE=1 SV=1 - [NDS8A_ARATH]	16.67	2	4	4	4			1.11593			4									53.56	16.67	4	4	222	25.4866	5.41455
Q42529	Tryptophan synthase alpha chain, chloroplastic OS=Arabidopsis thaliana GN=TSA1 PE=1 SV=1 - [TRPA2_ARATH]	16.67	1	3	3	4			0.969694			3									53.3564	16.67	3	4	312	33.1787	7.28369
P93031	GDP-mannose 4,6 dehydratase 2 OS=Arabidopsis thaliana GN=MUR1 PE=1 SV=3 - [GMD2_ARATH]	16.62	2	6	6	13	0.925096	1.63429	1.05572	5	2	5	41.3067	12.6	4	5	38.2	4.56	2	3	49.5752	8.58	4	5	373	41.9351	6.11279
Q29Q26	Ankyrin repeat-containing 2B OS=Arabidopsis thaliana GN=AKR2B PE=2 SV=1 - [Q29Q26_ARATH]	16.57	1	5	5	7			1.34216			6									115.637	16.57	5	7	344	36.8758	4.4751
Q9MBH2	AIG2 protein-like OS=Arabidopsis thaliana GN=AT3G28940 PE=2 SV=1 - [Q9MBH2_ARATH]	16.57	1	4	4	7			1.02305			5									82.2564	16.57	4	7	169	19.4526	5.07178
Q39243	Thioredoxin reductase 1 OS=Arabidopsis thaliana GN=NTR1 PE=1 SV=3 - [TRXB1_ARATH]	16.53	1	1	5	7	0.720496			1			117.048	16.53	5	7									375	39.6012	7.35693
Q9M352-2	Isoform 2 of 60S ribosomal protein L36-2 OS=Arabidopsis thaliana GN=RPL36B - [RL362_ARATH]	16.5	4	3	3	5		1.21847	0.67518		3	2					40.03	15.53	2	3	25.6584	6.8	2	2	103	11.6727	11.7808
Q38867	Peptidyl-prolyl cis-trans isomerase CYP19-3 OS=Arabidopsis thaliana GN=CYP19-3 PE=2 SV=2 - [CP19C_ARATH]	16.48	1	2	4	7			0.731988			2									91.509	16.48	4	7	176	18.9083	7.81104
Q9SK27	Early nodulin-like protein 1 OS=Arabidopsis thaliana GN=At2g25060 PE=1 SV=2 - [ENL1_ARATH]	16.48	1	3	3	4			1.52608			3									66.8308	16.48	3	4	182	19.4699	7.29834
Q9FZK4	F17L21.10 OS=Arabidopsis thaliana GN=At1g27310/F17L21.10 PE=2 SV=1 - [Q9FZK4_ARATH]	16.39	1	2	2	4			0.631602			3									113.637	16.39	2	4	122	13.5186	6.50732
O82355	Desiccation-related protein At2g46140 OS=Arabidopsis thaliana GN=At2g46140 PE=1 SV=1 - [LEA2R_ARATH]	16.27	1	2	2	3			0.872024			2									91.0866	16.27	2	3	166	17.8352	4.76709
O80626	60S ribosomal protein L35-2 OS=Arabidopsis thaliana GN=RPL35B PE=2 SV=1 - [RL352_ARATH]	16.26	3	2	3	5			0.906267			2									106.736	16.26	3	5	123	14.2224	10.9165
P29515	Tubulin beta-7 chain OS=Arabidopsis thaliana GN=TUBB7 PE=2 SV=1 - [TBB7_ARATH]	16.26	1	2	9	29			1.12137			2									367.653	16.26	9	29	449	50.714	4.83057
O23392	HSR201 like protein OS=Arabidopsis thaliana GN=dl3740c PE=2 SV=1 - [O23392_ARATH]	16.14	1	8	8	16	1.02675	1.39933	1.11752	2	3	9	60.95	4.48	2	3	93.6485	7.4	3	3	172.369	13.45	7	10	446	48.7367	5.18604
Q9M214	At3g60450 OS=Arabidopsis thaliana GN=T8B10_110 PE=2 SV=1 - [Q9M214_ARATH]	16.06	1	4	4	10	0.713789	0.994607	1.03856	1	1	3	36.7	6.2	2	2	64.6345	6.2	2	3	64.6218	16.06	4	5	274	30.8433	5.23682
Q8VZ95	Vesicle-associated protein 1-1 OS=Arabidopsis thaliana GN=PVA11 PE=1 SV=1 - [VAP11_ARATH]	16.02	1	6	6	10		0.933922	0.784101		2	5					52.2	8.59	2	2	149.346	15.63	5	8	256	28.4546	8.39697
Q9SFU1	60S ribosomal protein L13a-1 OS=Arabidopsis thaliana GN=RPL13AA PE=2 SV=1 - [R13A1_ARATH]	16.02	2	3	3	4			0.846767			3									63.3976	16.02	3	4	206	23.4508	10.4038
Q38896	Cold shock domain-containing protein 4 OS=Arabidopsis thaliana GN=CSP4 PE=1 SV=1 - [CSP4_ARATH]	15.92	1	3	3	7		0.646588	1.65925		3	4					69.37	12.94	2	3	118.47	11.44	2	4	201	19.0654	6.75635
Q9XFM6	Membrane steroid-binding protein 1 OS=Arabidopsis thaliana GN=MSBP1 PE=1 SV=2 - [MSBP1_ARATH]	15.91	1	3	3	6			0.999379			4									128.797	15.91	3	6	220	24.3902	4.7417
B3H4B6	40S ribosomal protein S25-4 OS=Arabidopsis thaliana GN=AT4G39200 PE=4 SV=1 - [B3H4B6_ARATH]	15.89	4	2	2	2			0.676799			2									58.353	15.89	2	2	107	11.9175	10.6821
Q8S9L3	AT4g38220/F20D10_340 OS=Arabidopsis thaliana GN=AT4G38220 PE=2 SV=1 - [Q8S9L3_ARATH]	15.81	2	7	7	20	1.14017	1.19779	1.16601	5	6	7	62.8435	10.7	5	6	82.2226	11.4	5	6	156.035	13.95	6	8	430	47.7095	6.354
Q9M9P3	Probable UTP--glucose-1-phosphate uridylyltransferase 2 OS=Arabidopsis thaliana GN=At3g03250 PE=1 SV=1 - [UGPA2_ARATH]	15.78	1	6	6	9	1.43074	1.74815	0.951485	1	2	5	40.27	5.97	2	2	30.1	4.48	2	2	55.5404	13.65	5	5	469	51.7061	6.12549
Q8VZG7	AT5g07350/T2I1_60 OS=Arabidopsis thaliana GN=Tudor1 PE=2 SV=1 - [Q8VZG7_ARATH]	15.74	2	6	13	34	1.0288	1.6032	1.13098	6	2	5	126.784	11.5	9	11	134.844	9.28	8	10	191.737	11	9	13	991	108.168	7.29834
Q8VYI4	Aspartate-semialdehyde dehydrogenase, putative OS=Arabidopsis thaliana GN=AT1G14810 PE=2 SV=1 - [Q8VYI4_ARATH]	15.73	1	5	5	14	0.851731	0.913512	1.01487	3	3	4	84.6616	10.93	3	4	105.046	8.53	3	5	82.8787	10.4	4	5	375	40.7198	7.00537
O22769	NADH dehydrogenase [ubiquinone] flavoprotein 2, mitochondrial OS=Arabidopsis thaliana GN=At4g02580 PE=1 SV=3 - [NDUV2_ARATH]	15.69	1	4	4	11		0.664126	1.02776		2	6					53.5	8.24	2	2	148.067	15.69	4	9	255	28.3704	7.91357
O24456	Guanine nucleotide-binding protein subunit beta-like protein A OS=Arabidopsis thaliana GN=RACK1A PE=1 SV=2 - [GBLPA_ARATH]	15.6	4	6	6	10		1.53003	0.57157		5	4					71.521	14.98	5	6	69.3064	4.59	3	4	327	35.7252	7.7085
Q9SUQ8	Dirigent protein 6 OS=Arabidopsis thaliana GN=DIR6 PE=1 SV=1 - [DIR6_ARATH]	15.51	1	2	2	2	0.715358			2			52.67	15.51	2	2									187	21.3977	8.35303
Q93V93	Peroxidase 44 OS=Arabidopsis thaliana GN=PER44 PE=2 SV=1 - [PER44_ARATH]	15.48	1	5	5	6			0.822731			5									153.046	15.48	5	6	310	33.7843	9.93506
Q9FIC6	Germin-like protein subfamily 1 member 17 OS=Arabidopsis thaliana GN=At5g39150 PE=2 SV=1 - [GL117_ARATH]	15.38	3	2	2	15	0.571959	0.23139	0.555283	3	3	5	121.02	15.38	2	4	119.276	15.38	2	5	135.3	15.38	2	6	221	23.7184	6.31592
P43297	Cysteine proteinase RD21a OS=Arabidopsis thaliana GN=RD21A PE=1 SV=1 - [RD21A_ARATH]	15.37	1	7	10	29	0.718731	0.610946	1.44747	3	4	9	85.661	5.63	3	4	87.2118	9.31	5	6	295.327	15.15	9	19	462	50.9334	5.41455
Q8H107-3	Isoform 3 of Dihydrolipoyllysine-residue succinyltransferase component of 2-oxoglutarate dehydrogenase complex 2, mitochondrial OS=Arabidopsis thaliana GN=At4g26910 - [ODO2B_ARATH]	15.34	3	2	6	19			0.928014			3	116.21	6.58	3	7					145.959	15.34	6	12	365	39.6778	7.53271
Q9FJE8	Probable histone H2A.7 OS=Arabidopsis thaliana GN=At5g59870 PE=1 SV=1 - [H2A7_ARATH]	15.33	1	2	3	6			0.639167			3									106.882	15.33	3	6	150	15.956	10.5503
Q9LJE4	Chaperonin 60 subunit beta 2, chloroplastic OS=Arabidopsis thaliana GN=CPN60B2 PE=1 SV=1 - [CPNB2_ARATH]	15.27	2	2	10	20	1.06101	1.4023	0.807648	1	1	1	112.124	7.55	4	4	127.582	8.05	5	8	217.109	12.58	7	8	596	63.3024	5.73193
Q9SA88	FAD-binding and BBE domain-containing protein OS=Arabidopsis thaliana GN=T5I8.18 PE=4 SV=1 - [Q9SA88_ARATH]	15.21	1	9	9	28	0.883819	1.42321	1.09445	9	6	7	193.162	15.21	9	11	130.835	10.08	6	8	125.682	10.84	6	9	526	58.8754	9.17334
Q9LKA5	Uncharacterized protein At3g15000, mitochondrial OS=Arabidopsis thaliana GN=At3g15000 PE=1 SV=1 - [UMP1_ARATH]	15.19	1	5	5	10			1.14056			7									173.627	15.19	5	10	395	42.8429	9.33447
Q9SGH6	Alpha-dioxygenase 1 OS=Arabidopsis thaliana GN=DOX1 PE=1 SV=1 - [DOX1_ARATH]	15.18	1	7	7	12	1.18596		1.37241	2		7	46.55	3.76	2	2					158.992	13.15	6	10	639	73.1113	6.29053
Q9C514	40S ribosomal protein S7-1 OS=Arabidopsis thaliana GN=RPS7A PE=2 SV=1 - [RS71_ARATH]	15.18	1	4	4	12	0.847057	1.28432	0.981572	2	2	5	71.0415	9.42	3	3	65.2526	8.9	2	4	123.678	15.18	4	5	191	21.909	9.80322
Q9FKI2	Nucleic acid-binding, OB-fold-like protein OS=Arabidopsis thaliana GN=MXH1.2 PE=2 SV=1 - [Q9FKI2_ARATH]	15.17	3	2	2	2			0.832357			2									58.8553	15.17	2	2	145	16.5793	5.07178
Q9SRR8	2Fe-2S ferredoxin-like protein OS=Arabidopsis thaliana GN=F21O3.19 PE=2 SV=1 - [Q9SRR8_ARATH]	15.09	1	2	2	6			0.706861			3									116.824	15.09	2	6	159	17.5913	7.91357
Q9STG6	Deoxyuridine 5'-triphosphate nucleotidohydrolase OS=Arabidopsis thaliana GN=DUT PE=1 SV=1 - [DUT_ARATH]	15.06	1	2	2	2			0.787803			2									75.8865	15.06	2	2	166	17.5461	5.60498
F4JS33	Peroxidase 50 OS=Arabidopsis thaliana GN=AT4G37520 PE=3 SV=1 - [F4JS33_ARATH]	15.03	2	4	4	5			0.90391			4									124.24	15.03	4	5	326	35.7272	8.6167
P20115-2	Isoform 2 of Citrate synthase 4, mitochondrial OS=Arabidopsis thaliana GN=CSY4 - [CISY4_ARATH]	15.01	2	6	6	26	1.0734	1.65267	1.18411	8	4	7	171.405	15.01	6	11	100.797	9.3	4	5	211.724	9.3	4	10	473	52.621	6.88818
Q9ZWA8	Fasciclin-like arabinogalactan protein 9 OS=Arabidopsis thaliana GN=FLA9 PE=1 SV=1 - [FLA9_ARATH]	14.98	1	4	4	23	1.66035	2.31461	0.767458	6	4	11	149.613	14.98	4	6	24.0415	8.91	3	4	246.53	14.98	4	13	247	26.0987	8.88037
Q9SGW3	26S proteasome non-ATPase regulatory subunit 8 homolog A OS=Arabidopsis thaliana GN=RPN12A PE=1 SV=1 - [PSD8A_ARATH]	14.98	1	3	3	7			0.786415			5									89.1997	14.98	3	7	267	30.6866	4.90674
Q38799	Pyruvate dehydrogenase E1 component subunit beta-1, mitochondrial OS=Arabidopsis thaliana GN=PDH2 PE=1 SV=2 - [ODPB1_ARATH]	14.88	1	6	7	23	0.71591	0.912493	0.829368	4	7	7	83.4115	7.99	3	4	131.465	12.67	5	8	144.508	11.85	6	11	363	39.1511	5.8335
Q94BY3	AT5g14030/MUA22_2 OS=Arabidopsis thaliana GN=AT5G14030 PE=2 SV=1 - [Q94BY3_ARATH]	14.87	1	2	2	18	0.658618	1.36588	0.712203	4	3	6	118.272	14.87	2	4	70.6819	14.87	2	4	186.853	14.87	2	10	195	21.0913	9.65674
P35132	SUMO-conjugating enzyme UBC9 OS=Arabidopsis thaliana GN=UBC9 PE=1 SV=1 - [UBC9_ARATH]	14.86	4	2	2	3			0.896762			3									59.93	14.86	2	3	148	16.5424	7.88428
Q96321	Importin subunit alpha-1 OS=Arabidopsis thaliana GN=KAP1 PE=1 SV=2 - [IMA1_ARATH]	14.85	1	8	8	9		2.23352	1.04056		1	6					35.96	3.01	2	2	95.0252	12.97	7	7	532	58.6079	5.2749
O22173	Polyadenylate-binding protein 4 OS=Arabidopsis thaliana GN=PAB4 PE=1 SV=1 - [PABP4_ARATH]	14.8	1	7	8	18	1.0878	2.09732	1.18762	2	4	6	104.156	8.91	4	4	57.5927	4.83	3	5	178.997	9.06	6	9	662	71.6071	6.85889
Q9M5K2	Dihydrolipoyl dehydrogenase 2, mitochondrial OS=Arabidopsis thaliana GN=LPD2 PE=1 SV=1 - [DLDH2_ARATH]	14.79	1	5	9	27	0.915453	1.34273	0.968149	2	3	7	82.274	5.92	3	4	162.218	12.43	6	9	207.372	14.79	9	14	507	53.9519	7.03467
Q9M0D5	AT4g29480/F17A13_300 OS=Arabidopsis thaliana GN=AT4g29480 PE=2 SV=1 - [Q9M0D5_ARATH]	14.75	1	3	3	3			0.776229			3									59.2862	14.75	3	3	122	13.9311	8.85107
Q9FMV1	Gamma carbonic anhydrase-like 1, mitochondrial OS=Arabidopsis thaliana GN=GAMMACAL1 PE=1 SV=1 - [GCAL1_ARATH]	14.68	3	3	3	6	0.898489	1.12384		2	2		34.2412	9.92	2	3	65.1909	10.32	2	3					252	27.5525	8.77783
Q9SUV7	At4g22640 OS=Arabidopsis thaliana GN=AT4g22640 PE=4 SV=1 - [Q9SUV7_ARATH]	14.66	1	2	2	10			1.07966			3									284.173	14.66	2	10	116	12.496	4.94482
Q9LM92	At1g20580/F2D10_6 OS=Arabidopsis thaliana GN=AT1G20580 PE=2 SV=1 - [Q9LM92_ARATH]	14.5	1	2	2	2		1.95114			2						53.96	14.5	2	2					131	14.2285	10.272
Q93WJ8	Probable monodehydroascorbate reductase, cytoplasmic isoform 4 OS=Arabidopsis thaliana GN=At5g03630 PE=1 SV=1 - [MDAR4_ARATH]	14.48	1	6	6	9	0.65499	1.3229		5	3		120.733	9.89	4	5	37.6351	6.44	3	4					435	47.4503	5.31299
P43296	Cysteine proteinase RD19a OS=Arabidopsis thaliana GN=RD19A PE=2 SV=1 - [RD19A_ARATH]	14.4	1	4	4	18	0.331687	0.348203	0.664816	2	4	9	32.17	6.52	2	2	23.27	4.62	2	5	51.2171	14.4	4	11	368	40.393	7.1665
P43287	Aquaporin PIP2-2 OS=Arabidopsis thaliana GN=PIP2-2 PE=1 SV=2 - [PIP22_ARATH]	14.39	1	3	4	26	1.22615	3.23075	0.928061	4	3	4	138.597	14.39	4	7	138.702	8.07	3	8	162.631	8.07	3	11	285	30.4337	7.81104
O78310	Superoxide dismutase [Cu-Zn] 2, chloroplastic OS=Arabidopsis thaliana GN=CSD2 PE=1 SV=2 - [SODC2_ARATH]	14.35	1	3	3	7		0.568986	1.70428		5	2					53.49	11.11	2	5	38.5041	9.26	2	2	216	22.2303	7.00537
F4J563	Novel plant snare 13 OS=Arabidopsis thaliana GN=NPSN13 PE=2 SV=1 - [F4J563_ARATH]	14.35	2	4	4	8			0.901998			6									114.236	14.35	4	8	216	24.5223	6.39209
Q8LBZ7	Succinate dehydrogenase [ubiquinone] iron-sulfur subunit 1, mitochondrial OS=Arabidopsis thaliana GN=SDH2-1 PE=1 SV=2 - [DHSB1_ARATH]	14.34	2	4	4	5		0.769528	1.51242		2	3					60.4938	7.53	2	2	25.89	6.81	2	3	279	31.1506	8.44092
Q9FVT2	Probable elongation factor 1-gamma 2 OS=Arabidopsis thaliana GN=At1g57720 PE=2 SV=1 - [EF1G2_ARATH]	14.29	1	7	7	18	1.41577	1.80696	1.32566	5	6	7	114.327	7.51	3	5	158.049	12.35	5	6	110.696	10.17	4	7	413	46.3704	5.70654
Q9FNH6	Harpin-induced protein-like OS=Arabidopsis thaliana GN=NHL3 PE=2 SV=1 - [Q9FNH6_ARATH]	14.29	1	3	3	3			0.958195			3									85.9971	14.29	3	3	231	25.9305	9.20264
Q9M8T0	Probable inactive receptor kinase At3g02880 OS=Arabidopsis thaliana GN=At3g02880 PE=1 SV=1 - [Y3288_ARATH]	14.19	1	8	9	13	1.5397	3.21485	1.29855	3	2	5	39.1679	5.26	3	4	58.3042	3.99	3	3	87.3282	9.41	6	6	627	67.7104	8.36768
Q8LGE7	NADH dehydrogenase [ubiquinone] 1 alpha subcomplex subunit 8-B OS=Arabidopsis thaliana GN=At5g18800 PE=2 SV=1 - [NDA8B_ARATH]	14.15	2	2	2	5			0.732027			3									60.4482	14.15	2	5	106	11.9598	7.56201
P52410-2	Isoform 2 of 3-oxoacyl-[acyl-carrier-protein] synthase I, chloroplastic OS=Arabidopsis thaliana GN=KAS1 - [KASC1_ARATH]	14.11	3	5	5	13	1.17148	1.47713	1.12187	3	4	6	68.08	4.55	2	3	126.113	7.66	3	4	142.965	14.11	5	6	418	44.7018	8.48486
Q9FRL8	Glutathione S-transferase DHAR2 OS=Arabidopsis thaliana GN=DHAR2 PE=1 SV=1 - [DHAR2_ARATH]	14.08	1	3	3	3			0.965072			2									68.5002	14.08	3	3	213	23.3923	6.13818
O24633	Proteasome subunit beta type-2-B OS=Arabidopsis thaliana GN=PBD2 PE=1 SV=1 - [PSB2B_ARATH]	14.07	2	2	2	4			0.439387			3									93.9207	14.07	2	4	199	21.9702	6.68311
Q9SK39	Probable steroid-binding protein 3 OS=Arabidopsis thaliana GN=MP3 PE=1 SV=1 - [SBP3_ARATH]	14	1	2	2	2			0.929742			2									49.69	14	2	2	100	11.0244	4.88135
Q9LZ23	ACT domain-containing protein OS=Arabidopsis thaliana GN=T1E3_100 PE=2 SV=1 - [Q9LZ23_ARATH]	13.95	1	5	5	13	0.902272		0.900049	3		5	61.4466	10.63	3	3					212.37	12.96	4	10	301	33.2211	5.47803
P43286	Aquaporin PIP2-1 OS=Arabidopsis thaliana GN=PIP2-1 PE=1 SV=1 - [PIP21_ARATH]	13.94	1	4	5	22	0.827756	2.92131	0.764087	3	2	2	148.839	11.85	4	6	111.132	10.8	3	7	169.138	8.71	3	9	287	30.4548	8.39697
Q9LIN3	AT3g26420/F20C19_14 OS=Arabidopsis thaliana GN=At3g26430/F20C19.15 PE=2 SV=1 - [Q9LIN3_ARATH]	13.88	1	4	4	5			0.678072			5									59.2333	13.88	4	5	245	26.9066	8.77783
B9DFR9	AT2G45960 protein OS=Arabidopsis thaliana GN=PIP1B PE=2 SV=1 - [B9DFR9_ARATH]	13.87	3	1	3	6	0.658355			1			96.6441	13.87	3	6									274	29.1132	8.85107
Q9LMU2	At1g17860/F2H15_8 OS=Arabidopsis thaliana GN=F2H15.9 PE=2 SV=1 - [Q9LMU2_ARATH]	13.78	1	3	3	6		0.782003	0.993082		2	3					83.4076	10.2	2	2	101.752	13.78	3	4	196	22.0674	8.77783
F4HUG9	Ribonuclease T2 family protein OS=Arabidopsis thaliana GN=AT1G14210 PE=2 SV=1 - [F4HUG9_ARATH]	13.77	1	3	3	4			0.686404			2									63.4872	13.77	3	4	247	28.1678	6.27783
Q93V74	AT4g34180/F28A23_60 OS=Arabidopsis thaliana GN=AT4G34180 PE=2 SV=1 - [Q93V74_ARATH]	13.73	1	4	4	8			0.917631			5									108.138	13.73	4	8	255	28.3666	6.44287
Q9LX13	(3R)-hydroxymyristoyl-[acyl carrier protein] dehydratase-like protein OS=Arabidopsis thaliana GN=T31P16_150 PE=2 SV=1 - [Q9LX13_ARATH]	13.7	2	3	3	6	1.28985	1.35011		3	3		36.46	10.05	2	3	34.5914	7.31	2	3					219	24.1076	9.26123
Q9SVG4-2	Isoform 2 of Reticuline oxidase-like protein OS=Arabidopsis thaliana GN=At4g20830 - [RETOL_ARATH]	13.7	2	8	8	20	1.02284	1.6004	1.30911	3	6	6	89.688	4.81	3	4	81.7455	9.26	5	7	143.806	8.52	5	9	540	60.2491	9.53955
Q9C7S3	Putative uncharacterized protein At1g42960 OS=Arabidopsis thaliana GN=F13A11.2 PE=2 SV=1 - [Q9C7S3_ARATH]	13.69	1	2	2	2			0.904761			2									70.2582	13.69	2	2	168	17.8183	8.42627
Q95748	NADH dehydrogenase [ubiquinone] iron-sulfur protein 3 OS=Arabidopsis thaliana GN=NAD9 PE=1 SV=2 - [NDUS3_ARATH]	13.68	1	2	2	3	0.855755			3			41.32	13.68	2	3									190	22.8654	7.44482
F4IVQ2	Vesicle-associated membrane protein 722 OS=Arabidopsis thaliana GN=SAR1 PE=4 SV=1 - [F4IVQ2_ARATH]	13.67	7	2	2	4			0.837024			3									83.2483	13.67	2	4	139	15.9117	10.1548
Q93VB0	OB-fold nucleic acid binding domain-containing protein OS=Arabidopsis thaliana GN=AT2G40660 PE=2 SV=1 - [Q93VB0_ARATH]	13.62	1	4	4	5			0.950598			4									112.347	13.62	4	5	389	42.0622	7.40088
Q42546	SAL1 phosphatase OS=Arabidopsis thaliana GN=SAL1 PE=1 SV=1 - [DPNP1_ARATH]	13.6	1	4	4	6			1.11979			4									132.292	13.6	4	6	353	37.5413	5.17334
O81888	AT4g33720 OS=Arabidopsis thaliana GN=T16L1.210 PE=2 SV=1 - [O81888_ARATH]	13.5	1	3	3	5			0.82292			3									79.4601	13.5	3	5	163	18.4797	6.50732
O82326	Expressed protein OS=Arabidopsis thaliana GN=At2g14880/T26I20.4 PE=2 SV=1 - [O82326_ARATH]	13.48	2	2	2	2			0.689217			2									41.76	13.48	2	2	141	15.8925	9.86182
P59230	60S ribosomal protein L10a-2 OS=Arabidopsis thaliana GN=RPL10AB PE=2 SV=1 - [R10A2_ARATH]	13.43	1	2	2	2		1.08665			2						57.6912	13.43	2	2					216	24.4092	9.87646
Q9SJ81	Fasciclin-like arabinogalactan protein 7 OS=Arabidopsis thaliana GN=FLA7 PE=1 SV=1 - [FLA7_ARATH]	13.39	1	3	3	10	0.941831		0.979494	2		6	53.3133	6.3	2	2					235.861	13.39	3	8	254	26.829	6.53662
Q9M1E7	Tetraspanin-3 OS=Arabidopsis thaliana GN=TET3 PE=2 SV=1 - [TET3_ARATH]	13.33	1	4	4	5			0.988085			4									108.398	13.33	4	5	285	31.8672	8.6167
Q9ZQX4	V-type proton ATPase subunit F OS=Arabidopsis thaliana GN=VHA-F PE=2 SV=1 - [VATF_ARATH]	13.28	1	2	2	2		1.53933			2						31.5841	13.28	2	2					128	14.2504	6.56592
Q38931	Peptidyl-prolyl cis-trans isomerase FKBP62 OS=Arabidopsis thaliana GN=FKBP62 PE=1 SV=2 - [FKB62_ARATH]	13.25	2	6	6	10			1.22645			8									119.165	13.25	6	10	551	61.4144	5.31299
Q38798	Calnexin homolog 2 OS=Arabidopsis thaliana GN=At5g07340 PE=2 SV=2 - [CALX2_ARATH]	13.16	2	1	8	12			0.890271			1									256.665	13.16	8	12	532	60.4524	4.83057
Q9LHN8	Feruloyl CoA ortho-hydroxylase 1 OS=Arabidopsis thaliana GN=F6'H1 PE=1 SV=1 - [F6H1_ARATH]	13.02	1	6	6	12	0.570779	0.864056	1.15535	2	3	6	47.99	5.82	2	2	73.14	5.82	2	3	160.566	13.02	6	7	361	40.6458	5.38916
B3H5Q0	Germin-like protein subfamily 1 member 20 OS=Arabidopsis thaliana GN=GER2 PE=4 SV=1 - [B3H5Q0_ARATH]	13	5	2	2	5			0.36101			3									69.0573	13	2	5	200	21.3071	6.3667
O65396	Aminomethyltransferase, mitochondrial OS=Arabidopsis thaliana GN=GDCST PE=1 SV=1 - [GCST_ARATH]	12.99	1	4	4	10		0.946566	1.02506		2	4					85.8382	5.15	2	3	95.7835	10.29	3	7	408	44.4168	8.36768
Q9M2G1	At3g58550 OS=Arabidopsis thaliana GN=F14P22.140 PE=2 SV=1 - [Q9M2G1_ARATH]	12.99	1	2	2	4			0.655565			2									84.9058	12.99	2	4	177	19.2785	8.39697
Q9CA59	At1g74560/F1M20_24 OS=Arabidopsis thaliana GN=F1M20.24 PE=2 SV=1 - [Q9CA59_ARATH]	12.89	3	3	3	5			0.830887			4									82.3111	12.89	3	5	256	29.3981	4.34814
O64865	At2g44300 OS=Arabidopsis thaliana GN=AtXYP10 PE=2 SV=1 - [O64865_ARATH]	12.75	1	3	3	4			0.965384			3									103.185	12.75	3	4	204	21.692	6.87354
F4J447	Dienelactone hydrolase family protein OS=Arabidopsis thaliana GN=AT3G23600 PE=2 SV=1 - [F4J447_ARATH]	12.71	2	2	2	5			1.07991			4									46.1977	12.71	2	5	236	25.5469	5.19873
Q9LM66	Xylem cysteine proteinase 2 OS=Arabidopsis thaliana GN=XCP2 PE=2 SV=2 - [XCP2_ARATH]	12.64	1	3	5	9			1.07504			4									137.554	12.64	5	9	356	39.6824	5.2876
Q9LRX8	60S ribosomal protein L13a-2 OS=Arabidopsis thaliana GN=RPL13AB PE=1 SV=1 - [R13A2_ARATH]	12.62	1	3	3	3		2.42561			2						54.7135	12.62	3	3					206	23.4438	10.3452
Q9SLL7	60S ribosomal protein L31-1 OS=Arabidopsis thaliana GN=RPL31A PE=3 SV=1 - [RL311_ARATH]	12.61	2	1	2	2		0.922427			1						27.54	12.61	2	2					119	13.6935	9.93506
F4IZR4	Putative NADH dehydrogenase [ubiquinone] 1 alpha subcomplex subunit 12 OS=Arabidopsis thaliana GN=AT3G03100 PE=2 SV=1 - [F4IZR4_ARATH]	12.58	2	2	2	2			0.662849			2									53.88	12.58	2	2	159	18.2801	9.0708
Q9FG34	Peroxidase 54 OS=Arabidopsis thaliana GN=PER54 PE=2 SV=1 - [PER54_ARATH]	12.57	1	4	4	6			1.28923			5									209.607	12.57	4	6	358	37.2672	4.70361
O04663-2	Isoform 2 of Eukaryotic translation initiation factor isoform 4E OS=Arabidopsis thaliana GN=EIF(ISO)4E - [IF4E4_ARATH]	12.57	2	2	2	3			0.783014			2									43.6367	12.57	2	3	167	18.8114	5.14795
Q9SE60	Methylenetetrahydrofolate reductase 1 OS=Arabidopsis thaliana GN=MTHFR1 PE=1 SV=1 - [MTHR1_ARATH]	12.5	1	4	8	11	1.1772	1.20087	1.56152	3	1	1	44.568	5.07	3	4	30.66	2.87	2	2	45.7086	7.77	5	5	592	66.2464	5.8208
Q9FKZ4	Putative uncharacterized protein At5g66860; MUD21.12 OS=Arabidopsis thaliana GN=At5g66860/MUD21.12 PE=2 SV=1 - [Q9FKZ4_ARATH]	12.45	1	2	2	2			0.821205			2									34.34	12.45	2	2	249	27.3197	9.33447
O64764	Thioredoxin O1, mitochondrial OS=Arabidopsis thaliana GN=At2g35010 PE=2 SV=1 - [TRXO1_ARATH]	12.37	1	2	2	2			0.87373			2									52.6784	12.37	2	2	194	21.178	9.39307
Q9M9K1	Probable 2,3-bisphosphoglycerate-independent phosphoglycerate mutase 2 OS=Arabidopsis thaliana GN=At3g08590 PE=2 SV=1 - [PMG2_ARATH]	12.32	1	4	7	17	1.50232	2.05431		2	5		98.6903	7.68	3	5	211.88	12.32	7	12					560	60.726	5.84619
Q9LJR2	At3g15356 OS=Arabidopsis thaliana GN=AT3G15356 PE=2 SV=1 - [Q9LJR2_ARATH]	12.18	1	4	4	5			1.00287			5									81.7268	12.18	4	5	271	29.7309	8.86572
F4KHD5	Uncharacterized protein OS=Arabidopsis thaliana GN=AT5G40450 PE=2 SV=1 - [F4KHD5_ARATH]	12.15	1	30	30	83	1.4564	1.94341	0.988801	22	18	20	401.07	8.07	21	30	234.43	6.33	16	25	270.909	7.82	19	28	2889	322.814	4.29736
Q9FZ25	At1g02360 OS=Arabidopsis thaliana GN=T6A9.5 PE=2 SV=1 - [Q9FZ25_ARATH]	12.13	1	3	3	4			0.861126			4									138.299	12.13	3	4	272	30.1177	7.62061
F4IG85	Histone deacetylase complex subunit SAP18 OS=Arabidopsis thaliana GN=SAP18 PE=2 SV=1 - [F4IG85_ARATH]	12.08	2	2	2	2			0.805875			2									37.49	12.08	2	2	149	16.7696	9.17334
P25071	Calmodulin-like protein 12 OS=Arabidopsis thaliana GN=CML12 PE=1 SV=3 - [CML12_ARATH]	12.04	3	3	3	4		0.607143	1.2435		2	2					62.7	5.86	2	2	75.71	9.57	2	2	324	36.7839	5.04639
Q8VZ68	Biotin carboxyl carrier protein (BCCP) domain-containing protein OS=Arabidopsis thaliana GN=AT1G52670 PE=2 SV=1 - [Q8VZ68_ARATH]	12.04	1	2	2	3			0.827281			2									65.37	12.04	2	3	274	29.5555	8.38232
Q9LVH6	Aldose 1-epimerase OS=Arabidopsis thaliana GN=AT3G17940 PE=3 SV=1 - [Q9LVH6_ARATH]	12.02	1	4	4	13	1.35465	1.06681	0.986782	2	3	6	31.59	6.16	2	2	48.3066	9.68	3	3	89.2936	12.02	4	8	341	37.1735	6.32861
B3H684	Nucleosome assembly protein 1-like 1 OS=Arabidopsis thaliana GN=NAP1;1 PE=3 SV=1 - [B3H684_ARATH]	11.98	3	3	4	18	0.841474	0.893372	0.980339	4	1	5	107.302	5.29	2	6	94.276	5.29	2	3	152.931	11.98	4	9	359	41.5822	4.44971
Q94JX9	Nascent polypeptide-associated complex subunit alpha-like protein 2 OS=Arabidopsis thaliana GN=At3g49470 PE=2 SV=2 - [NACA2_ARATH]	11.98	1	2	2	2			1.03498			2									68.1941	11.98	2	2	217	23.6977	4.48779
Q9LIK9	ATP sulfurylase 1, chloroplastic OS=Arabidopsis thaliana GN=APS1 PE=1 SV=1 - [APS1_ARATH]	11.88	1	4	5	20	1.08821	1.24537	0.924105	5	4	4	75.4578	9.72	4	7	73.7026	9.72	4	8	108.279	8.86	4	5	463	51.4266	6.81494
O22791	Putative RNA-binding protein OS=Arabidopsis thaliana GN=AT2G33410 PE=2 SV=1 - [O22791_ARATH]	11.88	1	4	4	8			1.11081			7									187.604	11.88	4	8	404	41.3033	6.55127
Q9C9G5	Adenine nucleotide alpha hydrolases-like superfamily protein OS=Arabidopsis thaliana GN=T22E19.7 PE=2 SV=1 - [Q9C9G5_ARATH]	11.88	1	2	2	3			0.887904			3									68.2867	11.88	2	3	160	17.3208	5.89697
Q96252	ATP synthase subunit delta', mitochondrial OS=Arabidopsis thaliana GN=At5g47030 PE=1 SV=1 - [ATP4_ARATH]	11.82	1	2	2	2	0.825425			2			50.65	11.82	2	2									203	21.5342	6.69775
Q9M5J9	Polygalacturonase inhibitor 1 OS=Arabidopsis thaliana GN=PGIP1 PE=2 SV=1 - [PGIP1_ARATH]	11.82	1	4	4	7			1.07983			5									153.312	11.82	4	7	330	36.6658	7.95752
Q9ZNT7-2	Isoform 2 of Prohibitin-2, mitochondrial OS=Arabidopsis thaliana GN=PHB2 - [PHB2_ARATH]	11.76	3	2	2	5	0.891645		1.09647	2		2	46.5398	11.76	2	2					103.015	11.76	2	3	221	24.8813	9.11475
Q94K48	Armadillo/beta-catenin-like repeat-containing protein OS=Arabidopsis thaliana GN=AT3G62530 PE=2 SV=1 - [Q94K48_ARATH]	11.76	1	2	2	3			0.722987			2									34.94	11.76	2	3	221	24.4877	6.56592
P47999	Cysteine synthase, chloroplastic/chromoplastic OS=Arabidopsis thaliana GN=OASB PE=1 SV=2 - [CYSKP_ARATH]	11.73	1	2	3	5		0.75875			2						70.4964	11.73	3	5					392	41.6299	8.01611
Q681K2	Embryo-specific protein 3, (ATS3) OS=Arabidopsis thaliana GN=At2g41470 PE=2 SV=1 - [Q681K2_ARATH]	11.73	1	2	2	2			0.510879			2									34.31	11.73	2	2	179	19.936	8.82178
Q9C787	Putative uncharacterized protein At1g69510 OS=Arabidopsis thaliana GN=F10D13_16 PE=2 SV=1 - [Q9C787_ARATH]	11.68	1	2	2	3			0.760061			2									50.7333	11.68	2	3	137	15.0865	5.05908
Q8VXZ7	Melibiase family protein OS=Arabidopsis thaliana GN=AT3G56310 PE=2 SV=1 - [Q8VXZ7_ARATH]	11.67	2	4	4	12	0.730187	1.0823	1.23715	2	3	5	38.3	4.35	2	2	70.8401	8.47	3	4	84.6835	11.67	4	6	437	48.3316	4.91943
Q9C500	WPP domain-containing protein 2 OS=Arabidopsis thaliana GN=WPP2 PE=1 SV=1 - [WPP2_ARATH]	11.67	1	2	2	2			1.48844			1									72.7626	11.67	2	2	180	19.1224	4.52588
Q9ZVF1	Calcium-dependent lipid-binding domain-containing protein OS=Arabidopsis thaliana GN=At2g01540/F2I9.16 PE=2 SV=1 - [Q9ZVF1_ARATH]	11.67	1	2	2	2			0.586101			2									37.7991	11.67	2	2	180	20.0722	6.90283
O23264	Selenium-binding protein 1 OS=Arabidopsis thaliana GN=SBP1 PE=1 SV=1 - [SEBP1_ARATH]	11.63	1	4	4	13	0.892471	1.47342	1.07899	4	3	6	134.064	8.16	3	4	38.2523	5.71	2	3	153.371	8.16	3	6	490	54.0229	5.66846
Q8VZB9	60S ribosomal protein L10a-1 OS=Arabidopsis thaliana GN=RPL10AA PE=2 SV=1 - [R10A1_ARATH]	11.57	1	3	3	4			1.0653			4									90.554	11.57	3	4	216	24.4532	9.87646
A8MS66	Peptidyl-prolyl cis-trans isomerase OS=Arabidopsis thaliana GN=CYP5 PE=1 SV=1 - [A8MS66_ARATH]	11.52	2	1	3	4		1.68224			1						75.9166	11.52	3	4					191	20.5747	9.18799
Q9FNQ2	Glucan endo-1,3-beta-glucosidase-like protein 2 OS=Arabidopsis thaliana GN=At5g61130 PE=1 SV=1 - [E13L2_ARATH]	11.44	1	2	2	3			0.761762			3									119.137	11.44	2	3	201	20.3515	7.50342
Q9ZUG4-2	Isoform 2 of Methylthioribose-1-phosphate isomerase OS=Arabidopsis thaliana GN=At2g05830 - [MTNA_ARATH]	11.35	3	3	3	7	0.737218		0.720709	2		3	51.53	8.28	2	2					50.2167	6.44	2	5	326	34.2539	6.80029
Q9LJU1	At3g20570 OS=Arabidopsis thaliana GN=ENODL9 PE=2 SV=1 - [Q9LJU1_ARATH]	11.33	1	2	2	7	0.834843		1.05968	2		3	76.3103	11.33	2	2					165.173	11.33	2	5	203	21.4964	5.93506
Q9FKK7	Xylose isomerase OS=Arabidopsis thaliana GN=XYLA PE=2 SV=2 - [XYLA_ARATH]	11.32	2	6	6	8	1.35946	1.51804	1.07025	2	2	3	24.86	3.14	2	2	49.11	3.14	2	2	23.26	8.18	3	4	477	53.6856	5.87158
Q9SEL6	Vesicle transport v-SNARE 11 OS=Arabidopsis thaliana GN=VTI11 PE=1 SV=2 - [VTI11_ARATH]	11.31	1	2	2	5			0.79105			3									110.051	11.31	2	5	221	24.9352	9.43701
F4KBN2	Molybdenum cofactor sulfurase family protein OS=Arabidopsis thaliana GN=AT5G44720 PE=2 SV=1 - [F4KBN2_ARATH]	11.3	2	2	2	3			1.39612			3									49.478	11.3	2	3	230	26.1221	5.021
Q9LF99	Putative uncharacterized protein At3g52920 OS=Arabidopsis thaliana GN=F8J2_90 PE=2 SV=1 - [Q9LF99_ARATH]	11.3	5	2	2	4			0.91046			3									51.4663	11.3	2	4	177	20.6547	6.94678
Q9FM96	Glucosidase II beta subunit protein PSL4 OS=Arabidopsis thaliana GN=PSL4 PE=4 SV=1 - [Q9FM96_ARATH]	11.28	1	7	7	16	1.2164	2.03563	0.833795	4	5	4	56.9234	5.1	3	5	88.7459	6.96	5	6	53.3162	6.18	4	5	647	73.1689	4.79248
Q9S7C0-2	Isoform 2 of Heat shock 70 kDa protein 14 OS=Arabidopsis thaliana GN=HSP70-14 - [HSP7O_ARATH]	11.28	4	9	9	18	0.866907	2.43953	1.43423	6	2	6	83.1233	5.83	5	7	62.3	4.56	4	4	139.492	8.11	5	7	789	87.2622	5.30029
Q9SKU1	Clathrin light chain 1 OS=Arabidopsis thaliana GN=At2g20760 PE=2 SV=1 - [CLC1_ARATH]	11.24	1	4	4	12	0.966019	1.5817	1.18913	3	3	4	50.4842	8.28	3	4	31.46	8.88	3	3	85.1021	8.88	3	5	338	37.2023	6.23975
Q8GWD5	CASP-like protein At2g39530 OS=Arabidopsis thaliana GN=At2g39530 PE=2 SV=1 - [CSPLC_ARATH]	11.24	1	2	2	2			0.905028			2									62.84	11.24	2	2	178	19.1914	8.85107
O64530-2	Isoform 2 of Thiosulfate/3-mercaptopyruvate sulfurtransferase 1, mitochondrial OS=Arabidopsis thaliana GN=STR1 - [STR1_ARATH]	11.18	2	4	4	6	1.2772		1.06389	3		3	76.7631	8.07	3	3					78.1367	7.14	3	3	322	35.6056	5.24951
O23144	Proton pump-interactor 1 OS=Arabidopsis thaliana GN=PPI1 PE=1 SV=2 - [PPI1_ARATH]	11.11	1	6	6	8	0.930581	0.943128	0.731903	3	2	1	83.0597	6.7	3	3	50.93	5.07	2	2	33.17	3.27	2	3	612	68.8372	9.02686
P92994	Trans-cinnamate 4-monooxygenase OS=Arabidopsis thaliana GN=CYP73A5 PE=2 SV=1 - [TCMO_ARATH]	11.09	1	6	6	12	0.910927	2.28626	1.42123	2	4	6	24.43	3.56	2	2	17.39	7.33	4	4	111.267	3.76	2	6	505	57.7555	8.77783
P21238	Chaperonin 60 subunit alpha 1, chloroplastic OS=Arabidopsis thaliana GN=CPN60A1 PE=1 SV=2 - [CPNA1_ARATH]	11.09	1	5	6	6			0.98715			5									135.198	11.09	6	6	586	62.0338	5.18604
Q9LZW6	AT5g01800/T20L15_70 OS=Arabidopsis thaliana GN=T20L15_70 PE=2 SV=1 - [Q9LZW6_ARATH]	11.06	1	3	3	6			0.758774			4									88.4244	11.06	3	6	217	24.6154	6.20166
Q9LSP5	AT3g17020/K14A17_14 OS=Arabidopsis thaliana GN=AT3G17020 PE=2 SV=1 - [Q9LSP5_ARATH]	11.04	1	2	2	4			0.631966			4									121.36	11.04	2	4	163	17.764	6.91748
Q7Y175	UBA and UBX domain-containing protein At4g15410 OS=Arabidopsis thaliana GN=At4g15410 PE=2 SV=1 - [UBAX1_ARATH]	10.93	1	4	4	6	1.06406	2.48538	0.996517	2	2	2	30.11	5.23	2	2	25.51	5.23	2	2	35.85	5.7	2	2	421	44.969	5.61768
Q9SX77	Uncharacterized protein At1g47420, mitochondrial OS=Arabidopsis thaliana GN=At1g47420 PE=1 SV=1 - [UMP6_ARATH]	10.89	1	2	2	6			0.890575			6									75.817	10.89	2	6	257	28.0882	6.65381
Q9FE29	CASP-like protein At4g15610 OS=Arabidopsis thaliana GN=At4g15610 PE=2 SV=1 - [CSPLM_ARATH]	10.88	1	2	2	4			0.694747			3									42.84	10.88	2	4	193	20.511	9.62744
Q9FGK5	Ras-related protein RABA5a OS=Arabidopsis thaliana GN=RABA5A PE=2 SV=1 - [RAA5A_ARATH]	10.86	1	2	2	3		1.576			3						58.4294	10.86	2	3					221	24.4293	6.3667
Q94C74	Serine hydroxymethyltransferase 2, mitochondrial OS=Arabidopsis thaliana GN=SHM2 PE=1 SV=2 - [GLYM2_ARATH]	10.83	2	6	6	12		1.03889	0.872824		3	6					39.4834	5.03	3	4	131.401	10.83	6	8	517	57.3054	8.74854
P06525	Alcohol dehydrogenase class-P OS=Arabidopsis thaliana GN=ADH1 PE=1 SV=2 - [ADH1_ARATH]	10.82	1	3	3	4			0.850544			3									58.7311	10.82	3	4	379	41.1516	6.23975
F4JBY2	Transketolase OS=Arabidopsis thaliana GN=AT3G60750 PE=2 SV=1 - [F4JBY2_ARATH]	10.81	2	6	8	13	1.18637	2.36396	1.33535	2	2	4	100.593	4.73	4	5	81.9154	3.11	2	2	105.602	6.89	5	6	740	79.7892	6.43018
Q84WV1	Putative chaperonin gamma chain OS=Arabidopsis thaliana GN=AT5G26360 PE=2 SV=1 - [Q84WV1_ARATH]	10.81	1	6	6	9		1.55585	1.06293		3	5					82.7507	3.96	2	3	138.272	8.83	5	6	555	60.3014	5.77002
F4KIR8	Ubiquinol-cytochrome c reductase cytochrome c1 subunit OS=Arabidopsis thaliana GN=AT5G40810 PE=2 SV=1 - [F4KIR8_ARATH]	10.77	3	3	3	3			1.19322			3									46.9205	10.77	3	3	260	28.7121	5.23682
Q9FMA9	Germin-like protein subfamily 1 member 10 OS=Arabidopsis thaliana GN=At5g38930 PE=3 SV=1 - [GL110_ARATH]	10.76	1	1	2	19	0.670426	0.473779		2	4		145.298	10.76	2	8	164.626	10.76	2	11					223	23.6165	7.38623
Q9SR13	AT3g04610/F7O18_9 OS=Arabidopsis thaliana GN=F7O18.9 PE=2 SV=1 - [Q9SR13_ARATH]	10.75	1	5	5	25	1.44621	2.90454	0.998863	5	5	6	86.9702	4.16	2	7	115.802	6.93	3	9	193.92	10.75	5	9	577	63.3646	4.67822
Q94BT2	Auxin-induced in root cultures protein 12 OS=Arabidopsis thaliana GN=AIR12 PE=1 SV=3 - [AIR12_ARATH]	10.71	1	3	3	17	1.34885	2.93716	1.13609	3	2	5	82.3385	10.71	3	5	79.6816	7.14	2	4	174.308	7.14	2	8	252	25.5758	7.89893
Q9LFX8	Putative uncharacterized protein At1g27090 OS=Arabidopsis thaliana GN=AT1G27090 PE=2 SV=1 - [Q9LFX8_ARATH]	10.71	1	3	3	7	0.612125	0.93669		3	3		51.05	10.71	3	3	73.998	6.19	2	4					420	45.9903	5.38916
Q9SJA6	Serine/arginine-rich splicing factor RSZ22A OS=Arabidopsis thaliana GN=RSZ22A PE=1 SV=1 - [RZ22A_ARATH]	10.71	1	2	2	2			0.808134			2									50.8844	10.71	2	2	196	21.902	11.3413
Q9C891	Dirigent protein 20 OS=Arabidopsis thaliana GN=DIR20 PE=2 SV=1 - [DIR20_ARATH]	10.7	1	3	3	3			0.949931			3									46.68	10.7	3	3	187	20.6046	9.42236
Q9M5K3	Dihydrolipoyl dehydrogenase 1, mitochondrial OS=Arabidopsis thaliana GN=LPD1 PE=1 SV=2 - [DLDH1_ARATH]	10.65	1	1	5	7		1.20712			1						163.694	10.65	5	7					507	53.9541	7.40088
F4J7H2	TCP-1/cpn60 chaperonin family protein OS=Arabidopsis thaliana GN=AT3G11830 PE=2 SV=1 - [F4J7H2_ARATH]	10.63	2	5	5	13	1.07599	1.54996	0.862706	4	4	2	46.2287	6.85	3	5	126.896	8.65	4	5	71.7812	4.32	2	3	555	59.4788	6.58057
Q56YU0	Aldehyde dehydrogenase family 2 member C4 OS=Arabidopsis thaliana GN=ALDH2C4 PE=1 SV=2 - [AL2C4_ARATH]	10.58	1	4	4	9	1.38821	1.07227	1.34282	2	2	4	37.39	4.99	2	2	34.3188	4.99	2	2	56.981	10.58	4	5	501	54.3255	5.69385
Q9FUS6	Glutathione S-transferase U13 OS=Arabidopsis thaliana GN=GSTU13 PE=2 SV=1 - [GSTUD_ARATH]	10.57	1	3	3	4			0.883571			4									52.9037	10.57	3	4	227	25.115	5.93506
Q9SSB5	26S protease regulatory subunit 7 homolog A OS=Arabidopsis thaliana GN=RPT1A PE=1 SV=1 - [PRS7A_ARATH]	10.56	1	4	4	8	1.43188	0.928402	0.919013	2	2	3	33.1	4.93	2	2	52.4958	5.4	2	2	64.55	5.87	2	4	426	47.7727	6.65381
Q84VZ5	Uncharacterized GPI-anchored protein At5g19240 OS=Arabidopsis thaliana GN=At5g19240 PE=2 SV=2 - [UGPI2_ARATH]	10.55	1	2	2	2			0.951525			2									49.1832	10.55	2	2	199	21.3219	7.07861
A8MR76	Putative DNA repair protein RAD23-4 OS=Arabidopsis thaliana GN=RAD23D PE=4 SV=1 - [A8MR76_ARATH]	10.54	2	4	4	8	0.817618		1.55542	3		5	31.2535	5.72	2	3					102.42	10.54	4	5	332	34.6905	4.91943
Q56WH4-2	Isoform 2 of Histone deacetylase HDT2 OS=Arabidopsis thaliana GN=HDT2 - [HDT2_ARATH]	10.49	2	3	3	10		1.20286	0.619208		2	4					69.0789	7.54	2	3	62.7626	10.49	3	7	305	32.1996	4.81787
Q94JY3	Dienelactone hydrolase family protein OS=Arabidopsis thaliana GN=MDB19.5 PE=2 SV=1 - [Q94JY3_ARATH]	10.46	1	2	2	2			0.828391			2									35.1631	10.46	2	2	239	26.5135	5.47803
Q9FJ62	Probable glycerophosphoryl diester phosphodiesterase 1 OS=Arabidopsis thaliana GN=GPDL1 PE=1 SV=1 - [GLPQ1_ARATH]	10.44	1	7	7	14	2.1611	2.80669	1.01058	5	3	5	103.278	7.18	5	5	29.5484	4.83	3	3	100.993	5.87	4	6	766	84.1119	5.66846
O65655	Putative uncharacterized protein AT4g39680 OS=Arabidopsis thaliana GN=AT4g39680 PE=4 SV=1 - [O65655_ARATH]	10.43	1	7	7	15	1.02131	1.71066	0.501603	6	4	5	43.9594	5.21	4	6	42.2693	4.58	3	4	90.0819	6	4	5	633	69.4	4.97021
Q8GYZ3	Putative uncharacterized protein At1g19130/F14D16_18 OS=Arabidopsis thaliana GN=At1g19130/F14D16_18 PE=2 SV=1 - [Q8GYZ3_ARATH]	10.42	1	2	2	4			0.175271			3									95.2417	10.42	2	4	192	21.6268	5.78271
Q8L557	EMB514 OS=Arabidopsis thaliana GN=EMB514 PE=2 SV=1 - [Q8L557_ARATH]	10.4	1	2	2	2			1.1901			2									62.6414	10.4	2	2	202	22.5311	5.93506
O65639	Cold shock protein 1 OS=Arabidopsis thaliana GN=CSP1 PE=2 SV=1 - [CSP1_ARATH]	10.37	1	2	2	4			0.999677			2									94.5916	10.37	2	4	299	30.0685	7.84033
B9DG18	AT1G20620 protein OS=Arabidopsis thaliana GN=CAT3 PE=2 SV=1 - [B9DG18_ARATH]	10.31	2	1	5	5			1.71993			1									64.9494	10.31	5	5	485	55.9322	7.63525
O80585	Methylenetetrahydrofolate reductase 2 OS=Arabidopsis thaliana GN=MTHFR2 PE=1 SV=2 - [MTHR2_ARATH]	10.27	1	2	6	6			1.02163			2									98.9084	10.27	6	6	594	66.7594	5.50342
Q8L7R2	3-hydroxy-3-methylglutaryl-coenzyme A reductase 2 OS=Arabidopsis thaliana GN=HSK PE=2 SV=1 - [Q8L7R2_ARATH]	10.27	1	3	3	4			1.08256			4									82.11	10.27	3	4	370	38.5043	8.29443
O48773	Protein disulfide-isomerase 2-3 OS=Arabidopsis thaliana GN=PDIL2-3 PE=2 SV=1 - [PDI23_ARATH]	10.23	1	4	4	5	1.20128		1.38215	2		2	32.41	6.14	2	2					47.25	7.27	3	3	440	47.7242	5.84619
P50287	Isoaspartyl peptidase/L-asparaginase 1 OS=Arabidopsis thaliana GN=At5g08100 PE=1 SV=2 - [ASPGA_ARATH]	10.16	1	2	2	3			1.04772			2									107.011	10.16	2	3	315	33.0066	5.50342
Q93ZH0	LysM domain-containing GPI-anchored protein 1 OS=Arabidopsis thaliana GN=LYM1 PE=1 SV=1 - [LYM1_ARATH]	10.1	1	4	4	4			1.10849			4									74.7961	10.1	4	4	416	43.4617	5.07178
P21216	Soluble inorganic pyrophosphatase 2 OS=Arabidopsis thaliana GN=PPA2 PE=2 SV=2 - [IPYR2_ARATH]	10.09	1	3	3	3			1.1689			3									26.559	10.09	3	3	218	24.6556	6.0874
Q940G5	Aldose 1-epimerase family protein OS=Arabidopsis thaliana GN=F14M19.180 PE=2 SV=1 - [Q940G5_ARATH]	10.06	1	4	4	5	0.622559		0.87752	2		2	42.16	6.29	2	2					40.81	6.92	3	3	318	36.2292	9.65674
Q94K85	Cathepsin B-like cysteine protease OS=Arabidopsis thaliana GN=At4g01620 PE=2 SV=1 - [Q94K85_ARATH]	10.03	2	3	3	3			1.10809			3									39.25	10.03	3	3	359	39.3922	6.17627
O65378	1-aminocyclopropane-1-carboxylate oxidase 3 OS=Arabidopsis thaliana GN=At1g12010 PE=2 SV=1 - [ACCO3_ARATH]	10	1	1	3	5			0.870743			1									77.551	10	3	5	320	36.5082	5.24951
Q9SB81	Peroxidase 42 OS=Arabidopsis thaliana GN=PER42 PE=1 SV=2 - [PER42_ARATH]	10	1	2	2	3			0.910182			2									92.0832	10	2	3	330	37.271	7.7085
Q8RWN5	RNA recognition motif-containing protein OS=Arabidopsis thaliana GN=AT5G04280 PE=2 SV=1 - [Q8RWN5_ARATH]	10	1	3	3	3			1.18851			3									32.0688	10	3	3	310	33.4659	8.99756
F4ISI7	Nucleosome assembly protein 12 OS=Arabidopsis thaliana GN=NAP1;2 PE=2 SV=1 - [F4ISI7_ARATH]	9.95	3	3	4	7			0.990167			4									105.896	9.95	4	7	372	42.8204	4.39893
Q7XA63	At5g19860 OS=Arabidopsis thaliana GN=AT5G19860 PE=2 SV=1 - [Q7XA63_ARATH]	9.94	1	2	2	3			0.823876			2									62.3472	9.94	2	3	181	20.4302	4.77979
P19456	ATPase 2, plasma membrane-type OS=Arabidopsis thaliana GN=AHA2 PE=1 SV=2 - [PMA2_ARATH]	9.81	3	8	8	20	0.790859	2.2299	1.34939	7	4	6	95.9875	5.59	4	8	111.54	3.48	3	5	111.665	6.96	6	7	948	104.335	6.99072
Q38935	Peptidyl-prolyl cis-trans isomerase FKBP15-1 OS=Arabidopsis thaliana GN=FKBP15-1 PE=2 SV=2 - [FK151_ARATH]	9.8	2	2	2	3			0.787924			3									49.97	9.8	2	3	153	16.3446	8.36768
F4IQ05	Peroxidase OS=Arabidopsis thaliana GN=AT2G37130 PE=2 SV=1 - [F4IQ05_ARATH]	9.8	2	2	2	3			0.797388			2									112.257	9.8	2	3	296	33.2508	7.6792
Q8RXU5	60S ribosomal protein L37a-2 OS=Arabidopsis thaliana GN=RPL37AC PE=3 SV=1 - [R37A2_ARATH]	9.78	1	2	2	3			1.31286			3									38.22	9.78	2	3	92	10.2344	10.228
Q9SZ11	Probable glycerophosphoryl diester phosphodiesterase 2 OS=Arabidopsis thaliana GN=GPDL2 PE=1 SV=3 - [GLPQ2_ARATH]	9.75	1	6	6	10	2.12991		1.14523	5		4	86.8581	7.51	4	5					97.8886	5.01	4	5	759	82.5104	5.5415
Q93ZH3	AT4g11790/T5C23_220 OS=Arabidopsis thaliana GN=AT4G11790 PE=2 SV=1 - [Q93ZH3_ARATH]	9.71	1	4	4	7		1.51218	1.00047		2	4					0	4.51	2	2	52.2891	7.67	3	5	443	47.3915	8.98291
Q9LXC9	Soluble inorganic pyrophosphatase 1, chloroplastic OS=Arabidopsis thaliana GN=PPA1 PE=1 SV=1 - [IPYR1_ARATH]	9.67	1	4	4	4			1.79231			4									55.7458	9.67	4	4	300	33.3591	6.01123
Q56XG6	DEAD-box ATP-dependent RNA helicase 15 OS=Arabidopsis thaliana GN=RH15 PE=2 SV=3 - [RH15_ARATH]	9.6	3	4	4	8	0.941374	2.04095		2	5		42.59	4.68	2	2	58.8555	9.6	4	6					427	48.3065	5.64307
Q9M2Y6	Uncharacterized protein At3g49720 OS=Arabidopsis thaliana GN=At3g49720 PE=1 SV=1 - [Y3972_ARATH]	9.58	1	2	2	2			1.18548			1									35.35	9.58	2	2	261	28.5139	9.27588
Q93ZT6-2	Isoform 2 of Eukaryotic translation initiation factor isoform 4G-1 OS=Arabidopsis thaliana GN=EIF(ISO)4G1 - [IF4G1_ARATH]	9.54	2	7	7	16	1.10543	1.46676	1.04124	3	2	9	35.3	3.35	3	3	31.6946	2.58	2	2	209.047	9.54	7	11	776	85.1051	8.23584
Q9LIP2	Proteasome subunit beta type-5-B OS=Arabidopsis thaliana GN=PBE2 PE=1 SV=1 - [PSB5B_ARATH]	9.52	3	3	3	4	0.850948	1.23582		2	2		0	6.59	2	2	36.54	5.86	2	2					273	29.4664	6.22705
Q9SSJ0	Eukaryotic translation initiation factor 3 subunit G OS=Arabidopsis thaliana GN=F24K9.7 PE=2 SV=1 - [Q9SSJ0_ARATH]	9.52	2	3	3	5		1.2204	0.841656		2	3					56.6	6.46	2	2	76.2526	9.52	3	3	294	32.6944	8.22119
Q96533	Alcohol dehydrogenase class-3 OS=Arabidopsis thaliana GN=ADH2 PE=1 SV=2 - [ADHX_ARATH]	9.5	2	2	2	4	0.888856			3			113.818	9.5	2	4									379	40.6725	6.94678
O48723	Phospholipase A 2A OS=Arabidopsis thaliana GN=PLA2A PE=2 SV=1 - [O48723_ARATH]	9.34	1	3	3	3			1.3957			3									60.1443	9.34	3	3	407	44.2119	5.90967
Q94BQ2	26S protease regulatory subunit 8 homolog B OS=Arabidopsis thaliana GN=RPT6B PE=1 SV=1 - [PRS8B_ARATH]	9.31	2	3	4	11	0.749765	1.09425		3	2		99.2092	7.64	3	6	110.178	7.64	3	5					419	47.1267	8.5874
O22607	WD-40 repeat-containing protein MSI4 OS=Arabidopsis thaliana GN=MSI4 PE=1 SV=3 - [MSI4_ARATH]	9.27	1	3	3	4			1.08329			4									52.5838	9.27	3	4	507	55.7246	6.22705
Q9LIL3	Aluminum induced protein with YGL and LRDR motif OS=Arabidopsis thaliana GN=AT3G22850 PE=2 SV=1 - [Q9LIL3_ARATH]	9.27	1	1	2	2			1.02979			1									39.8157	9.27	2	2	248	27.0895	6.21436
P43333	U2 small nuclear ribonucleoprotein A' OS=Arabidopsis thaliana GN=At1g09760 PE=2 SV=2 - [RU2A_ARATH]	9.24	1	2	2	2			0.734783			2									51.54	9.24	2	2	249	28.0242	6.04932
F4JYX9	Thiol protease aleurain OS=Arabidopsis thaliana GN=ALP PE=2 SV=1 - [F4JYX9_ARATH]	9.24	3	3	3	11			0.858282			9									120.643	9.24	3	11	357	38.8773	6.7124
Q94EH8	At1g66260/T6J19_1 OS=Arabidopsis thaliana GN=AT1G66260 PE=2 SV=1 - [Q94EH8_ARATH]	9.15	1	2	2	2			1.06115			2									95.3116	9.15	2	2	295	31.2993	10.9165
Q8LA13	DEAD-box ATP-dependent RNA helicase 11 OS=Arabidopsis thaliana GN=RH11 PE=2 SV=1 - [RH11_ARATH]	8.99	1	3	5	12	1.36399	3.22116	0.766735	2	2	3	155.299	7.35	4	4	128.988	7.52	4	4	111.522	5.72	3	4	612	65.9846	6.68311
F4JXE7	RNA recognition motif-containing protein OS=Arabidopsis thaliana GN=AT5G59950 PE=2 SV=1 - [F4JXE7_ARATH]	8.99	5	2	2	3			1.01899			3									54.776	8.99	2	3	178	18.8753	9.33447
P46010	Nitrilase 3 OS=Arabidopsis thaliana GN=NIT3 PE=2 SV=1 - [NRL3_ARATH]	8.96	1	2	2	5	0.888025			3			35.7468	8.96	2	5									346	37.9981	5.94775
P17745	Elongation factor Tu, chloroplastic OS=Arabidopsis thaliana GN=TUFA PE=1 SV=1 - [EFTU_ARATH]	8.82	1	3	4	8	0.678768		0.790528	2		3	40.8181	7.35	3	4					54.9926	8.82	4	4	476	51.5976	6.18896
P93032-2	Isoform 2 of Isocitrate dehydrogenase [NAD] regulatory subunit 2, mitochondrial OS=Arabidopsis thaliana GN=IDH2 - [IDH2_ARATH]	8.82	3	3	3	6		1.44403	1.01496		4	2					42.9722	8.82	3	4	44.4095	5.51	2	2	363	39.1239	6.32861
B3H5X1	Bifunctional inhibitor/lipid-transfer protein/seed storage 2S albumin superfamily protein OS=Arabidopsis thaliana GN=AT4G22666 PE=4 SV=1 - [B3H5X1_ARATH]	8.81	2	2	2	3			1.26818			3									64.4108	8.81	2	3	159	16.5188	4.84326
Q9S7A0	Probable glutamate dehydrogenase 3 OS=Arabidopsis thaliana GN=GSH3 PE=3 SV=1 - [DHE3_ARATH]	8.76	2	1	3	7											53.1311	8.76	3	4	42.91	3.41	2	3	411	44.4998	6.12549
Q94A16	Peptidyl-prolyl cis-trans isomerase CYP21-3, mitochondrial OS=Arabidopsis thaliana GN=CYP21-3 PE=2 SV=2 - [CP21C_ARATH]	8.7	1	2	2	7			0.627292			6									99.168	8.7	2	7	230	26.0255	7.48877
Q9LHH7	5,10-methylenetetrahydrofolate dehydrogenase/5,10-methenyltetrahydrofolate cyclohydrolase OS=Arabidopsis thaliana GN=F28J15.8 PE=2 SV=1 - [Q9LHH7_ARATH]	8.7	1	2	2	4			0.712918			3									43.3605	8.7	2	4	299	31.5699	8.1626
Q9C6U3	Putative uncharacterized protein T8G24.2 (Fragment) OS=Arabidopsis thaliana GN=T8G24.2 PE=4 SV=1 - [Q9C6U3_ARATH]	8.67	2	2	2	2			0.583241			2									0	8.67	2	2	323	34.6789	7.59131
Q9FLQ4	Dihydrolipoyllysine-residue succinyltransferase component of 2-oxoglutarate dehydrogenase complex 1, mitochondrial OS=Arabidopsis thaliana GN=At5g55070 PE=1 SV=1 - [ODO2A_ARATH]	8.62	1	2	6	22		1.18031	1.35178		1	3	116.21	5.17	3	7	96.9842	6.47	4	5	153.433	8.62	6	10	464	50.1021	9.14404
F4I472	40S ribosomal protein S15-1 OS=Arabidopsis thaliana GN=RPS15 PE=2 SV=1 - [F4I472_ARATH]	8.61	2	2	2	4			0.79073			3									40.0444	8.61	2	4	151	17.0473	10.3452
Q9SRI1	Putative transport protein SEC13 OS=Arabidopsis thaliana GN=T22N4.3 PE=2 SV=1 - [Q9SRI1_ARATH]	8.61	1	2	3	3			0.93478			2									61.342	8.61	3	3	302	32.6101	6.04932
P46643	Aspartate aminotransferase, mitochondrial OS=Arabidopsis thaliana GN=ASP1 PE=1 SV=1 - [AAT1_ARATH]	8.6	1	3	3	4	1.03408		1.04877	2		2	23.68	6.98	2	2					48.3019	4.42	2	2	430	47.727	8.19189
Q9FGF3	At5g64430 OS=Arabidopsis thaliana GN=At5g64430/T12B11.2 PE=2 SV=1 - [Q9FGF3_ARATH]	8.58	1	3	3	4			0.689415			4									55.7354	8.58	3	4	513	56.4058	5.93506
F4I7I0	Alanine aminotransferase 1, mitochondrial OS=Arabidopsis thaliana GN=ALAAT1 PE=1 SV=1 - [ALAT1_ARATH]	8.47	1	3	3	3			0.986731			3									115.766	8.47	3	3	543	59.7832	6.43018
Q9C835	Cyclophilin-like peptidyl-prolyl cis-trans isomerase family protein OS=Arabidopsis thaliana GN=T8E24.14 PE=2 SV=1 - [Q9C835_ARATH]	8.47	1	2	2	2			0.696658			2									70.1173	8.47	2	2	236	26.411	8.86572
B3H778	Argininosuccinate synthase OS=Arabidopsis thaliana GN=AT4G24830 PE=3 SV=1 - [B3H778_ARATH]	8.44	2	3	3	4	0.540596		0.775132	2		2	27.03	6.67	2	2					37.8948	5.56	2	2	450	48.9982	7.72314
O23715	Proteasome subunit alpha type-3 OS=Arabidopsis thaliana GN=PAG1 PE=1 SV=2 - [PSA3_ARATH]	8.43	1	2	2	3			0.751633			2									71.0436	8.43	2	3	249	27.3598	6.31592
Q9SK84	Class-II DAHP synthetase-like protein OS=Arabidopsis thaliana GN=F12K8.24 PE=4 SV=1 - [Q9SK84_ARATH]	8.35	1	2	4	8	0.675299		0.961573	2		2	74.8871	5.88	3	4					57.7571	6.83	3	4	527	58.2896	8.32373
Q9SIV0	S-alkyl-thiohydroximate lyase SUR1 OS=Arabidopsis thaliana GN=SUR1 PE=1 SV=1 - [SUR1_ARATH]	8.23	1	3	3	4			1.07979			4									31.63	8.23	3	4	462	51.0553	5.90967
Q8LDF2	2-nitropropane dioxygenase-like protein OS=Arabidopsis thaliana GN=AT5G64250 PE=2 SV=1 - [Q8LDF2_ARATH]	8.19	2	2	2	3	0.826042			2			20.02	8.19	2	3									293	32.0708	5.84619
P49243	3-oxoacyl-[acyl-carrier-protein] synthase III, chloroplastic OS=Arabidopsis thaliana GN=At1g62640 PE=2 SV=2 - [FABH_ARATH]	8.17	1	2	2	2			1.0194			2									59.67	8.17	2	2	404	42.8196	7.35693
Q9SBA5	Inositol-tetrakisphosphate 1-kinase 1 OS=Arabidopsis thaliana GN=ITPK1 PE=2 SV=1 - [ITPK1_ARATH]	8.15	1	2	2	2			0.677858			2									69.12	8.15	2	2	319	36.1968	6.46826
Q9LXU5	Leucine-rich repeat-containing protein OS=Arabidopsis thaliana GN=T24H18_110 PE=2 SV=1 - [Q9LXU5_ARATH]	8.09	1	3	3	5			1.02093			4									63.5916	8.09	3	5	371	39.9272	9.40771
Q3ECK0	Bifunctional inhibitor/lipid-transfer protein/seed storage 2S albumin-like protein OS=Arabidopsis thaliana GN=AT1G62790 PE=4 SV=1 - [Q3ECK0_ARATH]	8.05	2	2	2	2			1.0534			2									29.57	8.05	2	2	149	15.63	7.85498
F4HR88	Leucine-rich repeat-containing protein OS=Arabidopsis thaliana GN=AT1G33590 PE=2 SV=1 - [F4HR88_ARATH]	7.97	1	4	4	6	0.626072		1.05705	2		4	51.83	3.77	2	2					94.2292	7.97	4	4	477	51.7091	8.90967
O04904	Dihydroorotase, mitochondrial OS=Arabidopsis thaliana GN=PYR4 PE=2 SV=1 - [PYRC_ARATH]	7.96	1	2	2	3	0.934062			3			42.7513	7.96	2	3									377	41.9229	8.45557
Q05758	Ketol-acid reductoisomerase, chloroplastic OS=Arabidopsis thaliana GN=At3g58610 PE=2 SV=2 - [ILV5_ARATH]	7.95	1	5	5	7	1.0245	2.21891	1.23205	2	2	3	31.9507	2.37	2	2	32.97	3.55	2	2	94.4583	5.58	3	3	591	63.7724	6.80029
F4I7M5	Spermidine synthase 1 OS=Arabidopsis thaliana GN=SPDS1 PE=2 SV=1 - [F4I7M5_ARATH]	7.95	2	1	2	3			0.951724			2									43.85	7.95	2	3	327	36.4832	5.24951
O82663	Succinate dehydrogenase [ubiquinone] flavoprotein subunit 1, mitochondrial OS=Arabidopsis thaliana GN=SDH1-1 PE=1 SV=1 - [DHSA1_ARATH]	7.89	2	4	4	10	0.87319	2.79309	1.03764	3	2	3	63.6111	6.31	3	4	65.2088	4.1	2	2	75.38	3.79	2	4	634	69.6123	6.29053
Q96291	2-Cys peroxiredoxin BAS1, chloroplastic OS=Arabidopsis thaliana GN=BAS1 PE=1 SV=2 - [BAS1A_ARATH]	7.89	1	2	2	5		1.32983			3						77.6527	7.89	2	5					266	29.074	7.44482
Q9SIU8-2	Isoform 2 of Probable protein phosphatase 2C 20 OS=Arabidopsis thaliana GN=PPC3-1.2 - [P2C20_ARATH]	7.89	2	2	2	3			0.969613			2									38.36	7.89	2	3	279	30.4776	6.13818
Q9LNB6	At1g12270/F5O11_1 OS=Arabidopsis thaliana GN=AT1G12270 PE=2 SV=1 - [Q9LNB6_ARATH]	7.87	2	5	5	7	0.925564	1.44987	1.05992	2	2	2	23.18	2.8	2	2	47.71	2.97	2	2	51.21	3.67	2	3	572	64.5443	6.27783
F4K0U3	Probable 26S proteasome non-ATPase regulatory subunit 7 OS=Arabidopsis thaliana GN=RPN8A PE=2 SV=1 - [F4K0U3_ARATH]	7.87	2	2	2	7			0.903825			4									86.2745	7.87	2	7	305	34.3502	6.53662
O23237	Peroxidase 49 OS=Arabidopsis thaliana GN=PER49 PE=2 SV=2 - [PER49_ARATH]	7.85	1	2	2	13	0.656294	0.529137	1.11663	3	3	3	96.2998	7.85	2	5	127.678	7.85	2	3	124.444	7.85	2	5	331	36.1412	8.38232
F4J378	Histone deacetylase HDT1 OS=Arabidopsis thaliana GN=HDA3 PE=2 SV=1 - [F4J378_ARATH]	7.85	2	2	2	4			1.19698			2									69.8167	7.85	2	4	242	25.9689	5.45264
F4K000	Metal-dependent protein hydrolase OS=Arabidopsis thaliana GN=AT5G41970 PE=2 SV=1 - [F4K000_ARATH]	7.77	1	3	3	6			0.908071			4									47.3703	7.77	3	6	373	42.2724	6.29053
P94111	Strictosidine synthase 1 OS=Arabidopsis thaliana GN=SS1 PE=2 SV=2 - [STS1_ARATH]	7.76	1	2	2	2			0.786231			2									35.05	7.76	2	2	335	35.271	5.80811
O80840	Phosphomannomutase OS=Arabidopsis thaliana GN=PMM PE=1 SV=1 - [PMM_ARATH]	7.72	1	2	2	4			0.74706			3									63.4103	7.72	2	4	246	27.7441	5.5415
Q9S791	AT1G70770 protein OS=Arabidopsis thaliana GN=F5A18.5 PE=2 SV=1 - [Q9S791_ARATH]	7.7	1	4	4	12		2.15996	1.58667		2	6					50.25	2.95	2	2	146.12	7.7	4	10	610	66.8229	8.88037
B9DHK3	AT5G14540 protein OS=Arabidopsis thaliana GN=AT5G14540 PE=2 SV=1 - [B9DHK3_ARATH]	7.68	1	3	3	4			1.6447			3									85.59	7.68	3	4	547	59.061	6.3667
Q9SAD7	Eukaryotic initiation factor 4B2 OS=Arabidopsis thaliana GN=F3F19.4 PE=4 SV=1 - [Q9SAD7_ARATH]	7.65	2	4	4	4	0.885637		0.884541	2		2	23.15	3.64	2	2					28.61	4.01	2	2	549	59.289	8.71924
O48661	Spermidine synthase 2 OS=Arabidopsis thaliana GN=SPDSYN2 PE=1 SV=2 - [SPD2_ARATH]	7.65	1	1	2	2			0.881178			1									43.85	7.65	2	2	340	37.1164	4.84326
F4I3B3	Polyadenylate-binding protein RBP47A OS=Arabidopsis thaliana GN=RBP47A PE=2 SV=1 - [RB47A_ARATH]	7.64	1	3	4	5			1.00805			3									84.8014	7.64	4	5	445	48.4528	5.99854
Q9FN93	Probable LRR receptor-like serine/threonine-protein kinase At5g59680 OS=Arabidopsis thaliana GN=At5g59680 PE=2 SV=1 - [Y5596_ARATH]	7.55	1	6	6	14		1.97402	1.08397		2	7					52.1521	2.48	2	3	160.045	6.65	5	11	887	98.3072	7.06396
Q39041	Acid beta-fructofuranosidase 4, vacuolar OS=Arabidopsis thaliana GN=BFRUCT4 PE=1 SV=2 - [INVA4_ARATH]	7.53	1	2	4	9			0.972961			2									132.015	7.53	4	9	664	73.7979	5.63037
Q43870-2	Isoform 2 of ATP sulfurylase 2 OS=Arabidopsis thaliana GN=APS2 - [APS2_ARATH]	7.53	2	2	3	3			1.12783			2									74.5909	7.53	3	3	425	47.7443	5.94775
Q9FGT8	Outer membrane lipoprotein-like OS=Arabidopsis thaliana GN=TIL PE=2 SV=1 - [Q9FGT8_ARATH]	7.53	1	2	2	2			1.30172			2									65.87	7.53	2	2	186	21.4208	6.354
F4K6W6	Translation initiation factor eIF-2 beta subunit OS=Arabidopsis thaliana GN=EIF2 BETA PE=2 SV=1 - [F4K6W6_ARATH]	7.49	2	2	2	2	0.94852			2			66.1	7.49	2	2									267	30.5156	7.1958
P35510	Phenylalanine ammonia-lyase 1 OS=Arabidopsis thaliana GN=PAL1 PE=1 SV=3 - [PAL1_ARATH]	7.45	1	5	5	8			1.19611			6									124.52	7.45	5	8	725	78.6761	6.30322
Q9FI56	Chaperone protein ClpC1, chloroplastic OS=Arabidopsis thaliana GN=CLPC1 PE=1 SV=1 - [CLPC1_ARATH]	7.43	1	7	7	8	0.964306		0.792268	4		4	54.1275	4.52	4	4					83.3322	4.31	4	4	929	103.388	6.771
A8MQR6	Methylmalonate-semialdehyde dehydrogenase [acylating] OS=Arabidopsis thaliana GN=ALDH6B2 PE=3 SV=1 - [A8MQR6_ARATH]	7.43	3	4	4	5	1.0097	1.11967		2	2		77.92	3.61	2	2	54.22	3.82	2	3					498	53.3721	5.99854
P52577	Isoflavone reductase homolog P3 OS=Arabidopsis thaliana GN=At1g75280 PE=2 SV=1 - [IFRH_ARATH]	7.42	1	2	2	3			0.956544			2									42	7.42	2	3	310	33.7158	5.93506
Q9SPK5	Formate--tetrahydrofolate ligase OS=Arabidopsis thaliana GN=THFS PE=1 SV=1 - [FTHS_ARATH]	7.41	1	4	4	11	1.02874	1.72336	1.11343	2	3	4	56.0391	3.63	2	2	85.0011	5.21	3	3	114.742	7.41	4	6	634	67.7587	6.7124
Q8VYW6	Gamma-glutamyltranspeptidase 1 OS=Arabidopsis thaliana GN=GGT1 PE=2 SV=1 - [GAGT1_ARATH]	7.34	1	3	4	4		0.62353	0.963475		1	2					35.18	3.32	2	2	62.35	4.02	2	2	572	61.1511	9.51025
Q9LPE9	At1g44820 OS=Arabidopsis thaliana GN=T12C22.9 PE=2 SV=1 - [Q9LPE9_ARATH]	7.31	1	3	3	6			1.01424			4									40.3283	7.31	3	6	438	48.9277	5.97314
Q9LT78	Cysteine proteinase OS=Arabidopsis thaliana GN=At3g19400 PE=2 SV=1 - [Q9LT78_ARATH]	7.3	1	3	3	14	0.878979		1.10864	3		7	182.817	7.08	2	4					397.79	7.3	3	10	452	49.2758	5.74463
F4K5E7	Glycosyl hydrolase family 38 protein OS=Arabidopsis thaliana GN=AT5G13980 PE=2 SV=1 - [F4K5E7_ARATH]	7.27	2	5	5	6	1.29028			5			136.125	7.27	5	6									921	103.983	6.26514
Q84W89	DEAD-box ATP-dependent RNA helicase 37 OS=Arabidopsis thaliana GN=RH37 PE=2 SV=2 - [RH37_ARATH]	7.27	1	2	4	5		2.60302			2						138.907	7.27	4	5					633	67.5847	7.10791
Q9SVD1	Aspartyl protease family protein OS=Arabidopsis thaliana GN=F22O6_120 PE=2 SV=1 - [Q9SVD1_ARATH]	7.25	1	3	3	10	1.086		1.13519	3		6	91.0795	5.12	2	4					95.122	4.9	2	6	469	50.9726	8.20654
Q94C59	Patellin-4 OS=Arabidopsis thaliana GN=PATL4 PE=1 SV=2 - [PATL4_ARATH]	7.22	1	3	3	6	1.3717		1.24516	3		2	38.269	7.22	3	3					54.3845	5.37	2	3	540	61.1518	4.91943
Q9LFA3	Probable monodehydroascorbate reductase, cytoplasmic isoform 3 OS=Arabidopsis thaliana GN=At3g52880 PE=1 SV=1 - [MDAR3_ARATH]	7.14	2	2	2	2		1.17985			2						49.4435	7.14	2	2					434	46.4581	6.82959
Q9SF29	Syntaxin-71 OS=Arabidopsis thaliana GN=SYP71 PE=1 SV=1 - [SYP71_ARATH]	7.14	1	2	2	4			1.11402			3									58.0331	7.14	2	4	266	29.9643	5.22412
O04983	Biotin carboxylase, chloroplastic OS=Arabidopsis thaliana GN=CAC2 PE=1 SV=1 - [ACCC_ARATH]	7.08	2	4	4	10		1.71956	0.7325		4	5					70.6434	5.4	3	5	79.9935	7.08	4	5	537	58.3499	7.25439
Q42553	Isopentenyl-diphosphate Delta-isomerase II, chloroplastic OS=Arabidopsis thaliana GN=IPP2 PE=2 SV=1 - [IDI2_ARATH]	7.04	1	2	2	2			0.886383			2									97.09	7.04	2	2	284	32.5867	6.55127
Q9SK74	Zinc finger CCCH domain-containing protein 21 OS=Arabidopsis thaliana GN=At2g20280 PE=4 SV=1 - [C3H21_ARATH]	7.01	1	2	2	2			0.826398			2									16.3	7.01	2	2	371	42.3628	5.04639
A8MR01	Patatin-like protein OS=Arabidopsis thaliana GN=PLP1 PE=4 SV=1 - [A8MR01_ARATH]	6.99	3	2	2	2	1.11958			2			66.6095	6.99	2	2									372	40.8211	6.34131
Q42479	Calcium-dependent protein kinase 3 OS=Arabidopsis thaliana GN=CPK3 PE=1 SV=1 - [CDPK3_ARATH]	6.99	1	3	3	8			1.2162			5									113.135	6.99	3	8	529	59.2987	6.3667
F4K015	Dynamin-related protein 1A OS=Arabidopsis thaliana GN=DL1 PE=2 SV=1 - [F4K015_ARATH]	6.95	2	4	4	5			1.14522			4									53.6105	6.95	4	5	604	67.4683	8.14795
Q8VX13	Protein disulfide isomerase-like 1-3 OS=Arabidopsis thaliana GN=PDIL1-3 PE=2 SV=1 - [PDI13_ARATH]	6.91	1	3	4	11	1.25544	2.69445	0.984373	2	2	3	27.92	5.01	3	3	73.1556	4.32	3	4	73.3926	5.87	3	4	579	64.1723	4.83057
Q8W4M5	Pyrophosphate--fructose 6-phosphate 1-phosphotransferase subunit beta 1 OS=Arabidopsis thaliana GN=PFP-BETA1 PE=2 SV=1 - [PFPB1_ARATH]	6.89	1	4	4	5		1.36449	1.02385		2	3					43.1823	3.71	2	2	74.0099	5.12	3	3	566	61.4204	6.1001
F4HWU0	Serine/threonine protein kinase OS=Arabidopsis thaliana GN=AT1G48210 PE=4 SV=1 - [F4HWU0_ARATH]	6.89	3	3	3	8			1.05501			6									24.3	6.89	3	8	363	39.5642	8.76318
B3H533	AAA-type ATPase family protein OS=Arabidopsis thaliana GN=AT1G45000 PE=4 SV=1 - [B3H533_ARATH]	6.87	3	2	3	5			1.45447			2									89.74	6.87	3	5	335	37.5485	8.20654
Q9LXA8	Probable beta-D-xylosidase 6 OS=Arabidopsis thaliana GN=BXL6 PE=2 SV=1 - [BXL6_ARATH]	6.69	1	4	4	5	1.39438		0.872728	2		3	66.3984	3.79	2	2					84.0934	2.9	2	3	792	87.1297	6.37939
Q9C8L9	At1g53640/F22G10.8 OS=Arabidopsis thaliana GN=F22G10.8 PE=2 SV=1 - [Q9C8L9_ARATH]	6.69	1	3	3	3			0.989194			3									48.0024	6.69	3	3	523	56.884	6.50732
Q9LFE4	WEB family protein At5g16730, chloroplastic OS=Arabidopsis thaliana GN=At5g16730 PE=1 SV=1 - [Y5673_ARATH]	6.68	1	4	5	5		2.30173	0.884789		1	2					33.32	4.45	3	3	35.04	2.23	2	2	853	96.1499	4.94482
Q9LQ55	Dynamin-2B OS=Arabidopsis thaliana GN=DRP2B PE=1 SV=2 - [DRP2B_ARATH]	6.63	2	5	5	11	0.935101	1.67251	0.613082	2	3	4	67.1364	2.5	2	2	70.7722	3.59	3	4	120.038	4.35	3	5	920	100.167	9.0415
O22315-2	Isoform 2 of Pre-mRNA-splicing factor SF2 OS=Arabidopsis thaliana GN=SF2 - [SRSF1_ARATH]	6.62	7	3	3	7		1.27489	1.13263		1	1					32.95	6.62	2	3	35.0864	6.62	3	4	272	30.4902	10.5649
Q9ZPI1	Lysine--tRNA ligase OS=Arabidopsis thaliana GN=At3g11710 PE=2 SV=1 - [SYK_ARATH]	6.55	1	4	4	5		2.65135	1.52639		3	2					56.3118	4.79	3	3	57.25	3.83	2	2	626	70.8426	6.23975
Q96529	Adenylosuccinate synthetase, chloroplastic OS=Arabidopsis thaliana GN=PURA PE=1 SV=1 - [PURA_ARATH]	6.53	1	2	2	6			0.85313			4									139.598	6.53	2	6	490	52.9313	7.13721
P93033	Fumarate hydratase 1, mitochondrial OS=Arabidopsis thaliana GN=FUM1 PE=1 SV=2 - [FUM1_ARATH]	6.5	1	4	4	5			1.10943			5									27.6647	6.5	4	5	492	52.9661	7.88428
P29976	Phospho-2-dehydro-3-deoxyheptonate aldolase 1, chloroplastic OS=Arabidopsis thaliana GN=DHS1 PE=2 SV=2 - [AROF_ARATH]	6.48	1	1	3	3		2.07493			1						54.5	6.48	3	3					525	57.9424	8.06006
F4HV16	Myrosinase 4 OS=Arabidopsis thaliana GN=BGLU34 PE=2 SV=1 - [F4HV16_ARATH]	6.47	3	3	4	8		2.65876	1.41637		2	2					46.613	4.9	3	4	75.5844	5.1	3	4	510	57.4066	8.11865
Q8L7K9	NAD-dependent malic enzyme 2, mitochondrial OS=Arabidopsis thaliana GN=NAD-ME2 PE=1 SV=1 - [MAO2_ARATH]	6.43	1	3	3	3			1.16451			3									29.54	6.43	3	3	607	66.598	7.06396
Q9FMD7	Probable inactive receptor kinase At5g16590 OS=Arabidopsis thaliana GN=At5g16590 PE=1 SV=1 - [Y5659_ARATH]	6.4	1	2	3	4			1.17137			2									91.918	6.4	3	4	625	67.4213	8.49951
Q8VZT4	Kinase-related protein OS=Arabidopsis thaliana GN=At1g29350 PE=2 SV=1 - [Q8VZT4_ARATH]	6.38	2	5	5	15	0.920603	2.22573	0.865376	3	4	4	33.803	5.05	3	4	46.8952	4.69	4	5	51.1805	4.69	3	6	831	90.8329	6.11279
F4IWI5	Proteasome subunit beta type OS=Arabidopsis thaliana GN=PBB1 PE=2 SV=1 - [F4IWI5_ARATH]	6.37	2	2	2	7			0.749916			6									161.644	6.37	2	7	267	28.8786	6.85889
Q9SII8	Ubiquitin domain-containing protein DSK2b OS=Arabidopsis thaliana GN=DSK2B PE=1 SV=1 - [DSK2B_ARATH]	6.35	1	2	2	2			1.27931			2									67.0092	6.35	2	2	551	58.0169	4.93213
P46309	Glutamate--cysteine ligase, chloroplastic OS=Arabidopsis thaliana GN=GSH1 PE=1 SV=2 - [GSH1_ARATH]	6.32	1	3	3	4	0.907111		0.728077	2		2	52.85	4.02	2	2					71.84	4.79	2	2	522	58.5247	6.56592
Q683F9	Prolyl carboxypeptidase like protein OS=Arabidopsis thaliana GN=AT4G36195 PE=2 SV=1 - [Q683F9_ARATH]	6.29	2	3	3	3		2.44175			3						63.19	6.29	3	3					477	53.6778	6.63916
O04318	Nitrile-specifier protein 3 OS=Arabidopsis thaliana GN=NSP3 PE=2 SV=1 - [NSP3_ARATH]	6.21	2	2	3	16	0.773082	2.38871		2	2		51.2029	6.21	3	8	92.7074	6.21	3	8					467	51.2002	5.19873
Q9LZ49	Putative uncharacterized protein T22P11_120 OS=Arabidopsis thaliana GN=T22P11_120 PE=4 SV=1 - [Q9LZ49_ARATH]	6.21	2	2	2	2		1.24136			2						41.52	6.21	2	2					290	30.5481	9.89111
Q8H121	Intracellular chloride channel-like protein OS=Arabidopsis thaliana GN=AT4G19880 PE=2 SV=1 - [Q8H121_ARATH]	6.18	1	2	2	2	0.79833			2			67.6738	6.18	2	2									356	40.55	7.32764
O22711	Peroxiredoxin-2D OS=Arabidopsis thaliana GN=PRXIID PE=1 SV=2 - [PRX2D_ARATH]	6.17	2	2	2	2	0.760478			2			65.5759	6.17	2	2									162	17.461	5.5415
Q9FFQ4	Probable flavonol synthase 5 OS=Arabidopsis thaliana GN=FLS5 PE=2 SV=1 - [FLS5_ARATH]	6.15	2	2	2	2			0.793328			1									21.83	6.15	2	2	325	36.9406	4.81787
F4HRK0	Glyoxalase II 3 OS=Arabidopsis thaliana GN=GLY3 PE=2 SV=1 - [F4HRK0_ARATH]	6.12	2	2	2	3			1.09068			2									61.3	6.12	2	3	294	32.3376	7.00537
Q9LST0	AT5g60160/f15l12_20 OS=Arabidopsis thaliana GN=AT5G60160 PE=2 SV=1 - [Q9LST0_ARATH]	6.08	1	3	3	6	1.04791	1.98258	0.876886	2	2	2	39.6416	4.61	2	2	34.54	4.61	2	2	25.87	3.98	2	2	477	52.3923	6.771
Q9ZNT1	NADH--cytochrome b5 reductase 1 OS=Arabidopsis thaliana GN=CBR1 PE=1 SV=1 - [NB5R1_ARATH]	6.05	1	2	2	2		1.22953			2						0	6.05	2	2					281	31.4701	8.38232
Q8RWH9	At4g37130 OS=Arabidopsis thaliana GN=AT4G37130 PE=2 SV=1 - [Q8RWH9_ARATH]	6.04	1	3	3	4			1.17306			2									93.9856	6.04	3	4	513	56.507	8.73389
Q8LAM2	At4g14930 OS=Arabidopsis thaliana GN=AT4G14930 PE=2 SV=1 - [Q8LAM2_ARATH]	6.03	1	2	2	2			1.02039			2									58.39	6.03	2	2	315	34.0998	5.22412
Q9T076	Early nodulin-like protein 2 OS=Arabidopsis thaliana GN=At4g27520 PE=1 SV=1 - [ENL2_ARATH]	6.02	1	2	2	5	1.06024		1.02864	2		2	51.7542	6.02	2	2					88.6203	6.02	2	3	349	35.0422	9.31982
Q9LU05	At5g44610 OS=Arabidopsis thaliana GN=MAP18 PE=2 SV=1 - [Q9LU05_ARATH]	5.95	1	2	2	2			0.603669			2									24.1788	5.95	2	2	168	18.5379	4.86865
F4JFN3	HEAT SHOCK PROTEIN 89.1 OS=Arabidopsis thaliana GN=Hsp89.1 PE=2 SV=1 - [F4JFN3_ARATH]	5.88	1	4	6	10	0.923485		0.861219	2		2	88.3742	4.13	4	4					97.5893	5.01	4	6	799	90.5105	5.38916
Q8LG77	Isocitrate dehydrogenase [NAD] catalytic subunit 6, mitochondrial OS=Arabidopsis thaliana GN=IDH6 PE=1 SV=2 - [IDH6_ARATH]	5.88	2	2	2	5			0.91532			5									145.978	5.88	2	5	374	40.5498	7.1665
Q9LW17	Expressed protein OS=Arabidopsis thaliana GN=AT3G15610 PE=2 SV=1 - [Q9LW17_ARATH]	5.87	2	3	3	5		1.10668	1.12542		2	2					29.65	5.87	2	2	34.2485	5.87	3	3	341	37.3325	6.46826
Q93VC9	At1g02300/T6A9_10 OS=Arabidopsis thaliana GN=AT1G02305 PE=2 SV=1 - [Q93VC9_ARATH]	5.8	1	2	2	2		0.893761			2						0	5.8	2	2					362	40.0076	6.90283
A8MR12	26S proteasome non-ATPase regulatory subunit 14 OS=Arabidopsis thaliana GN=AT5G23540 PE=4 SV=1 - [A8MR12_ARATH]	5.79	2	2	2	4	0.759398		0.733995	2		2	38.167	5.79	2	2					43.387	5.79	2	2	259	29.1888	6.53662
Q93Z70	Probable N-acetyl-gamma-glutamyl-phosphate reductase, chloroplastic OS=Arabidopsis thaliana GN=At2g19940 PE=1 SV=2 - [ARGC_ARATH]	5.74	1	2	2	3			0.840388			1									87.222	5.74	2	3	401	44.108	8.29443
Q9FKV0	Berberine bridge enzyme-like protein OS=Arabidopsis thaliana GN=AT5G44380 PE=2 SV=1 - [Q9FKV0_ARATH]	5.73	1	3	3	13	1.27144	1.96678	0.847304	3	5	3	52.0509	3.7	2	4	51.4689	5.73	3	6	38.97	5.73	3	3	541	60.5777	9.48096
O82772	Probable inactive beta-glucosidase 25 OS=Arabidopsis thaliana GN=BGLU25 PE=2 SV=1 - [BGL25_ARATH]	5.65	1	3	3	3			1.53281			3									54.039	5.65	3	3	531	59.7696	6.53662
Q9SU83	Alkaline-phosphatase-like protein OS=Arabidopsis thaliana GN=T16L4.190 PE=2 SV=1 - [Q9SU83_ARATH]	5.65	1	2	2	3			1.26395			2									54.7963	5.65	2	3	496	54.6437	5.88428
Q4V3D1	At1g48620 OS=Arabidopsis thaliana GN=HON5 PE=2 SV=1 - [Q4V3D1_ARATH]	5.64	1	2	2	2			1.21826			2									35.8812	5.64	2	2	479	51.3598	9.80322
F4J5B4	Dihydroxy-acid dehydratase-like protein OS=Arabidopsis thaliana GN=AT3G23940 PE=2 SV=1 - [F4J5B4_ARATH]	5.61	2	4	4	8	1.20607		1.21346	3		3	49.7541	4.46	3	4					41.2406	2.64	2	4	606	64.6715	6.22705
Q84WW2	Probable 6-phosphogluconolactonase 5, chloroplastic OS=Arabidopsis thaliana GN=EMB2024 PE=2 SV=1 - [6PGL5_ARATH]	5.54	1	2	2	2		1.18415			2						44.76	5.54	2	2					325	35.6221	7.76709
Q9FNR1	Glycine-rich RNA-binding protein 3, mitochondrial OS=Arabidopsis thaliana GN=RBG3 PE=2 SV=1 - [RBG3_ARATH]	5.5	1	2	2	2			0.896669			2									29.8607	5.5	2	2	309	29.9665	5.021
Q94C86	Glycoside hydrolase family 28 protein / polygalacturonase (Pectinase) family protein OS=Arabidopsis thaliana GN=AT3G16850 PE=2 SV=1 - [Q94C86_ARATH]	5.49	1	2	2	3		1.9829			2						24.71	5.49	2	3					455	49.0937	5.80811
Q84L32-2	Isoform 2 of Probable ubiquitin receptor RAD23a OS=Arabidopsis thaliana GN=RAD23A - [RD23A_ARATH]	5.46	2	2	2	2			0.940115			2									20.93	5.46	2	2	366	39.6015	4.51318
B9DGK2	AT2G35830 protein OS=Arabidopsis thaliana GN=AT2G35830 PE=2 SV=1 - [B9DGK2_ARATH]	5.43	3	2	2	3			0.836911			2									62.4081	5.43	2	3	184	20.219	5.71924
Q9LV70	Aspartyl protease family protein OS=Arabidopsis thaliana GN=AT5G48430 PE=2 SV=1 - [Q9LV70_ARATH]	5.42	1	2	2	9	0.809165	2.58152	1.04707	2	2	3	40.2021	5.42	2	3	45.8091	5.42	2	2	64.46	5.42	2	4	406	44.4168	8.68994
Q9C658-2	Isoform 2 of Protein decapping 5 OS=Arabidopsis thaliana GN=DCP5 - [DCP5_ARATH]	5.29	2	3	3	13	2.07772	4.50276	1.00285	3	4	3	58.36	3.97	2	4	82.262	3.97	2	5	64.52	5.29	3	4	605	63.6214	6.97607
Q9FJ95	Sorbitol dehydrogenase OS=Arabidopsis thaliana GN=SDH PE=1 SV=1 - [DHSO_ARATH]	5.22	1	2	2	2		1.13564			2						80.19	5.22	2	2					364	39.2298	5.97314
Q56W16	AT1G52370 protein OS=Arabidopsis thaliana GN=AT1G52370 PE=2 SV=1 - [Q56W16_ARATH]	5.2	2	2	2	3			0.176512			2									42.76	5.2	2	3	269	30.1384	10.5942
Q9LHE5	Mitochondrial import receptor subunit TOM40-1 OS=Arabidopsis thaliana GN=TOM40-1 PE=1 SV=3 - [TO401_ARATH]	5.18	1	2	2	2			1.11405			1									29.31	5.18	2	2	309	34.2283	6.81494
Q39085	Delta(24)-sterol reductase OS=Arabidopsis thaliana GN=DIM PE=1 SV=2 - [DIM_ARATH]	5.17	1	3	3	4	0.925031			4			43.84	5.17	3	4									561	65.3523	7.97217
Q9SGE0	Similar to dihydroflavonol reductase OS=Arabidopsis thaliana GN=AXS2 PE=2 SV=1 - [Q9SGE0_ARATH]	5.14	2	2	2	3			1.41913			2									52.9259	5.14	2	3	389	43.7622	5.87158
Q9SU40	Monocopper oxidase-like protein SKU5 OS=Arabidopsis thaliana GN=SKU5 PE=1 SV=1 - [SKU5_ARATH]	5.11	1	2	2	2		2.02252			2						77.92	5.11	2	2					587	65.5963	9.11475
Q84WU7	Aspartyl protease family protein OS=Arabidopsis thaliana GN=AT3G51330 PE=2 SV=1 - [Q84WU7_ARATH]	5.1	1	3	3	11	2.31082	3.28869	1.20668	3	4	3	33.29	3.21	2	3	62.73	5.1	3	4	41.17	3.78	2	4	529	57.8271	5.17334
F4JC86	DNA damage-inducible protein 1 OS=Arabidopsis thaliana GN=AT3G13235 PE=2 SV=1 - [F4JC86_ARATH]	5.08	2	2	2	2			1.09879			2									68.36	5.08	2	2	413	45.2437	4.93213
Q940M2	Alanine--glyoxylate aminotransferase 2 homolog 1, mitochondrial OS=Arabidopsis thaliana GN=AGT2 PE=1 SV=1 - [AGT21_ARATH]	5.04	1	2	2	2		1.75544			2						58.5698	5.04	2	2					476	51.9198	7.85498
Q9FY99	Glucose-6-phosphate 1-dehydrogenase 2, chloroplastic OS=Arabidopsis thaliana GN=At5g13110 PE=2 SV=2 - [G6PD2_ARATH]	5.03	2	2	2	2	0.559951			2			44.33	5.03	2	2									596	67.1184	8.29443
Q94AT1	Probable protein phosphatase 2C 76 OS=Arabidopsis thaliana GN=At5g53140 PE=2 SV=1 - [P2C76_ARATH]	5	1	2	2	3		1.28342			3						47.99	5	2	3					420	45.7576	5.09717
O64691	AT2G34560 protein OS=Arabidopsis thaliana GN=AT2G34560 PE=2 SV=2 - [O64691_ARATH]	4.95	1	2	2	4			0.926469			2									51.0731	4.95	2	4	384	42.8461	5.80811
Q39218	Serine acetyltransferase 3, mitochondrial OS=Arabidopsis thaliana GN=SAT3 PE=1 SV=3 - [SAT3_ARATH]	4.86	1	2	2	3			0.809072			3									21.89	4.86	2	3	391	42.6939	7.84033
O48788	Probable inactive receptor kinase At2g26730 OS=Arabidopsis thaliana GN=At2g26730 PE=1 SV=1 - [Y2267_ARATH]	4.86	1	2	2	4			0.946401			3									123.276	4.86	2	4	658	71.707	7.54736
A2RVJ8	At5g10010 OS=Arabidopsis thaliana GN=AT5G10010 PE=2 SV=1 - [A2RVJ8_ARATH]	4.84	1	2	2	2			0.752476			2									30.02	4.84	2	2	434	50.4853	4.97021
Q94CE5	Gamma-aminobutyrate transaminase POP2, mitochondrial OS=Arabidopsis thaliana GN=POP2 PE=1 SV=1 - [GATP_ARATH]	4.76	2	2	2	2			1.41296			2									47.953	4.76	2	2	504	55.1524	7.94287
Q84VW9	Phosphoenolpyruvate carboxylase 3 OS=Arabidopsis thaliana GN=PPC3 PE=2 SV=2 - [CAPP3_ARATH]	4.75	1	1	4	5			1.39075			2									42.8312	4.75	4	5	968	110.091	6.03662
O49006	Pectinesterase/pectinesterase inhibitor 3 OS=Arabidopsis thaliana GN=PME3 PE=2 SV=2 - [PME3_ARATH]	4.73	1	2	3	4			0.559511			2									84.6668	4.73	3	4	592	64.2158	8.86572
F4JHN6	RNA recognition motif-containing protein OS=Arabidopsis thaliana GN=AT4G00830 PE=2 SV=1 - [F4JHN6_ARATH]	4.71	3	2	2	2			1.02438			2									23.06	4.71	2	2	467	51.8458	4.80518
Q9SG80	Alpha-L-arabinofuranosidase 1 OS=Arabidopsis thaliana GN=ASD1 PE=1 SV=1 - [ASD1_ARATH]	4.57	1	2	2	2	1.65349			2			0	4.57	2	2									678	74.997	5.77002
Q9SLV3	At1g58270/F19C14_8 OS=Arabidopsis thaliana GN=ZW9 PE=2 SV=1 - [Q9SLV3_ARATH]	4.55	1	2	2	3			1.14455			2									61.19	4.55	2	3	396	45.0073	5.8208
Q9FN52	Methylthioalkylmalate synthase 3, chloroplastic OS=Arabidopsis thaliana GN=MAM3 PE=1 SV=1 - [MAM3_ARATH]	4.37	1	2	2	2			1.79957			2									44.81	4.37	2	2	503	55.1944	7.1665
Q940P8	AT5g20890/F22D1_60 OS=Arabidopsis thaliana GN=AT5G20890 PE=2 SV=1 - [Q940P8_ARATH]	4.36	1	2	2	5	1.07295	1.20257		3	2		32.372	4.36	2	3	38.4579	4.36	2	2					527	57.2496	5.87158
F4IW47	Transketolase-2, chloroplastic OS=Arabidopsis thaliana GN=TKL-2 PE=1 SV=1 - [TKTC2_ARATH]	4.32	1	2	4	4	0.81945			2			95.8633	4.32	4	4									741	79.8721	6.58057
Q9SDS7	V-type proton ATPase subunit C OS=Arabidopsis thaliana GN=VHA-C PE=1 SV=1 - [VATC_ARATH]	4.27	1	2	2	2			0.699167			2									25.66	4.27	2	2	375	42.5927	5.5415
Q9LUI1	Leucine-rich repeat extensin-like protein 6 OS=Arabidopsis thaliana GN=LRX6 PE=2 SV=1 - [LRX6_ARATH]	4.26	1	2	2	3			1.14758			2									64.8143	4.26	2	3	470	52.3013	6.26514
P14671	Tryptophan synthase beta chain 1, chloroplastic OS=Arabidopsis thaliana GN=TSB1 PE=2 SV=1 - [TRPB1_ARATH]	4.26	1	2	2	3			0.83635			2									34.94	4.26	2	3	470	50.8937	6.84424
Q9SUA1	DEK domain-containing chromatin associated protein OS=Arabidopsis thaliana GN=AT4g26630 PE=4 SV=1 - [Q9SUA1_ARATH]	4.19	1	3	3	6		1.50192	0.745741		2	3					27.2908	2.75	2	2	36.1524	2.75	2	4	763	85.1985	5.07178
F4JMJ1	Heat shock 70 kDa protein 17 OS=Arabidopsis thaliana GN=HSP70-17 PE=2 SV=1 - [HSP7R_ARATH]	4.15	1	3	3	6	1.12829	1.46292	1.26016	2	2	2	46.3	2.42	2	2	27.87	2.88	2	2	30.93	2.42	2	2	867	96.6654	6.13818
Q8RX87	Probable galactinol--sucrose galactosyltransferase 6 OS=Arabidopsis thaliana GN=RFS6 PE=2 SV=2 - [RFS6_ARATH]	4.14	2	3	3	5		2.66547	1.393		2	3					41.8075	2.4	2	2	35.8539	3.2	2	3	749	83.0637	6.66846
Q8S9L6	Cysteine-rich receptor-like protein kinase 29 OS=Arabidopsis thaliana GN=CRK29 PE=2 SV=1 - [CRK29_ARATH]	4.12	1	2	2	6			1.74798			4									60.9694	4.12	2	6	679	75.672	7.15186
O24653	AtGDI2 OS=Arabidopsis thaliana GN=F24G16.190 PE=2 SV=1 - [O24653_ARATH]	4.05	1	2	2	3			1.14565			2									29.0708	4.05	2	3	444	49.5067	5.74463
Q8GYH9	Protein kinase-like protein OS=Arabidopsis thaliana GN=At3g46280/F12M12_250 PE=2 SV=1 - [Q8GYH9_ARATH]	4.03	1	2	2	3		1.58643			2						46.8286	4.03	2	3					471	50.4724	5.14795
F4J110	Protein transport protein SEC31 OS=Arabidopsis thaliana GN=AT3G63460 PE=2 SV=1 - [F4J110_ARATH]	4.02	3	4	4	7		1.51458	1.79771		2	3					29.44	1.83	2	2	51.5939	2.93	3	5	1094	118.646	5.12256
O65782	Cytochrome P450 83B1 OS=Arabidopsis thaliana GN=CYP83B1 PE=1 SV=1 - [C83B1_ARATH]	4.01	1	2	2	5		1.42709	1.06836		2	2					0	4.01	2	2	45.305	4.01	2	3	499	56.8096	8.36768
Q9M888	Putative chaperonin OS=Arabidopsis thaliana GN=F16B3.16 PE=2 SV=1 - [Q9M888_ARATH]	3.93	1	2	2	2			0.892165			2									63.01	3.93	2	2	535	58.9127	6.21436
Q93ZN9	LL-diaminopimelate aminotransferase, chloroplastic OS=Arabidopsis thaliana GN=DAP PE=1 SV=1 - [DAPAT_ARATH]	3.9	1	2	2	3			1.29456			2									67.0956	3.9	2	3	461	50.364	7.34229
F4I035	3-phosphoshikimate 1-carboxyvinyltransferase OS=Arabidopsis thaliana GN=AT1G48860 PE=3 SV=1 - [F4I035_ARATH]	3.89	3	2	2	3			1.40386			2									49.0769	3.89	2	3	489	52.3738	5.98584
F4IB69	Leucine-rich repeat protein kinase family protein OS=Arabidopsis thaliana GN=AT1G51850 PE=2 SV=1 - [F4IB69_ARATH]	3.82	2	4	4	7	1.70696		1.31917	2		5	30.72	1.27	2	2					49.0692	3.82	4	5	865	96.0596	6.20166
Q9SAK4	Succinate-semialdehyde dehydrogenase, mitochondrial OS=Arabidopsis thaliana GN=ALDH5F1 PE=1 SV=2 - [SSDH_ARATH]	3.79	1	2	2	3			0.995307			3									29.4431	3.79	2	3	528	56.5234	6.91748
Q9SZ30	Imidazole glycerol phosphate synthase hisHF, chloroplastic OS=Arabidopsis thaliana GN=HISN4 PE=2 SV=1 - [HIS4_ARATH]	3.72	1	2	2	2		2.57781			2						49.61	3.72	2	2					592	64.1529	6.75635
F4I8B9	Putative WEB family protein At1g65010, chloroplastic OS=Arabidopsis thaliana GN=At1g65010 PE=1 SV=1 - [Y1501_ARATH]	3.72	1	1	2	2		1.59695			1						41.612	3.72	2	2					1345	152.609	4.94482
Q9ASV5	AT4g39690/T19P19_80 OS=Arabidopsis thaliana GN=AT4G39690 PE=2 SV=1 - [Q9ASV5_ARATH]	3.69	1	2	2	3			1.47754			2									72.5226	3.69	2	3	650	70.5104	5.19873
O80763	Probable nucleoredoxin 1 OS=Arabidopsis thaliana GN=At1g60420 PE=1 SV=1 - [NRX1_ARATH]	3.63	1	2	2	3		1.97426			3						0	3.63	2	3					578	65.1286	5.0083
F4JEJ0	Beta-fructofuranosidase, insoluble isoenzyme CWINV1 OS=Arabidopsis thaliana GN=ATBFRUCT1 PE=2 SV=1 - [F4JEJ0_ARATH]	3.61	2	2	2	2			1.49819			1									0	3.61	2	2	581	65.9125	9.12939
Q38882	Phospholipase D alpha 1 OS=Arabidopsis thaliana GN=PLDALPHA1 PE=1 SV=2 - [PLDA1_ARATH]	3.58	2	3	3	7	0.984043	2.35713		2	2		72.2036	3.58	3	3	60.67	3.58	3	4					810	91.7901	5.87158
Q949P2	Putative oligopeptidase A OS=Arabidopsis thaliana GN=AT5G10540 PE=2 SV=1 - [Q949P2_ARATH]	3.57	2	2	2	2	1.13398			2			25.15	3.57	2	2									701	78.9944	5.63037
P34795	Glucose-6-phosphate isomerase, cytosolic OS=Arabidopsis thaliana GN=PGIC PE=2 SV=1 - [G6PI_ARATH]	3.57	1	2	2	2		2.86542			2						44.59	3.57	2	2					560	61.6787	6.65381
Q940N7	AT4g05150/C17L7_70 OS=Arabidopsis thaliana GN=AT4G05150 PE=2 SV=1 - [Q940N7_ARATH]	3.56	1	2	2	2			0.859899			2									63.2529	3.56	2	2	477	53.0289	6.81494
F4K4Y5	DEK domain-containing chromatin associated protein OS=Arabidopsis thaliana GN=AT5G55660 PE=2 SV=1 - [F4K4Y5_ARATH]	3.47	1	3	3	5	0.929707		0.630516	2		2	24.83	2.44	2	2					63.6616	2.19	2	3	778	87.155	4.80518
Q93ZG7	DEAD-box ATP-dependent RNA helicase 38 OS=Arabidopsis thaliana GN=RH38 PE=2 SV=2 - [RH38_ARATH]	3.43	1	2	2	3			1.07885			2									32.31	3.43	2	3	496	55.3492	5.2876
Q9S7Y7	Alpha-xylosidase 1 OS=Arabidopsis thaliana GN=XYL1 PE=1 SV=1 - [XYL1_ARATH]	3.39	1	4	4	7		3.80821	1.09002		3	4					33.8231	1.53	2	3	50.1197	2.62	3	4	915	102.333	6.771
Q8L7N0	At5g16070 OS=Arabidopsis thaliana GN=AT5G16070 PE=2 SV=1 - [Q8L7N0_ARATH]	3.36	1	2	2	2		2.38992			2						79.8202	3.36	2	2					535	58.8907	6.25244
Q9C522	ATP-citrate synthase beta chain protein 1 OS=Arabidopsis thaliana GN=ACLB-1 PE=2 SV=1 - [ACLB1_ARATH]	3.29	2	2	2	2		2.0413			2						41.54	3.29	2	2					608	65.772	7.81104
Q9XI10	DPP6 N-terminal domain-like protein OS=Arabidopsis thaliana GN=F8K7.10 PE=2 SV=1 - [Q9XI10_ARATH]	3.26	1	3	3	5	1.75774	2.85584		3	2		46.0211	3.26	3	3	0	3.12	2	2					706	78.3931	6.78564
Q8LF21	Dynamin-related protein 1C OS=Arabidopsis thaliana GN=DRP1C PE=1 SV=2 - [DRP1C_ARATH]	3.26	2	2	2	2		2.5204			2						22.39	3.26	2	2					614	68.6799	7.56201
O23627-2	Isoform Cytoplasmic of Glycine--tRNA ligase 1, mitochondrial OS=Arabidopsis thaliana GN=GLYRS-1 - [SYGM1_ARATH]	3.19	2	2	2	2	1.12711			2			30.82	3.19	2	2									690	77.1824	6.40479
Q42521	Glutamate decarboxylase 1 OS=Arabidopsis thaliana GN=GAD1 PE=1 SV=2 - [DCE1_ARATH]	3.19	1	2	2	3			0.907008			2									106.011	3.19	2	3	502	57.03	5.52881
A8MS13	Subtilisin-like protease OS=Arabidopsis thaliana GN=AT4G10550 PE=4 SV=1 - [A8MS13_ARATH]	3.19	3	2	2	3			1.23672			2									37.01	3.19	2	3	722	77.0166	5.64307
P94078	AT3g26720/MLJ15_12 OS=Arabidopsis thaliana GN=AT3G26720 PE=2 SV=1 - [P94078_ARATH]	3.14	1	3	3	6	1.21988		1.05179	2		3	66.17	2.06	2	3					106.591	3.14	3	3	1019	115.148	6.72705
Q9SQR1	At3g04010 OS=Arabidopsis thaliana GN=T11I18.12 PE=2 SV=1 - [Q9SQR1_ARATH]	3.05	1	2	2	3			1.37913			1									35.7944	3.05	2	3	491	54.0254	5.42725
Q0WUY5	Putative uncharacterized protein At3g07660 OS=Arabidopsis thaliana GN=AT3G07660 PE=2 SV=1 - [Q0WUY5_ARATH]	2.97	1	2	2	2			0.740004			2									50.044	2.97	2	2	841	90.0208	6.91748
P56757	ATP synthase subunit alpha, chloroplastic OS=Arabidopsis thaliana GN=atpA PE=1 SV=1 - [ATPA_ARATH]	2.96	1	1	2	2			0.46767			1									42.3001	2.96	2	2	507	55.294	5.24951
Q8LF20	Putative clathrin assembly protein At2g25430 OS=Arabidopsis thaliana GN=At2g25430 PE=1 SV=2 - [CAP2_ARATH]	2.91	1	2	2	4			1.03516			4									81.5386	2.91	2	4	653	72.0388	5.42725
Q9FX82	Enhancer of polycomb-like transcription factor protein OS=Arabidopsis thaliana GN=F19K19.2 PE=2 SV=1 - [Q9FX82_ARATH]	2.73	3	1	3	6							39.3731	2.73	2	4					42.4627	1.37	2	2	439	50.6433	9.26123
Q0WW26	Coatomer subunit gamma OS=Arabidopsis thaliana GN=At4g34450 PE=1 SV=2 - [COPG_ARATH]	2.6	1	2	2	2			1.1135			2									49.93	2.6	2	2	886	98.4285	5.16064
C0LGL4	Probable LRR receptor-like serine/threonine-protein kinase At2g28960 OS=Arabidopsis thaliana GN=At2g28960 PE=2 SV=1 - [Y2289_ARATH]	2.39	1	2	2	3	1.46958			3			46.5005	2.39	2	3									880	98.9026	6.3667
Q0WLY0	KH domain-containing protein OS=Arabidopsis thaliana GN=AT1G33680 PE=2 SV=1 - [Q0WLY0_ARATH]	2.36	1	2	2	5	1.40378		0.915997	2		2	37.56	2.36	2	3					43.15	2.36	2	2	763	80.3897	4.81787
O49160	Eukaryotic translation initiation factor 3 subunit C OS=Arabidopsis thaliana GN=TIF3C1 PE=1 SV=2 - [EIF3C_ARATH]	2.33	1	2	2	4	1.2463			3			27.095	2.33	2	4									900	102.884	5.36377
Q9LTT8-2	Isoform 2 of Enhancer of mRNA-decapping protein 4 OS=Arabidopsis thaliana GN=VCS - [VCS_ARATH]	2.29	2	3	3	5			0.941534			3									63.5478	2.29	3	5	1309	141.946	6.06201
Q8VZH2	AT4g33090/F4I10_20 OS=Arabidopsis thaliana GN=APM1 PE=2 SV=1 - [Q8VZH2_ARATH]	2.28	1	2	2	5	1.03912	2.48548		3	2		42.1198	2.28	2	3	25.26	2.28	2	2					879	98.1169	5.50342
O80988	Glycine dehydrogenase [decarboxylating] 2, mitochondrial OS=Arabidopsis thaliana GN=GLDP2 PE=1 SV=1 - [GCSP2_ARATH]	2.11	1	2	2	2		1.97291			1						33.07	2.11	2	2					1044	113.703	6.65381
Q8VYC5	Ketose-bisphosphate aldolase class-II-like protein OS=Arabidopsis thaliana GN=AT1G18270 PE=2 SV=1 - [Q8VYC5_ARATH]	2.04	3	2	2	3	0.65573			3			50.5637	2.04	2	3									1373	146.951	5.84619
Q9SSG3	HIPL1 protein OS=Arabidopsis thaliana GN=HIPL1 PE=1 SV=2 - [HIPL1_ARATH]	1.87	1	2	2	3			1.05342			1									43.399	1.87	2	3	695	75.1764	5.51611
P93028	Ubiquitin-activating enzyme E1 1 OS=Arabidopsis thaliana GN=UBA1 PE=1 SV=1 - [UBE11_ARATH]	1.76	1	2	2	3		3.1488			3						43.29	1.76	2	3					1080	120.175	5.2749
Q7PC86	ABC transporter G family member 35 OS=Arabidopsis thaliana GN=ABCG35 PE=2 SV=1 - [AB35G_ARATH]	1.04	2	2	2	2		1.86554			2						49.6074	1.04	2	2					1442	162.466	7.89893
Q9LK64-2	Isoform 2 of ABC transporter C family member 3 OS=Arabidopsis thaliana GN=ABCC3 - [AB3C_ARATH]	0.87	2	1	2	2			0.672548			1									21.59	0.87	2	2	1489	165.997	6.69775
